# Supplementary material for: Transcriptome Analysis of the Human Tibial Nerve Identifies Sexually Dimorphic Expression of Genes Involved in Pain, Inflammation, and Neuro-Immunity
Source: Front Mol Neurosci. 2019 Mar 5;12:37. doi: 10.3389/fnmol.2019.00037 (PMC6412153; doi:10.3389/fnmol.2019.00037)
Supplement: Supplementary file 2 [file Table_2.XLSX]

## Sheet: all_t2d
Supplementary Table 2. Male and female hTN sample gene expression values in TPM (with log2 fold change and strictly standardized mean difference or SSMD between male and female T2D subcohorts)
			Female -->																Male -->
Gene #	ensembl id	Gene name	F1	F2	F3	F4	F5	F6	F7	F8	F9	F10	F11	F12	F13	F14	F15	F16	M1	M2	M3	M4	M5	M6	M7	M8	M9	M10	M11	M12	M13	M14	M15	M16	M17	M18	M19	M20	M21	M22	M23	M24	M25	M26	M27	M28	M29	M30	M31
1	ENSG00000121410.7	<A1BG>	236.9	33.8046	102.87	84.6439	96.9897	67.6406	92.1536	64.3015	60.9848	50.0947	77.8958	56.1852	76.9264	49.2185	88.1086	85.5472	103.973	64.7907	77.9226	64.7578	70.2694	60.0943	95.1335	68.1049	78.0399	55.3863	86.6955	58.1456	83.6311	80.3713	44.4624	100.454	93.5794	117.329	45.8504	153.448	51.3064	111.913	94.6156	74.3223	106.352	70.9155	95.2851	56.4889	142.438	48.905	61.086
2	ENSG00000148584.10	<A1CF>	0	0.0178388	0.0184586	0	0	0	0.01788	0.839628	0	0.0180782	0	0	0.0181302	0	0	0.620966	0.0547994	0.264308	0	0.069075	0.0365511	0	0	0.0181371	0	0.0183581	0	0.017924	0	0.0176408	0.0355984	0	0	0	0.0174402	0.0555704	0	0.0198429	0	0	0	0	0.017958	0	0	0.0532541	0.17977
3	ENSG00000175899.10	<A2M>	423.139	262.944	324.134	195.032	228.072	211.863	279.733	360.183	145.951	224.224	268.262	47.393	88.8017	279.361	383.155	290.265	215.746	183.306	517.994	292.343	355.642	324.095	330.584	279.457	353.402	428.294	216.033	332.581	479.494	343.924	321.827	370.775	387.984	451.373	279.254	430.467	239.061	490.297	201.576	255.338	466.833	549.045	286.43	339.853	250.587	247.987	177.559
4	ENSG00000166535.15	<A2ML1>	1.82472	4.99487	5.4453	6.38093	5.89657	6.77963	2.16348	23.0198	5.7201	3.34447	4.54143	17.2692	0.852119	4.65485	5.60047	5.88091	4.21956	6.83677	1.18264	6.75208	4.45923	3.56128	3.59058	11.9886	3.27124	6.09488	4.85089	1.07545	5.19629	4.39255	7.10187	3.42927	1.9053	3.33989	1.98819	5.18657	4.55541	1.15089	21.0725	1.00654	4.18205	1.43004	3.62751	6.95903	0.399145	6.65677	6.47173
5	ENSG00000184389.8	<A3GALT2>	0.0981033	0.142711	0.387631	0.514888	0	0	0.536401	0.279876	0.195407	0.289251	0.280335	0	0	0	0.148248	0.292219	0	0.634339	0	0	0.255857	0	0	0	0.144585	0.422235	0.338434	0.268861	0	0	0.747565	0.610447	0.256482	0.126375	0.122082	0	0	0.257957	0.38633	0.467323	0.26255	0	0.197538	0.187162	0	0	0
6	ENSG00000128274.11	<A4GALT>	32.3348	34.0365	19.7692	13.5342	22.6035	13.9225	30.5212	11.0376	22.685	5.60424	26.8374	10.7214	13.1625	9.16918	13.1941	35.1028	25.3174	34.5891	17.5518	10.3439	22.5154	29.7966	12.9194	19.715	23.0252	22.9843	21.8477	19.4476	22.5475	17.1115	28.6388	25.2617	26.8207	32.0991	20.6144	26.8035	25.4031	22.4026	14.1888	13.0132	8.8517	10.2486	16.8087	31.0349	12.6776	15.994	7.62226
7	ENSG00000118017.3	<A4GNT>	0	0	0	0	0	0	0	0	0	0	0	0	0	0	0	0	0	0	0	0	0	0	0	0	0	0	0	0	0	0	0	0	0	0	0	0	0	0	0	0	0	0	0	0	0	0	0
8	ENSG00000094914.8	<AAAS>	58.3322	112.313	105.676	72.1395	107.228	118.782	62.2582	82.8957	85.2508	88.9809	44.592	119.271	65.9032	135.588	182.081	111.628	82.2905	105.67	103.602	185.95	73.157	105.872	165.032	87.4936	101.336	89.4222	70.8455	117.241	124.366	118.175	54.8926	91.8722	105.047	122.384	155.498	88.746	92.5731	48.238	67.5726	37.0802	72.914	95.6479	110.675	139.879	60.9932	121.277	63.8364
9	ENSG00000081760.12	<AACS>	24.9379	26.1696	25.7313	19.8967	27.017	37.5474	23.8341	22.6	24.1594	25.7253	21.6232	25.0784	21.1217	21.9568	30.7697	86.3691	24.2213	32.1928	21.569	22.4321	17.2704	24.231	21.8958	21.166	24.2541	21.534	24.5176	26.3843	22.8019	23.7621	29.9204	29.1937	19.9507	18.3784	23.9629	15.9857	21.7231	20.6564	26.6217	15.0622	14.8341	22.844	21.9267	19.6861	13.3809	18.8874	29.0689
10	ENSG00000114771.9	<AADAC>	0	0.124872	0	0	0	0	0	0	0	0	0	0	0	0	0	0	0	0.105723	0.244036	0	0	0	0	0.235783	0	0	0	0	0.0726754	0	0.142393	0	0	0.108321	0	0	0	0	0	0	0	0	0	0	0	0	0
11	ENSG00000197953.5	<AADACL2>	0	0.0356776	0.0184586	0	0	0	0	0	0.0355286	0	0.018689	0	0	0	0	0	0.0182665	0	0	0	0.0365511	0	0	0	0	0	0	0	0	0.0176408	0.0177992	0.0359086	0.0183202	0.036107	0.0174402	0	0	0	0	0	0	0	0.017958	0	0.0190069	0	0
12	ENSG00000188984.7	<AADACL3>	0	0	0	0	0	0	0	0.31486	0	0.108469	0	0	0	0	0	0.0913185	0	0	0	0	0	0	0	0	0	0	0	0.107545	0	0	0	0	0	0	0.104642	0	0	0	0	0	0	0	0	0	0	0	0
13	ENSG00000204518.2	<AADACL4>	0	0	0	0	0	0	0	0	0	0	0	0	0	0	0	0	0	0	0	0	0	0	0	0	0	0	0	0	0	0	0	0	0	0	0	0	0	0	0	0	0	0	0	0	0	0	0
14	ENSG00000109576.9	<AADAT>	1.09876	6.33278	7.32808	6.16026	7.25457	7.43684	2.75352	10.128	9.75259	10.6842	2.76597	8.14306	1.99432	17.6182	10.1797	7.37854	3.12357	6.06146	4.46773	17.6487	3.74649	8.2321	7.0637	4.40732	7.19311	7.17801	5.17052	7.88658	9.17527	10.8844	6.4967	8.94125	7.12654	3.98982	9.33054	9.83597	10.7186	0.952458	6.02323	1.07844	1.74409	13.1638	13.5942	4.61099	4.06748	8.64491	13.7165
15	ENSG00000158122.7	<AAED1>	8.18181	11.292	13.0687	17.4878	13.9016	13.1442	23.6374	9.97058	16.503	9.8707	11.1947	17.1208	22.6083	8.51925	10.8715	13.5517	10.1014	9.55033	12.8964	9.37693	12.1715	10.0754	7.65095	11.4445	11.9825	9.60128	15.2859	13.2997	10.756	11.9781	21.6082	14.2737	15.0042	10.7779	8.91197	12.985	9.57529	10.4175	9.83384	19.0704	14.3278	13.9337	11.8703	12.727	11.4422	5.99997	16.5928
16	ENSG00000103591.8	<AAGAB>	16.4225	11.9342	20.1199	13.1296	14.5627	13.663	13.5531	14.6585	24.2305	11.0277	16.7453	20.4226	21.9375	15.4225	17.4274	32.0893	15.3987	17.1096	12.9902	13.5214	23.6303	20.8129	17.6844	15.0539	18.6877	26.4723	21.2273	18.4797	19.586	18.0642	21.4302	19.6599	17.4225	20.1657	18.1204	19.3015	12.2728	23.1765	7.09441	14.2893	17.6284	23.6691	9.19449	15.3473	9.19935	12.9585	22.2016
17	ENSG00000115977.14	<AAK1>	2.06017	5.83329	3.98706	4.59721	4.48497	6.79692	3.80845	6.7695	5.79116	5.07997	2.48564	3.04205	5.5841	6.83297	9.48786	10.6295	4.2013	6.06146	2.89089	5.23243	4.89784	5.49403	5.62076	7.09162	4.24719	5.81951	4.85089	4.87534	5.52332	6.01549	6.71029	6.31992	2.78467	3.98982	5.24952	4.24187	6.37757	5.11947	5.12764	9.43632	4.36959	4.93181	5.56698	5.92113	2.79402	5.27216	5.77063
18	ENSG00000087884.10	<AAMDC>	141.131	164.01	150.77	144.058	142.733	129.643	98.7693	131.349	151.032	123.492	157.586	170.856	125.805	101.405	127.477	94.7886	190.593	134.603	104.692	132.711	136.903	120.207	164.025	141.977	112.975	101.318	109.709	145.812	119.079	74.2147	70.3246	140.869	193.149	158.059	112.437	175.158	153.884	103.878	147.087	83.7765	129.494	122.837	178.143	131.285	161.521	141.994	134.414
19	ENSG00000127837.5	<AAMP>	84.6828	118.575	94.2867	150.31	91.6649	153.891	187.454	123.565	170.573	133.833	127.44	106.936	156.899	125.435	95.4386	78.4426	88.3185	111.978	98.5717	116.357	101.776	81.3189	152.029	115.225	110.319	88.5961	127.232	117.653	75.4189	108.967	130.629	88.1199	95.3197	76.1676	127.226	87.8198	103.881	68.2793	97.1618	112.607	67.9443	85.1976	82.7146	107.72	78.1374	99.1236	130.207
20	ENSG00000129673.5	<AANAT>	0.392413	0.142711	0.147669	0.533277	0.303763	0.501554	0.894001	0.454798	0	0.741206	0.411158	0.370982	0	1.26471	0	0.14611	0	0.475754	0.4693	0	0.402062	0	0.251676	0.0544114	0	0.183581	0.413642	0.215088	0.545065	0.493942	0.284787	1.07726	0.256482	0.198588	0.174402	0	0.178644	0	0.105363	0.305557	0	1.1367	0.754236	0.238207	0	0.319524	0
21	ENSG00000131043.7	<AAR2>	3.62982	4.69161	7.10657	3.64099	4.73513	2.52507	3.64753	2.81625	3.9792	3.66987	6.54115	5.1381	0.543906	1.58089	0.510631	6.7941	2.30158	4.31703	4.29878	3.78185	3.60028	4.45608	0.520131	3.89948	3.75922	4.24072	3.21512	2.76031	3.07054	2.39915	5.26856	4.14745	4.177	3.08715	3.74965	0.111141	1.44701	4.70276	0.983384	4.31375	3.03809	2.58507	2.11904	3.21578	1.88169	2.41419	4.27854
22	ENSG00000205002.3	<AARD>	0.431655	0	0	0.294222	0.285894	0	0.411241	0.279876	0	0	0	0	0	0	0	0	0	0	0.319124	0	0	0	0.0503352	0	0.126512	0	0	0	0	0.335174	0.195791	0.12568	0	0	0	0	0.178644	0	0	0	0	0	0.287328	0.102089	0	0.124259	0.323587
23	ENSG00000090861.11	<AARS>	16.6776	19.3194	14.3054	15.7041	16.5104	19.5606	15.8417	21.1481	19.4874	20.1753	14.7643	16.5273	25.2372	18.5316	29.073	50.2617	14.6863	21.2504	11.2632	20.688	20.4503	22.0656	23.0367	14.0563	28.3206	17.6238	17.8994	18.7486	20.8033	19.8283	21.2344	22.6404	16.8545	21.7905	29.6833	22.2838	16.0958	13.8305	29.7122	19.969	10.7458	15.1071	16.0006	24.7734	7.77382	15.7987	27.6128
24	ENSG00000124608.4	<AARS2>	0.137345	0.231905	0	0.47811	0	0	0	0	0	0.216938	0	0	0.199432	0	0	0	0	0	0.976144	0	0	0	0.218119	0	0	0	0.357236	0.448102	0.30887	0.194048	1.01456	0	0	0.180535	0.191843	0	0.232236	0	0.210725	0	0	0	0	0.544471	0	0	0
25	ENSG00000266967.2	<AARSD1>	116.076	119.609	112.081	102.352	98.4191	125.025	129.934	111.653	113.958	112.049	100.939	107.64	118.227	123.942	114.628	154.164	97.123	125.371	79.8935	116.719	109.616	104.261	129.664	119.469	114.982	138.787	112.717	112.151	90.5171	103.869	148.267	127.152	92.59	95.7014	124.594	119.032	110.045	135.15	102.219	108.67	95.137	123.919	99.7926	132.63	77.9854	98.9461	114.083
26	ENSG00000157426.9	<AASDH>	8.88816	9.86487	14.3239	6.4361	9.29157	17.1739	7.38445	9.74318	7.81629	8.65946	4.84045	13.9304	4.42377	12.2958	13.2599	9.2597	10.6311	8.61644	7.99687	15.1274	6.8716	7.60575	17.8186	10.1931	13.5006	9.98679	8.74288	11.7761	15.2074	6.22719	7.47565	11.6344	13.0256	16.1217	13.5162	9.83597	20.1867	11.3898	8.9207	6.0033	7.44518	11.0737	8.60188	14.4966	7.62178	10.1538	8.25146
27	ENSG00000149313.6	<AASDHPPT>	0.88293	2.3904	1.99353	3.25483	2.716	1.86786	3.61177	1.99412	2.82452	1.88013	1.56988	1.35408	5.09458	5.56826	5.60047	2.77608	2.10065	4.1232	1.67071	2.90115	2.37582	4.49186	2.3322	2.61175	4.69901	2.01939	1.993	3.3518	2.96152	1.48182	4.96597	1.74156	1.06257	4.9286	1.6045	3.09342	1.23264	2.57957	4.44279	5.26637	4.01327	1.43004	1.13136	2.36505	3.15515	4.65085	6.30994
28	ENSG00000008311.10	<AASS>	89.7057	85.0198	234.554	319.028	69.0256	140.435	206.8	179.103	293.022	133.056	160.669	85.7154	262.797	83.4536	90.5794	109.947	77.3038	354.578	57.874	100.142	86.5712	47.7999	169.395	420.075	165.785	64.6938	298.029	73.3632	49.0195	120.116	184.827	226.781	52.1758	79.9589	69.2901	107.844	76.2987	138.047	221.964	230.713	227.557	70.8971	78.3687	64.0775	74.8873	110.751	417.211
29	ENSG00000108270.6	<AATF>	14.9509	5.26245	7.69725	5.24082	7.64767	9.87543	10.5492	5.6325	16.8938	13.866	14.54	14.1715	9.91721	11.5756	20.557	13.0038	6.5394	10.6251	8.54126	11.1729	12.4639	9.66378	18.3052	7.52692	14.3681	7.89397	7.61476	9.57144	7.90345	7.67373	16.0192	7.16378	7.6395	10.2182	13.6382	11.5401	7.94963	11.5089	10.6768	14.2713	14.9841	8.94693	11.7266	10.6683	7.07058	10.2426	11.0919
30	ENSG00000181409.7	<AATK>	649.012	774.33	1112.5	1057.08	1072.28	2491.55	1388.13	1051.48	1148.94	991.607	1142.12	933.41	442.83	834.167	1395.32	759.934	926.257	1067.32	356.048	1307.4	1028.64	505.505	1460.31	617.334	1070.32	461.871	1123.03	437.724	681.077	975.798	1663.19	832.003	902.066	464.011	1103.19	672.976	1201.27	263.652	765.406	609.065	513.418	443.974	1290.93	1046.78	765.275	968.888	951.363
31	ENSG00000183044.7	<ABAT>	0.745585	0.713553	2.97184	3.07094	1.19718	2.0581	1.48404	2.74628	2.86005	2.09707	2.50433	3.45013	3.98864	2.84561	4.28271	3.28747	1.82665	3.15408	2.23387	3.10838	1.40722	2.25488	4.21138	1.61421	2.33144	1.57879	0.883688	1.45185	2.70715	1.64059	2.81227	1.77748	1.61218	1.5526	3.0346	0.815033	2.51887	1.70649	2.07213	1.50981	1.95037	2.42007	2.29862	2.45012	1.72963	1.70413	2.6606
32	ENSG00000165029.11	<ABCA1>	9.65336	19.4622	21.0428	33.3942	16.4211	11.9508	17.7549	31.6784	54.7851	42.4114	20.6513	57.9103	58.216	36.747	31.7744	43.8877	15.8553	35.4701	25.0231	41.1687	22.2048	26.4143	44.3117	36.6008	32.1702	48.6306	16.226	26.4918	41.534	33.6585	31.3444	42.5338	9.80128	49.629	19.1145	31.7493	26.7429	18.434	28.5708	82.2668	33.0064	27.7025	17.7066	26.594	14.7874	36.6921	16.6108
33	ENSG00000154263.13	<ABCA10>	40.5755	189.698	171.942	141.263	163.317	162.106	94.7999	199.079	204.485	134.664	92.8843	270.743	57.2189	268.313	262.184	87.3553	170.408	133.811	195.736	370.916	158.412	194.474	345.669	124.384	99.6192	162.91	105.911	170.422	177.255	234.023	98.4116	134.352	137.438	358.506	203.388	227.542	222.143	63.2392	135.567	80.0919	221.386	153.07	250.442	273.205	111.437	331.596	57.7422
34	ENSG00000144452.10	<ABCA12>	0	0	0	0	0	0.017295	0.01788	0.0874612	0	0	0	0.0927455	0	0.0175655	0	0	0.0182665	0	0	0	0	0	0	0.0725485	0	0	0	0	0.0181688	0.0882038	0	0	0	0.0180535	0.0174402	0	0	0	0	0	0	0	0.287328	0	0	0.0177514	0
35	ENSG00000179869.10	<ABCA13>	0.686723	1.80172	1.18135	0.386166	2.05487	2.7672	3.25416	4.81037	2.20277	0.940066	3.02762	5.73167	0.507645	0.895839	0.774183	1.35151	1.73531	1.14533	0.600703	2.97023	2.26617	1.7359	1.97985	1.55979	1.12053	0.826113	1.63576	0.609418	1.78055	1.27013	4.64558	0.484767	1.57553	0.41523	0.348805	1.92644	2.82257	0.218272	2.91503	0.754906	1.0127	0.421679	0.951774	2.62027	0.114041	3.03548	1.22244
36	ENSG00000107331.12	<ABCA2>	471.19	536.949	834.607	1153.15	857.844	1300.18	829.436	1044.51	1000.04	720.742	664.6	787.614	534.279	639.366	996.686	633.221	607.379	853.274	397.553	685.534	612.304	434.995	1100.59	595.478	788.495	322.644	673.653	415.228	522.39	700.532	815.131	744.566	541.067	570.797	710.917	770.41	821.117	191.028	1108.66	517.739	461.057	295.248	894.254	715.215	688.221	725.569	647.731
37	ENSG00000167972.9	<ABCA3>	5.23872	10.1325	7.808	4.04555	12.6151	3.54547	3.64753	9.84813	8.98873	5.17036	9.6809	9.96087	2.97335	14.0875	20.5406	9.71629	8.87751	5.8324	5.4251	15.87	2.43065	13.0819	12.2315	4.95144	6.68706	5.32385	5.28333	8.06582	19.2045	8.50285	5.66014	9.64147	12.2379	7.87132	18.4343	12.0958	3.76938	4.80198	5.8125	6.11114	3.90075	10.4503	8.69167	12.8291	4.80875	6.78102	5.10548
38	ENSG00000198691.7	<ABCA4>	0.0981033	0.338938	1.0706	0.551666	0.875552	0.726389	0.715201	2.23901	0.319757	0.253095	0.149512	0.649219	0.108781	0.983667	0.790655	1.77158	1.51612	0.264308	1.2014	0.41445	0.365511	0.501085	1.2416	0.453429	0.451828	1.04641	3.986	0	0.61774	0.564504	0.569574	0.215451	0.732806	0.36107	0.488327	0.351946	0	0.2778	0.526813	0.449348	1.3315	2.07173	1.47255	0.527456	0.49418	17.4496	0.395495
39	ENSG00000154265.11	<ABCA5>	14.3231	35.1603	48.4539	42.2944	38.703	51.8503	42.6617	62.08	69.4228	45.6113	58.2162	64.6807	88.8561	82.8915	56.5977	67.4661	32.6056	60.6499	37.7881	86.5855	41.3393	63.1367	80.1001	43.91	59.9667	31.9247	34.8775	61.6409	42.2789	58.144	27.8913	51.0442	32.445	43.2742	53.5241	66.8327	51.6101	32.6217	76.5284	47.4513	54.1792	32.8909	36.0238	52.4054	20.2234	61.899	84.1505
40	ENSG00000154262.8	<ABCA6>	42.0471	89.3903	179.806	106.839	98.9731	59.339	39.2467	169.622	77.2569	85.9799	88.5859	88.9801	64.888	118.128	133.588	35.2489	79.0391	154.532	77.8099	101.731	54.2601	104.87	173.321	140.98	176.231	119.677	48.9413	142.173	107.105	123.644	38.2326	128.696	48.3836	243.866	76.0918	142.686	86.2134	69.1525	142.713	52.5019	173.283	99.0946	56.029	116.398	94.0082	108.497	119.134
41	ENSG00000064687.8	<ABCA7>	8.71157	20.1757	17.2404	12.3021	12.8831	7.26389	5.13157	16.3203	8.13604	14.0106	7.19526	7.73498	6.7263	23.1337	40.274	7.88992	15.5996	11.33	17.3453	8.04724	11.4222	11.6502	13.0704	10.3019	17.549	21.9195	5.65936	36.9415	21.3847	18.7168	3.61324	18.1518	10.8821	23.4154	22.6549	11.5031	14.4344	8.39354	17.1038	5.78761	9.54559	14.9238	12.6604	16.9637	9.99763	13.9171	3.5954
42	ENSG00000141338.9	<ABCA8>	90.824	252.616	299.99	261.03	275.316	249.048	131.99	309.333	226.264	239.952	81.727	271.577	194.138	423.82	335.172	157.579	281.432	232.732	234.875	458.053	195.548	269.781	861.335	190.495	217.022	446.212	205.449	255.704	212.811	364.317	147.555	274.468	198.81	487.174	263.051	337.386	381.458	98.1826	228.69	177.097	261.331	311.602	450.207	364.235	288.316	591.423	161.542
43	ENSG00000154258.12	<ABCA9>	6.80837	36.8728	61.578	49.0063	31.4305	37.703	26.1406	46.8092	62.3882	28.6901	13.942	56.482	18.6016	70.4375	47.1922	21.1859	34.3227	47.8574	30.3168	53.4123	19.7924	34.6106	131.023	51.4369	35.315	55.6433	22.111	43.5376	30.451	26.0906	24.1891	40.6845	23.8712	66.9062	28.8985	42.5669	46.3044	13.2154	23.0042	15.5295	78.6902	45.5963	50.2106	41.8732	14.8444	59.2008	36.0619
44	ENSG00000085563.10	<ABCB1>	20.7783	17.2501	26.9496	14.1962	18.2794	24.04	13.0882	26.3783	7.53206	16.4692	14.2036	18.2152	14.7217	13.4903	21.6277	11.3052	13.6268	17.1096	31.9687	17.7004	11.276	15.1578	12.4328	14.4734	26.5675	15.9716	21.0957	16.3826	11.4282	34.7347	11.4982	18.0441	16.3782	22.3322	17.9984	16.6897	13.1481	10.4572	32.1708	15.2779	52.06	19.5806	21.7651	21.5236	15.5857	14.9644	20.1342
45	ENSG00000135776.4	<ABCB10>	0.510137	2.44392	1.73511	2.90544	2.17994	2.71531	1.64496	3.86578	2.55806	1.64512	1.02789	0.723415	1.34163	7.3775	2.55316	4.31023	1.91798	1.33916	3.99843	3.5919	1.13308	0.536876	5.23486	1.55979	2.58446	2.34984	0.733274	3.96122	3.76095	3.54579	1.38834	2.29816	2.41826	2.85245	3.29621	1.11141	1.07186	0.357172	4.10914	1.7255	0.993941	2.03506	1.72397	3.79429	1.44453	2.82247	2.33701
46	ENSG00000073734.8	<ABCB11>	0	0	0	0	0.0357368	0	0.0715201	0	0	0.216938	0	0	0.0725208	0	0	0	0	0	0.037544	0.0518063	0	0	0	0	0	0.0367161	0	0	0	0	0.0711967	0.0359086	0	0	0.0174402	0	0	0	0	0.251635	0.281304	0	0	0.0850737	0	0.0355027	0
47	ENSG00000005471.11	<ABCB4>	1.35383	7.68853	4.07936	9.12087	6.36115	9.51223	10.138	14.1512	6.2175	12.1305	2.84073	5.56473	12.3104	8.27334	10.7397	1.33325	11.9645	4.82802	6.06335	10.1195	5.903	3.40022	21.8958	1.45097	10.8981	13.1628	2.51946	30.7576	4.4877	13.7775	3.82683	7.864	5.33117	15.0746	15.4172	9.09502	5.94883	1.98429	8.3412	10.371	5.28852	16.8121	16.8626	8.84766	5.64506	18.0353	4.88975
48	ENSG00000004846.12	<ABCB5>	0.196207	2.64015	0.959849	0.404555	1.00063	0.864748	0.840361	1.32941	2.06066	1.30163	0.841005	2.65252	3.00961	3.47796	2.55316	4.7303	1.97278	1.74443	5.65037	1.17427	2.75961	3.63286	3.62414	0.25392	2.07841	10.3539	0.639264	10.1809	1.59885	3.17534	1.15695	4.3988	0.677846	3.17741	1.36034	1.12993	1.32197	1.01198	1.8614	5.48206	0.693884	6.67353	2.96307	1.66744	1.72963	1.57987	1.7977
49	ENSG00000115657.8	<ABCB6>	77.0699	53.9624	90.8534	55.7918	51.0143	48.08	34.4012	51.5846	67.6287	44.6712	47.0028	53.6069	33.3958	86.791	98.6342	134.603	54.3611	68.8963	55.4712	68.9023	32.2198	65.1052	63.2714	57.6942	65.8224	95.9026	71.1463	47.6421	63.4274	42.8494	55.0529	79.9865	53.6048	63.3496	106.124	61.9239	61.9536	50.2223	40.8631	25.6848	39.6451	74.6372	61.3445	77.1278	33.3761	56.4671	57.3108
50	ENSG00000131269.11	<ABCB7>	9.65336	21.0141	22.0027	15.0053	23.9437	24.1092	9.81613	26.6057	20.4467	17.8613	19.8851	11.148	31.5465	25.2065	25.2515	20.5101	16.239	27.1004	14.6233	16.5089	12.7381	25.7701	23.8756	17.4298	17.4406	15.2005	17.6737	19.5731	16.5882	20.5691	17.8704	17.8825	20.0972	18.559	25.8814	18.9495	23.9561	19.8826	29.3084	16.0328	18.341	25.0624	21.0647	17.304	17.4103	24.3193	25.5634
51	ENSG00000197150.8	<ABCB8>	34.0026	58.0475	55.4128	40.5658	67.0422	53.5971	40.2301	42.9434	45.1746	48.1242	25.9403	57.9845	18.2934	57.6323	73.1191	64.0143	46.9083	53.0202	45.9538	67.8835	27.9616	41.3037	63.1874	29.6179	48.0745	66.9152	33.2418	60.2248	64.5539	52.887	37.2181	57.4539	44.6279	43.7436	61.7559	34.3795	59.9528	30.2009	35.6476	17.4706	50.0346	53.645	58.9561	71.3258	29.0616	45.1062	33.4193
52	ENSG00000150967.13	<ABCB9>	7.61282	5.35165	10.3738	6.89582	3.14484	9.75436	7.75993	9.72569	5.43587	7.26743	8.22316	4.45179	6.69004	6.00739	10.1303	10.7025	6.8134	7.31252	8.63512	8.30627	3.92924	7.71313	12.4663	4.22595	9.84986	7.69203	9.00611	8.33469	6.1774	8.44992	4.87697	12.5501	6.52197	7.49219	8.26668	5.40885	6.09174	3.67093	4.84668	3.55885	5.34478	10.487	9.14062	13.6799	8.11596	8.89344	9.4739
53	ENSG00000103222.14	<ABCC1>	9.65336	24.1716	21.4489	14.0675	16.4925	12.9366	16.092	14.5535	16.5563	14.571	12.4282	11.2779	14.8305	18.9004	24.8068	22.0078	14.5035	17.9729	14.6609	17.3896	19.4087	30.8525	14.5468	18.5905	18.2719	35.0088	19.648	22.6201	25.6726	15.6473	29.778	22.6943	17.6424	18.5228	21.5212	11.9292	16.721	21.3906	21.213	23.8695	16.5782	28.2525	14.4382	20.9962	11.1571	15.1064	13.7524
54	ENSG00000124574.10	<ABCC10>	26.8411	42.4564	53.2716	43.5632	48.9058	30.2835	25.1393	33.8475	29.7907	39.7901	36.8173	39.4725	17.7676	52.8896	84.2048	72.032	37.5559	39.8048	32.7946	51.6681	25.202	55.7457	52.8687	33.0277	42.6527	43.8575	35.5732	53.2703	56.7958	41.05	23.9042	36.2677	32.1885	54.1423	68.6448	40.4183	46.3758	24.2678	25.1641	14.8285	27.6241	40.2428	51.755	59.5005	26.3246	64.2955	29.9677
55	ENSG00000121270.11	<ABCC11>	0.137345	0.178388	0.424548	0.386166	0.357368	0.363194	0	0.454798	0.106586	0.343486	0	0.463728	0	0.210786	0.741239	1.13235	0.383596	0	0.901056	0.328106	0.493439	0.465293	0.436238	0	0.487975	0.220297	0.0752076	0.215088	0.363377	0.388097	0.266988	0.251361	0.0183202	0.162481	0.069761	0.333423	0.393016	0.218272	0.228286	0.0359479	0.150029	0.0916694	0.26937	0.35731	0.114041	0.177514	0.233701
56	ENSG00000140798.11	<ABCC12>	0	0	0	0.0183889	0	0	0	2.29148	0	0	0	0	0.0181302	0	0.444743	0	0.0182665	0	0	0	0	0	0	0	0	0.0183581	0	0	0	0	0	0	0	0.0180535	0	0	0	0	0	0.0359479	0.093768	0	0	0.32328	0.0190069	0	0.125839
57	ENSG00000023839.6	<ABCC2>	1.29496	6.27927	4.33778	3.34677	4.94955	2.17917	4.98853	2.99117	4.95624	4.59186	2.13055	2.63397	4.16994	10.3988	3.2944	5.05905	1.42479	3.73555	2.89089	5.73322	1.1148	4.50977	4.78185	7.29113	2.94592	2.71699	4.28683	10.3242	7.01317	6.1037	2.70548	5.2247	3.64571	5.12719	5.68552	4.11221	4.19812	1.58743	2.40578	2.37256	2.04414	4.34513	3.01694	3.76026	0.893326	6.63901	8.28742
58	ENSG00000108846.11	<ABCC3>	5.2191	9.13348	15.3576	11.3275	6.1646	2.69802	6.27589	5.23018	3.71274	5.06189	1.88759	6.08411	8.93818	15.4049	11.1186	25.003	4.93195	8.14069	8.18459	6.02679	4.02062	6.69306	6.62746	6.03966	6.83165	14.1908	7.76518	8.89033	6.94049	6.84462	7.17307	12.6039	9.16008	20.8157	13.8999	7.94657	9.5217	7.71888	3.47697	3.97224	8.96423	26.8592	4.09442	7.7417	1.80566	6.19523	2.0314
59	ENSG00000125257.9	<ABCC4>	0.313931	1.10601	0.793721	0	1.25079	0.847454	0.715201	1.3469	2.02513	1.157	0.18689	0.612121	0.253823	1.37011	0.362384	3.83538	0.67586	2.25542	0.506843	0.96705	1.42549	1.44957	0.738249	0.453429	1.08438	1.02805	1.42895	0.75281	1.56252	1.05845	1.72652	0.664311	0.0732806	0.595764	0.366246	0.37047	0.321559	0.932615	1.24679	0.323531	1.40652	1.30171	0.574656	0.340295	0.342125	0.798811	1.31233
60	ENSG00000114770.12	<ABCC5>	33.1001	76.3858	133.216	70.1167	90.432	99.3423	32.2556	83.6829	74.5034	83.9913	44.1808	103.875	25.1647	113.438	176.909	82.7346	73.1391	82.887	102.551	143.9	45.1771	97.4252	145.016	57.9482	76.4494	91.717	48.7157	113.692	127.964	122.392	29.0661	75.2825	62.1969	92.6685	103.386	64.2394	113.992	33.6139	57.4929	20.7419	72.6515	91.486	116.116	123.357	66.2962	136.721	79.5484
61	ENSG00000091262.10	<ABCC6>	1.02027	6.47549	1.10752	0.294222	1.32226	3.0958	1.4304	2.85124	1.2435	1.4101	0.485914	3.0235	3.02774	1.56333	4.29919	1.27846	1.46131	0.493375	1.68947	2.34855	2.85099	0.518981	5.48653	1.05195	1.73502	0.403878	0.846085	1.23676	1.09013	2.61083	0.249189	1.0234	8.26239	3.75512	3.12181	1.64859	2.0544	0.476229	1.29947	1.34805	2.15666	1.55838	6.32122	13.9691	0.43716	0.639049	0.503357
62	ENSG00000006071.7	<ABCC8>	2.80575	15.1452	8.1218	2.48249	23.89	59.045	11.9975	11.3	12.0087	8.24366	10.2416	19.6435	5.27589	32.057	38.528	8.09082	18.1021	8.40499	4.28001	42.7056	21.9489	8.46476	10.973	7.07348	13.9344	4.09385	5.30213	11.9195	19.0591	20.0928	16.6601	4.47063	7.19982	5.09108	9.03405	19.7461	21.1335	3.03596	7.84952	7.7288	6.58252	6.30685	15.7491	33.0936	1.10241	18.9407	7.047
63	ENSG00000069431.6	<ABCC9>	0.549378	3.21099	3.78402	1.06655	2.716	1.15876	1.01916	2.6938	1.58102	2.71173	0.859694	2.96786	1.93993	1.70385	2.93201	3.68927	2.35638	2.6607	1.83965	3.62644	1.69963	2.75596	3.104	2.66616	1.62658	3.39624	1.09051	2.06126	5.50516	1.78172	1.08575	2.01088	1.28241	2.70802	2.23235	1.66711	2.89403	1.389	1.45752	1.52779	3.78823	1.59505	1.18522	1.63341	1.25445	2.27217	1.54603
64	ENSG00000101986.8	<ABCD1>	1.76586	1.64117	1.84586	2.59283	0.357368	1.64302	2.73564	0.892104	1.65208	1.51857	1.68201	0.296786	1.23285	1.08906	1.43306	1.24193	1.24212	3.20694	1.22018	1.6578	1.88238	1.21692	1.72817	1.45097	1.01209	1.30342	1.69217	2.13296	1.96224	1.58767	1.81551	2.04679	1.52058	1.87757	1.48242	0.277853	2.07227	0.436543	0.702417	1.52779	2.28794	1.3567	0.484866	1.41222	1.69162	0.568044	1.94152
65	ENSG00000173208.3	<ABCD2>	0	0	0	0	0	0	0	0	0	0	0	0	0	0	0	0	0	0	0	0	0	0	0	0	0	0	0	0	0	0	0	0	0	0	0	0	0	0	0	0	0	0	0	0	0	0	0
66	ENSG00000117528.7	<ABCD3>	61.138	64.416	92.7915	139.167	80.3542	200.725	111.697	115.064	138.295	127.632	97.052	104.357	134.87	69.8755	80.3833	66.4434	80.884	106.974	64.7446	105.322	69.8674	58.0005	95.855	64.8584	86.462	71.4313	83.5368	76.5895	60.048	93.7254	72.7986	108.785	65.0366	71.5098	78.9695	63.3318	90.215	55.2624	90.1202	53.5804	60.0116	74.3256	108.251	80.8371	108.624	153.922	195.896
67	ENSG00000119688.16	<ABCD4>	102.4	241.288	162.178	179.677	205.522	197.457	163.888	237.142	148.954	213.829	108.546	170.466	138.497	269.138	334.216	148.484	178.08	182.055	199.246	229.001	204.101	201.311	286.273	146.33	180.858	181.359	114.974	226.094	194.316	274.12	163.949	152.414	159	207.452	233.978	181.826	225.555	112.113	237.821	192.554	134.013	189.682	200.968	263.712	142.228	196.259	155.412
68	ENSG00000164163.6	<ABCE1>	6.16089	10.846	12.921	10.7391	13.9016	13.4036	22.6004	12.3845	11.6711	20.1572	6.29819	4.0808	29.4072	14.5266	23.0443	16.6017	7.27007	13.8321	8.20336	12.9861	14.5838	17.7707	22.7012	7.16417	19.2659	16.6874	10.9803	14.5902	11.3191	10.4257	26.5742	15.5844	3.97547	13.522	15.2602	10.4473	14.3629	15.1203	27.1308	27.9675	7.38892	13.7504	11.2417	16.0959	9.9026	16.0294	14.9029
69	ENSG00000204574.8	<ABCF1>	20.3466	22.4591	14.7669	23.9055	21.4778	22.9677	28.1432	18.9266	34.7647	20.5368	14.3718	17.0281	32.0179	23.8012	29.3695	14.958	14.1017	20.7042	20.1424	29.7195	18.1841	21.0277	23.4058	26.2988	28.7724	27.2067	24.0664	33.3925	28.5796	25.1734	38.7667	23.8075	16.14	28.1454	15.8706	15.2819	18.2931	27.3832	14.1186	31.3286	23.9484	27.2625	17.1858	38.8787	12.7156	14.2188	19.2893
70	ENSG00000033050.3	<ABCF2>	52.5637	28.3637	50.0229	42.3311	28.9647	23.5557	61.0424	30.1916	42.1014	31.2391	39.5272	28.51	43.7663	30.3004	37.4079	82.1501	33.2815	54.3593	28.6085	27.8544	38.9635	35.0402	32.5669	30.144	64.4307	78.444	60.354	34.7369	44.55	27.696	71.5527	42.9827	29.0375	37.9485	44.1587	31.4344	32.1559	75.4426	25.252	39.9561	37.8073	57.715	35.8262	33.1447	25.3743	35.6802	47.0819
71	ENSG00000161204.7	<ABCF3>	93.0804	74.8695	105.325	115.133	91.9508	112.175	132.688	69.0244	96.3535	95.8506	94.8093	101.779	84.0878	105.463	116.506	122.257	87.88	125.599	76.7023	98.9672	98.5051	82.8401	105.536	95.5464	132.909	110.662	121.423	101.002	90.5899	93.8842	122.743	119.486	82.9353	88.2273	111.757	100.453	104.417	80.701	93.5269	95.6933	76.2334	87.9843	96.4345	109.217	70.1736	108.727	113.866
72	ENSG00000160179.14	<ABCG1>	10.3597	25.7414	11.8689	5.84765	10.8282	12.7983	18.4343	24.839	16.3964	27.2438	21.5484	26.4139	6.39996	9.83667	15.3354	24.3638	11.6175	12.7925	10.6061	12.2263	15.2235	22.0656	14.0435	26.2263	28.2484	16.6874	10.2094	14.4468	25.4546	18.6462	34.4058	17.5235	9.17839	20.906	9.62702	15.8746	17.4356	26.4109	22.7232	57.9301	13.3338	13.512	8.36843	17.8655	8.59112	23.3963	9.8694
73	ENSG00000118777.6	<ABCG2>	1.66776	3.08612	0	0.974609	0.536052	2.54236	2.34228	0.682197	0.728336	1.73551	3.25189	4.30339	1.43229	0	0.345912	1.53415	0.401863	1.69157	5.35002	0.69075	1.82756	3.79393	1.96307	1.52352	3.56041	1.39522	2.21862	7.04416	1.43534	2.13454	2.3317	1.47226	2.10682	1.01099	0.558088	1.42631	2.0008	3.45267	3.30136	1.33007	4.03202	1.87005	7.12933	2.00774	2.37587	4.02956	6.45375
74	ENSG00000172350.5	<ABCG4>	0.372793	0.142711	0.203045	0.422944	1.0721	0.311309	0	0.244891	0.106586	0.0361564	0.336402	0.426629	0	0.421571	0.32944	0.255692	0.164398	0.281928	0.150176	0.0863438	0.109653	0.143167	0.083892	0	0.108438	0.403878	0	0.0896203	0	0.194048	0	0.394995	0	0.0541605	0.069761	0.48161	0.393016	0	0.0351208	0.0539219	0.0750144	0	0.520782	0.136118	0.0950346	0.0355027	0.035954
75	ENSG00000138075.7	<ABCG5>	0	0.0356776	0.147669	0.0367777	0.0357368	0.0345899	0	0.104953	0.0710572	0.0361564	0	0.111295	0.145042	0	0.0988319	0.420065	0.036533	0.0704822	0.037544	0	0	0.0715835	0.234898	0.0544114	0	0.0367161	0.0376038	0.0716963	0.0363377	0.070563	0.0711967	0.0359086	0.0732806	0.036107	0.139522	0.111141	0.178644	0.0396858	0.0351208	0	0.0375072	0.0366677	0.071832	0.170148	0.0380138	0.106508	0.143816
76	ENSG00000143921.6	<ABCG8>	0	0	0	0	0	0	0	0	0	0	0	0	0	0	0	0	0	0	0	0	0	0	0	0	0	0	0	0	0	0	0	0	0	0	0	0	0	0	0	0	0	0	0	0	0	0	0
77	ENSG00000143994.9	<ABHD1>	2.41334	5.08406	4.55928	3.42033	6.59344	7.48872	1.68072	5.30015	1.26126	6.58046	5.6067	6.00991	1.1422	8.11525	17.5262	0.876658	5.55302	1.90302	7.1709	13.3487	5.55577	4.13395	11.0402	1.81371	3.61463	4.25907	1.44775	4.83949	9.32061	5.55683	2.66988	4.97335	6.55861	8.73788	5.89481	5.31624	7.03855	1.96445	3.75793	2.01308	4.9322	6.21519	9.84098	8.18409	6.21526	11.3964	4.69201
78	ENSG00000144827.4	<ABHD10>	3.17855	5.54787	3.04567	8.77148	7.20096	7.60979	11.5326	6.06981	9.04202	4.42916	4.52274	8.12451	4.18807	9.57318	0.757711	5.00425	4.16476	3.04835	7.90301	10.154	2.86926	5.11823	3.43957	3.13773	4.37371	6.33353	6.26103	7.25925	2.03491	8.23823	7.90284	3.71655	2.7297	1.78729	3.90662	2.27839	8.43197	0.813558	10.5889	4.2778	3.95701	4.56513	8.72758	5.93814	3.61131	11.1834	3.09205
79	ENSG00000106077.14	<ABHD11>	22.3087	12.6299	14.6562	21.9011	17.2787	27.2742	19.3819	18.1569	21.3704	14.2456	16.3342	14.357	9.0651	17.6006	21.4465	20.7841	16.3668	14.0788	14.2667	18.5639	19.2076	11.346	31.6608	14.9631	18.3262	19.7533	16.1885	19.9674	20.8033	21.2042	21.6794	14.938	26.381	21.7002	25.0616	14.9854	16.8282	14.0686	7.70903	9.97554	8.30785	26.8775	23.3094	17.7804	19.8813	16.1892	23.5139
80	ENSG00000100997.14	<ABHD12>	16.8934	16.3047	14.9515	14.895	17.9041	19.6125	24.4241	18.7692	22.7205	14.8603	20.2963	13.1513	23.4242	9.66101	13.1117	22.7748	24.4405	15.3828	9.74266	13.1588	16.4845	10.7197	17.1811	10.9367	24.3626	17.2933	15.756	15.7911	13.3904	19.3872	20.0597	15.9973	16.2683	10.2002	13.1673	11.6698	16.4709	7.5403	13.1001	15.4576	10.1082	15.6755	21.7112	16.5894	20.2044	16.9349	31.6576
81	ENSG00000131969.10	<ABHD12B>	0.88293	1.07033	1.27365	3.16288	1.51881	2.4213	1.91316	0.769659	1.11915	1.42818	0.224268	0.871808	1.48668	0.966101	0.840071	0.219164	1.22386	1.95588	0.619475	1.74415	0.420338	0.751628	1.0067	0.707348	0.397609	1.67059	0.413642	1.12922	1.41717	0.740912	1.45953	1.04135	0.861047	0.740192	1.06386	0.740939	1.12546	0.218272	0.79022	0.934646	0.900173	1.22837	2.87328	1.41222	2.35686	0.763309	1.97747
82	ENSG00000139826.5	<ABHD13>	0	0	0	0	0	0	0	0	0	0	0	0	0	0	0	0	0	0	0	0	0	0	0	0	0	0	0	0	0	0	0	0	0	0	0	0	0	0	0	0	0	0	0	0	0	0	0
83	ENSG00000248487.4	<ABHD14A>	7.0242	2.46176	6.53436	4.2846	2.44797	1.98892	3.71905	4.75789	3.9792	4.6461	5.41981	2.39283	0.145042	4.61972	2.60257	7.46985	4.43876	2.87214	5.81932	2.60758	1.97376	2.98862	1.8624	3.26468	4.28334	7.0495	4.56885	3.60273	5.26896	1.67588	2.36729	2.26225	4.32355	5.30772	5.49368	3.8714	5.64513	4.88135	3.44184	1.43791	2.71927	4.78514	1.88559	4.79815	4.52364	2.99998	2.40892
84	ENSG00000114786.11	<ABHD14A-ACY1>	2.90386	3.33586	1.9197	4.30299	3.00189	2.90555	1.0728	3.51594	3.46404	3.9772	1.66332	5.06391	1.81302	4.35624	5.38634	5.24168	4.89542	2.37877	3.07861	2.4867	2.85099	2.80965	6.22479	4.22595	2.92785	5.80116	2.55706	3.45934	4.52404	3.36938	2.50969	2.6752	2.16178	2.83439	5.07511	4.18631	4.9127	2.18272	3.49452	2.66014	0.918927	4.36346	6.30326	5.35964	1.52055	3.35501	2.26511
85	ENSG00000114779.15	<ABHD14B>	94.3361	124.087	103.018	110.701	141	118.073	72.5929	94.668	109.908	111.217	116.937	212.999	114.311	111.014	94.7468	114.313	132.323	105.389	171.914	103.509	112.138	110.078	108.221	149.286	84.7269	110.461	101.511	124.035	147.712	111.79	80.5769	117.546	135.551	123.071	120.756	129.35	129.213	91.4955	112.018	78.3305	111.041	112.056	133.464	131.217	129.19	133.153	89.5077
86	ENSG00000168792.4	<ABHD15>	0	0	0	0	0	0	0	0	0	0	0	0	0	0	0	0	0	0	0	0	0	0	0	0	0	0	0	0	0	0	0	0	0	0	0	0	0	0	0	0	0	0	0	0	0	0	0
87	ENSG00000204427.7	<ABHD16A>	101.733	106.676	114.13	88.2297	107.014	95.3645	82.7845	96.6796	83.1013	88.4385	101.668	102.298	66.9367	93.097	145.53	128.12	105.489	103.027	88.3973	105.546	90.5736	113.711	111.66	84.5554	119.898	124.615	103.279	118.514	116.716	94.625	83.0866	92.9854	108.529	114.116	132.511	84.041	94.8418	76.8714	82.1477	85.1246	84.2974	84.5742	123.138	126.794	76.4268	112.828	90.1728
88	ENSG00000183260.5	<ABHD16B>	0	0	0	0	0	0	0	0	0	0	0	0	0	0	0	0	0	0	0	0	0	0	0	0	0	0	0	0	0	0	0	0	0	0	0	0	0	0	0	0	0	0	0	0	0	0	0
89	ENSG00000129968.11	<ABHD17A>	271.707	194.943	177.683	186.463	177.701	187.806	224.484	143.524	125.327	154.713	235.855	133.183	77.017	105.235	150.34	198.07	196.273	165.122	142.385	184.983	179.283	130.98	165.72	135.248	170.899	195.128	171.68	172.842	183.414	169.069	169.181	137.046	209.656	158.275	151.242	196.423	196.401	152.929	152.53	126.536	160.062	145.516	185.829	160.773	160.893	134.999	110.181
90	ENSG00000107362.9	<ABHD17B>	2.00131	2.58663	2.52883	5.9396	4.77086	4.28915	2.84292	2.81625	2.06066	6.49007	4.56012	1.1315	1.79489	1.45793	1.26834	0.913185	3.05051	6.37864	4.74931	2.29674	3.25305	5.29718	0.855698	2.28528	5.63882	1.90924	5.09531	3.13671	3.0342	2.75195	5.67794	3.24973	2.76634	3.53848	1.58706	1.90792	3.57287	2.14303	3.98622	3.77453	2.64426	0.971696	3.53773	2.0758	7.81184	2.02365	5.64479
91	ENSG00000136379.7	<ABHD17C>	0.196207	0	0	0.367777	0	0.674504	0.23244	0.892104	0.301993	0.126547	0.448536	0	0.398864	1.15932	0	1.38804	0	0.387652	3.15369	0.13815	1.09653	0	2.0973	1.72303	0	0	0	0	0	0	0.818762	0	0.0916008	0	0	0.277853	0	0	0	0	0.281304	0.56835	1.0236	0.782678	0	0	1.85164
92	ENSG00000140526.12	<ABHD2>	2.845	14.8597	7.86338	1.89405	3.87744	13.2825	17.4867	1.67926	11.7244	5.87541	1.77545	3.72837	10.9688	5.37503	0.197664	9.38754	0.474929	11.6472	2.44036	12.727	1.84583	0.841107	0.201341	10.3926	0.524121	1.06477	7.70877	14.3034	12.0096	14.2713	8.6682	2.33407	2.39994	0.469391	4.67398	5.01987	4.78765	3.31377	0.36877	0.862749	2.92557	15.4371	5.15395	1.24208	1.19744	1.17159	0.539311
93	ENSG00000158201.5	<ABHD3>	18.208	14.4851	40.6274	20.8713	17.7969	11.8989	12.1405	23.4396	30.3947	26.1411	17.8106	36.7829	12.5642	20.8502	50.1078	29.9525	19.2528	30.9593	27.6324	20.6707	7.98642	27.5596	30.7045	22.9072	20.7118	19.3678	16.1696	21.4192	23.5832	26.7258	11.2669	33.8259	12.7142	32.6227	22.4804	16.4303	18.704	12.7788	24.409	12.0246	15.6218	18.3523	22.3757	18.8863	16.631	35.556	35.271
94	ENSG00000100439.6	<ABHD4>	50.9745	86.7324	75.5696	72.3233	68.5432	50.6743	41.5711	77.4906	57.0944	59.2422	65.86	68.9656	86.2091	61.4265	56.0377	59.1013	91.3324	60.9142	90.4809	62.8237	65.8285	91.609	46.9963	79.6946	62.7499	74.6256	71.8984	63.5229	93.6058	84.0053	43.3766	69.3037	58.4962	92.3435	71.4178	61.7017	66.2946	50.2025	101.394	70.7095	74.0018	59.8601	71.3292	74.7117	76.7879	75.4255	57.3288
95	ENSG00000011198.3	<ABHD5>	15.1275	13.6824	23.627	11.3643	14.2769	14.2856	18.9528	18.2969	31.8514	22.435	17.4555	24.9671	15.6826	16.5994	15.9613	14.3005	12.8414	27.347	11.0192	11.3974	17.6907	12.2766	16.6106	33.2273	24.7783	19.6065	15.1355	14.3214	18.7866	10.8844	17.55	13.9685	11.5783	13.2513	11.1966	13.5036	13.434	20.9144	23.1095	23.1324	27.0614	19.3056	12.9836	13.1354	17.6764	12.4792	20.9073
96	ENSG00000163686.9	<ABHD6>	5.49378	8.41992	5.18688	10.7575	11.8825	6.98717	8.45725	8.90355	17.5866	13.8479	10.578	16.5087	0	4.32111	8.12069	10.4651	6.39327	8.36975	5.66915	6.30309	4.66027	8.59003	10.8053	5.98526	16.7719	6.51711	14.9099	12.2242	5.5415	0.882038	4.16501	12.0115	6.48534	4.83833	5.546	10.5584	7.94963	8.98883	0.842901	5.518	4.01327	7.42522	4.04055	11.2468	7.22263	12.1242	8.10765
97	ENSG00000127220.5	<ABHD8>	0	0	0	0.551666	0	0	0	0	0	0.867753	0	0	0	0	0	0	0	0	0	0	0	0	0	0	0	0	0	0.57357	0.926611	0	1.44173	0	0	0	0	0	0	0	0	0.413401	0	0	0	0	0	0	0
98	ENSG00000136754.12	<ABI1>	37.652	57.7086	47.5125	63.5519	52.6046	44.4481	40.9095	54.1735	58.9241	57.7779	47.7504	71.3213	57.2189	45.9864	47.1099	44.673	52.0595	55.4518	53.7442	57.8848	46.2006	60.6849	50.352	52.7791	52.5386	60.4532	64.7913	56.0665	57.6679	50.5055	50.7633	53.2346	44.0234	49.3763	47.1061	42.6411	49.3771	36.7093	50.9956	59.8712	50.841	40.5362	46.7626	49.632	56.6026	60.976	78.1462
99	ENSG00000138443.11	<ABI2>	29.8234	49.253	36.2527	38.874	51.2644	42.8742	37.4408	56.4824	44.6594	50.637	40.9476	53.44	44.981	57.6499	49.383	44.3991	47.8765	41.3906	45.6159	61.6322	46.8767	52.9361	46.9627	35.1316	44.4057	45.9319	41.7214	36.8519	52.0537	51.9697	45.2099	37.5065	35.7792	42.2452	46.8096	33.2126	52.7356	26.6688	65.0965	36.0558	36.4382	40.7195	52.3296	49.8361	34.7447	69.7451	54.8659
100	ENSG00000108798.4	<ABI3>	11.792	2.81853	8.60172	2.05955	4.89594	9.84084	2.46744	4.12817	3.76603	0.849675	10.0921	3.07915	1.63172	2.66995	6.50643	2.33775	7.58059	4.17606	5.78177	5.12881	4.1851	5.88774	11.2247	4.08085	9.61492	7.32487	4.13642	7.29509	6.48628	8.13239	2.2961	4.81175	8.59215	5.09108	5.89481	8.83569	5.62727	1.6668	3.56476	2.9657	5.04472	6.38019	7.21911	6.78888	6.69044	3.07099	6.27398
101	ENSG00000154175.12	<ABI3BP>	29.6468	295.678	89.8197	55.4424	275.763	137.305	96.2124	117.268	85.0377	111.217	127.141	272.894	218.342	423.275	116.473	196.262	182.884	96.261	197.594	364.509	178.296	523.616	81.5934	202.973	47.5505	133.995	121.234	110.394	266.755	171.521	122.102	102.448	218.028	144.374	234.328	91.2096	195.972	109.314	82.1126	164.605	113.329	92.1094	145.029	192.097	57.743	305.43	202.332
102	ENSG00000097007.13	<ABL1>	6.74951	10.3644	9.58003	13.0193	18.0292	17.2258	21.7064	18.0695	19.3275	16.0534	11.0826	17.195	17.8401	23.6256	18.0203	13.9535	17.0974	12.9864	8.39108	22.6911	23.1917	13.7619	15.2516	11.245	13.609	14.9618	15.0791	8.6394	17.5147	12.0134	28.3719	10.4673	12.7142	12.2041	11.3711	14.0778	22.6162	8.33401	14.663	29.8547	20.479	16.0788	11.5649	11.0425	11.1001	19.0472	17.6894
103	ENSG00000143322.15	<ABL2>	9.55526	22.9942	14.2316	18.8486	17.2787	16.1362	26.8379	29.5269	19.7361	32.0346	8.55956	15.6925	59.0863	17.3196	21.776	24.1811	17.2253	17.5148	16.9323	19.1683	40.3158	20.9024	25.7716	16.3053	20.748	35.5413	16.0004	26.4739	23.8738	31.2242	48.7164	23.1251	13.4653	18.9561	15.2253	12.9108	16.8282	32.5026	41.8817	78.9236	24.8298	41.2879	20.3284	14.8029	15.4716	18.2306	17.3119
104	ENSG00000099204.14	<ABLIM1>	39.3983	144.156	143.202	134.422	152.489	115.167	90.312	138.294	180.592	181.487	147.643	162.286	323.116	125.611	92.5725	83.6843	79.6785	171.959	137.805	155.005	93.9546	179.013	146.459	159.933	110.861	63.4639	120.821	155.007	100.638	165.929	99.1236	169.184	105.341	139.427	90.4277	86.023	141.057	61.2549	115.793	158.566	160.006	92.806	86.4678	108.316	115.258	173.484	230.268
105	ENSG00000163995.14	<ABLIM2>	36.7299	28.7562	50.8351	17.3039	22.6214	15.7038	45.5047	31.9233	26.1313	17.6805	27.342	19.8846	25.5092	14.755	17.9545	51.942	35.711	26.2899	19.1662	12.4853	36.1855	22.5667	13.7415	79.3138	31.5376	53.0916	76.6553	27.3342	32.5949	21.0102	75.6287	31.6894	25.7764	40.3856	12.2605	47.2349	15.5063	79.4906	30.4323	35.4806	26.2926	55.7533	14.1329	14.4285	13.894	24.6744	32.826
106	ENSG00000173210.15	<ABLIM3>	74.4604	106.658	80.9596	133.393	110.713	213.022	105.886	94.3531	144.335	370.097	119.049	96.1771	139.947	150.571	186.265	140.667	111.627	179.712	123.182	127.581	75.6608	121.943	156.14	94.9298	189.298	147.746	100.045	238.211	99.0202	186.851	77.6222	224.286	77.0179	148.941	132.912	81.0587	113.849	66.0173	118.796	98.9106	85.0664	248.534	151.044	129.329	124.59	112.845	210.511
107	ENSG00000159842.10	<ABR>	43.8326	125.032	82.8792	101.893	98.4906	97.5436	109.354	91.4319	100.279	94.9105	78.3443	96.0287	124.337	93.2727	112.619	67.9958	79.0209	89.1599	117.269	106.41	60.7113	94.3113	80.2678	100.099	84.5281	78.9948	81.1489	124.483	80.0155	132.8	61.336	104.745	78.7583	89.3286	101.031	64.295	80.1395	36.9871	97.8643	129.161	61.3243	100.213	73.1789	107.142	46.3768	75.0883	88.0695
108	ENSG00000174429.3	<ABRA>	0	0	0	0	0	0	0	0	0	0	0	0	0	0	0	0	0	0	0	0	0	0	0	0	0	0	0	0	0	0	0	0	0	0	0	0	0	0	0	0	0	0	0	0	0	0	0
109	ENSG00000146386.7	<ABRACL>	0	0	0	0	0	0	0	0	0.639514	0	0	0	0	0	0	0	0	0	0	0	0	0	0.486574	0	0	0.440594	0	0.466025	0	0	0	0	0	0	0	0	0	0	0	0	0	0	0.341202	0	0.24709	0	0
110	ENSG00000146109.3	<ABT1>	0	0	0	0	0	0	0	0	0	0	0	0	0	0	0	0	0	0	0	0	0	0	0	0	0	0	0	0	0	0	0	0	0	0	0	0	0	0	0	0	0	0	0	0	0	0	0
111	ENSG00000114626.13	<ABTB1>	99.3394	362.806	237.803	260.938	402.932	207.436	96.3376	297.281	197.592	211.876	251.778	330.267	95.8724	392.114	498.08	76.9085	419.398	296.465	281.974	383.971	136.792	433.832	354.661	318.198	232.258	127.423	132.44	248.231	377.131	256.356	67.1741	224.986	308.731	410.626	299.449	316.881	342.442	75.9388	222.719	90.355	248.373	144.178	233.634	433.706	180.47	307.081	186.17
112	ENSG00000166016.4	<ABTB2>	7.00458	12.5585	6.40514	8.88181	12.633	6.07053	5.47129	4.53049	6.59055	5.65848	6.76542	4.58163	0.543906	2.42404	4.62863	8.83963	11.8184	6.07908	5.72545	8.54803	6.85333	10.9523	3.97647	5.7132	6.77743	11.6024	5.69698	4.6961	6.26825	9.03207	9.05978	7.48695	7.16318	6.17429	7.02842	4.55678	10.2362	4.20669	2.58138	2.69609	6.71379	4.65681	8.31455	7.60559	9.0853	10.0118	7.78406
113	ENSG00000264194.1	<AC000003.2>	0	0	0	0	0	0	0	0	0	0	0	0	0	0	0	0	0	0	0	0	0	0	0	0	0	0	0	0	0	0	0	0	0	0	0	0	0	0	0	0	0	0	0	0	0	0	0
114	ENSG00000234469.2	<AC002365.1>	0	0	0	0	0	0	0	0	0	0	0	0	0	0	0	0	0	0	0	0	0	0	0	0	0	0	0	0	0	0	0	0	0	0	0	0	0	0	0	0	0	0	0	0	0	0	0
115	ENSG00000269449.1	<AC002451.1>	0	0	0	0	0	0	0	0	0	0	0	0	0	0	0	0	0	0	0	0	0	0	0	0	0	0	0	0	0	0	0	0	0	0	0	0	0	0	0	0	0	0	0	0	0	0	0
116	ENSG00000214921.2	<AC003102.1>	0	0	0	0	0	0	0	0	0	0	0	0	0	0	0	0	0	0	0	0	0	0	0	0	0	0	0	0	0	0	0	0	0	0	0	0	0	0	0	0	0	0	0	0	0	0	0
117	ENSG00000268069.1	<AC004466.1>	0	0	0	0	0	0	0	0	0	0	0	0	0	0	0	0	0	0	0	0	0	0	0	0	0	0	0	0	0	0	0	0	0	0	0	0	0	0	0	0	0	0	0	0	0	0	0
118	ENSG00000267970.1	<AC004899.1>	0	0	0	0	0	0	0	0	0	0	0	0	0	0	0	0	0	0	0	0	0	0	0	0	0	0	0	0	0	0	0	0	0	0	0	0	0	0	0	0	0	0	0	0	0	0	0
119	ENSG00000213888.2	<AC005003.1>	0	0	0	0	0	0	0	0	0	0	0	0	0	0	0	0	0	0	0	0	0	0	0	0	0	0	0	0	0	0	0	0	0	0	0	0	0	0	0	0	0	0	0	0	0	0	0
120	ENSG00000273452.1	<AC005358.1>	0	0	0	0	0	0	0	0	0	0	0	0	0	0	0	0	0	0	0	0	0	0	0	0	0	0	0	0	0	0	0	0	0	0	0	0	0	0	0	0	0	0	0	0	0	0	0
121	ENSG00000257040.1	<AC005477.1>	0	0	0	0	0	0	0	0	0	0	0	0	0	0	0	0	0	0	0	0	0	0	0	0	0	0	0	0	0	0	0	0	0	0	0	0	0	0	0	0	0	0	0	0	0	0	0
122	ENSG00000269205.1	<AC005606.1>	0	0	0	0	0	0	0	0	0	0	0	0	0	0	0	0	0	0	0	0	0	0	0	0	0	0	0	0	0	0	0	0	0	0	0	0	0	0	0	0	0	0	0	0	0	0	0
123	ENSG00000249034.1	<AC005609.1>	0	0	0	0	0	0	0	0	0	0	0	0	0	0	0	0	0	0	0	0	0	0	0	0	0	0	0	0	0	0	0	0	0	0	0	0	0	0	0	0	0	0	0	0	0	0	0
124	ENSG00000206044.3	<AC005841.1>	0	0	0	0	0	0	0	0	0	0	0	0	0	0	0	0	0	0	0	0	0	0	0	0	0	0	0	0	0	0	0	0	0	0	0	0	0	0	0	0	0	0	0	0	0	0	0
125	ENSG00000236669.1	<AC006372.1>	0	0	0	0	0	0	0	0	0	0	0	0	0	0	0	0	0	0	0	0	0	0	0	0	0	0	0	0	0	0	0	0	0	0	0	0	0	0	0	0	0	0	0	0	0	0	0
126	ENSG00000205821.4	<AC006435.1>	0	0	0	0	0	0	0	0	0	0	0	0	0	0	0	0	0	0	0	0	0	0	0	0	0	0	0	0	0	0	0	0	0	0	0	0	0	0	0	0	0	0	0	0	0	0	0
127	ENSG00000269094.1	<AC006449.1>	0	0	0	0	0	0	0	0	0	0	0	0	0	0	0	0	0	0	0	0	0	0	0	0	0	0	0	0	0	0	0	0	0	0	0	0	0	0	0	0	0	0	0	0	0	0	0
128	ENSG00000230000.1	<AC006455.1>	0	0	0	0	0	0	0	0	0	0	0	0	0	0	0	0	0	0	0	0	0	0	0	0	0	0	0	0	0	0	0	0	0	0	0	0	0	0	0	0	0	0	0	0	0	0	0
129	ENSG00000204957.1	<AC006486.1>	0	0	0	0	0	0	0	0	0	0	0	0	0	0	0	0	0	0	0	0	0	0	0	0	0	0	0	0	0	0	0	0	0	0	0	0	0	0	0	0	0	0	0	0	0	0	0
130	ENSG00000269446.1	<AC006967.1>	0	0	0	0	0	0	0	0	0	0	0	0	0	0	0	0	0	0	0	0	0	0	0	0	0	0	0	0	0	0	0	0	0	0	0	0	0	0	0	0	0	0	0	0	0	0	0
131	ENSG00000258881.2	<AC007040.11>	0.0196207	0.231905	0.147669	0.239055	0.10721	0.155655	0	0.31486	0.106586	0.090391	0.261646	0.241138	0	0.122958	0.280024	0.182637	0.036533	0.31717	0.225264	0.362644	0.365511	0.107375	0.318789	0.25392	0	0.220297	0.0188018	0.143393	0.0545065	0.070563	0.23139	0.107726	0.128241	0.108321	0.331365	0.166711	0.0357287	0.0793715	0.228286	0.0898698	0.0750144	0.201673	0.107748	0.187162	0.0760277	0.248519	0.0719082
132	ENSG00000269883.1	<AC007375.1>	0	0	0	0	0	0	0	0	0	0	0	0	0	0	0	0	0	0	0	0	0	0	0	0	0	0	0	0	0	0	0	0	0	0	0	0	0	0	0	0	0	0	0	0	0	0	0
133	ENSG00000166329.2	<AC007431.1>	0	0	0	0	0	0	0	0	0	0	0	0	0	0	0	0	0	0	0	0	0	0	0	0	0	0	0	0	0	0	0	0	0	0	0	0	0	0	0	0	0	0	0	0	0	0	0
134	ENSG00000267893.1	<AC007461.1>	0	0	0	0	0	0	0	0	0	0	0	0	0	0	0	0	0	0	0	0	0	0	0	0	0	0	0	0	0	0	0	0	0	0	0	0	0	0	0	0	0	0	0	0	0	0	0
135	ENSG00000214670.3	<AC007956.1>	0	0	0	0	0	0	0	0	0	0	0	0	0	0	0	0	0	0	0	0	0	0	0	0	0	0	0	0	0	0	0	0	0	0	0	0	0	0	0	0	0	0	0	0	0	0	0
136	ENSG00000267941.1	<AC008267.1>	0	0	0	0	0	0	0	0	0	0	0	0	0	0	0	0	0	0	0	0	0	0	0	0	0	0	0	0	0	0	0	0	0	0	0	0	0	0	0	0	0	0	0	0	0	0	0
137	ENSG00000233828.2	<AC008394.1>	0	0	0	0	0	0	0	0	0	0	0	0	0	0	0	0	0	0	0	0	0	0	0	0	0	0	0	0	0	0	0	0	0	0	0	0	0	0	0	0	0	0	0	0	0	0	0
138	ENSG00000268397.1	<AC008443.1>	0	0	0	0	0	0	0	0	0	0	0	0	0	0	0	0	0	0	0	0	0	0	0	0	0	0	0	0	0	0	0	0	0	0	0	0	0	0	0	0	0	0	0	0	0	0	0
139	ENSG00000269215.1	<AC008964.1>	0	0	0	0	0	0	0	0	0	0	0	0	0	0	0	0	0	0	0	0	0	0	0	0	0	0	0	0	0	0	0	0	0	0	0	0	0	0	0	0	0	0	0	0	0	0	0
140	ENSG00000224730.1	<AC009892.10>	0	0	0	0	0	0	0	0	0	0	0	0	0	0	0	0	0	0	0	0	0	0	0	0	0	0	0	0	0	0	0	0	0	0	0	0	0	0	0	0	0	0	0	0	0	0	0
141	ENSG00000269808.1	<AC010327.2>	0	0	0	0	0	0	0	0	0	0	0	0	0	0	0	0	0	0	0	0	0	0	0	0	0	0	0	0	0	0	0	0	0	0	0	0	0	0	0	0	0	0	0	0	0	0	0
142	ENSG00000214248.2	<AC010336.1>	0	0	0	0	0	0	0	0	0	0	0	0	0	0	0	0	0	0	0	0	0	0	0	0	0	0	0	0	0	0	0	0	0	0	0	0	0	0	0	0	0	0	0	0	0	0	0
143	ENSG00000269636.1	<AC010441.1>	0	0	0	0	0	0	0	0	0	0	0	0	0	0	0	0	0	0	0	0	0	0	0	0	0	0	0	0	0	0	0	0	0	0	0	0	0	0	0	0	0	0	0	0	0	0	0
144	ENSG00000226180.2	<AC010536.1>	0	0	0	0	0	0	0	0	0	0	0	0	0	0	0	0	0	0	0	0	0	0	0	0	0	0	0	0	0	0	0	0	0	0	0	0	0	0	0	0	0	0	0	0	0	0	0
145	ENSG00000268822.1	<AC011298.1>	0	0	0	0	0	0	0	0	0	0	0	0	0	0	0	0	0	0	0	0	0	0	0	0	0	0	0	0	0	0	0	0	0	0	0	0	0	0	0	0	0	0	0	0	0	0	0
146	ENSG00000204850.3	<AC011484.1>	0	0	0	0	0	0	0	0	0	0	0	0	0	0	0	0	0	0	0	0	0	0	0	0	0	0	0	0	0	0	0	0	0	0	0	0	0	0	0	0	0	0	0	0	0	0	0
147	ENSG00000213922.1	<AC011500.1>	0	0	0	0	0	0	0	0	0	0	0	0	0	0	0	0	0	0	0	0	0	0	0	0	0	0	0	0	0	0	0	0	0	0	0	0	0	0	0	0	0	0	0	0	0	0	0
148	ENSG00000265629.1	<AC011897.1>	0	0	0	0	0	0	0	0	0	0	0	0	0	0	0	0	0	0	0	0	0	0	0	0	0	0	0	0	0	0	0	0	0	0	0	0	0	0	0	0	0	0	0	0	0	0	0
149	ENSG00000233863.1	<AC012215.1>	0	0	0	0	0	0	0	0	0	0	0	0	0	0	0	0	0	0	0	0	0	0	0	0	0	0	0	0	0	0	0	0	0	0	0	0	0	0	0	0	0	0	0	0	0	0	0
150	ENSG00000269855.1	<AC012313.1>	0	0	0	0	0	0	0	0	0	0	0	0	0	0	0	0	0	0	0	0	0	0	0	0	0	0	0	0	0	0	0	0	0	0	0	0	0	0	0	0	0	0	0	0	0	0	0
151	ENSG00000268809.1	<AC012360.2>	0	0	0	0	0	0	0	0	0	0	0	0	0	0	0	0	0	0	0	0	0	0	0	0	0	0	0	0	0	0	0	0	0	0	0	0	0	0	0	0	0	0	0	0	0	0	0
152	ENSG00000269810.1	<AC015660.1>	0	0	0	0	0	0	0	0	0	0	0	0	0	0	0	0	0	0	0	0	0	0	0	0	0	0	0	0	0	0	0	0	0	0	0	0	0	0	0	0	0	0	0	0	0	0	0
153	ENSG00000205148.1	<AC016251.1>	0	0	0	0	0	0	0	0	0	0	0	0	0	0	0	0	0	0	0	0	0	0	0	0	0	0	0	0	0	0	0	0	0	0	0	0	0	0	0	0	0	0	0	0	0	0	0
154	ENSG00000268012.1	<AC016559.1>	0	0	0	0	0	0	0	0	0	0	0	0	0	0	0	0	0	0	0	0	0	0	0	0	0	0	0	0	0	0	0	0	0	0	0	0	0	0	0	0	0	0	0	0	0	0	0
155	ENSG00000205147.3	<AC016586.1>	0	0	0	0	0	0	0	0	0	0	0	0	0	0	0	0	0	0	0	0	0	0	0	0	0	0	0	0	0	0	0	0	0	0	0	0	0	0	0	0	0	0	0	0	0	0	0
156	ENSG00000222005.4	<AC016722.1>	0.0392413	0.0891941	0.147669	1.34239	0.750473	1.05499	0.12516	1.1195	0.4974	0.235017	0.093445	0.111295	0.398864	0.0702619	0.16472	0.748812	0.0730659	0.651959	0.431756	0.293569	0.219307	0.143167	1.0067	0.163234	0	0.660891	0	0.233013	0.436052	0.211689	0.284787	1.04135	0	0.0902674	0.261604	0.611274	1.28624	0.178586	0.79022	0.215688	0	0.110003	0.251412	0.901781	0.0570207	0	0.197747
157	ENSG00000239332.1	<AC016722.2>	2.13865	2.49744	1.71665	4.41332	2.68026	5.30956	4.86337	7.2243	3.99697	3.07329	2.14923	4.04371	4.84076	2.66995	1.87781	1.53415	3.78117	4.44038	3.09738	5.35331	5.72025	1.82538	4.14427	2.55734	1.55429	2.88222	2.83908	2.43768	2.48913	3.98681	6.42551	3.01632	3.79227	3.21351	2.49396	2.48215	3.44782	2.04381	5.14521	4.3497	2.53173	3.61178	2.83737	1.92267	2.60395	1.08283	5.71669
158	ENSG00000238091.1	<AC016745.1>	0	0	0	0	0	0	0	0	0	0	0	0	0	0	0	0	0	0	0	0	0	0	0	0	0	0	0	0	0	0	0	0	0	0	0	0	0	0	0	0	0	0	0	0	0	0	0
159	ENSG00000186235.6	<AC016757.3>	9.47678	6.7074	5.18688	10.3529	12.2041	4.808	14.6259	4.70541	7.58535	7.99056	6.87755	6.99301	5.98296	5.8493	3.62384	11.3052	8.98711	8.44023	2.15878	12.7962	2.64995	3.16757	17.5838	4.24409	13.6814	6.03981	3.91079	4.14046	8.70288	9.24376	6.6569	16.913	8.57383	7.94353	17.074	3.61207	6.77059	5.91318	7.97244	2.78596	4.21957	6.78354	21.7651	9.98765	5.7591	10.5266	12.4041
160	ENSG00000269679.1	<AC018445.1>	0	0	0	0	0	0	0	0	0	0	0	0	0	0	0	0	0	0	0	0	0	0	0	0	0	0	0	0	0	0	0	0	0	0	0	0	0	0	0	0	0	0	0	0	0	0	0
161	ENSG00000268241.1	<AC018470.1>	0	0	0	0	0	0	0	0	0	0	0	0	0	0	0	0	0	0	0	0	0	0	0	0	0	0	0	0	0	0	0	0	0	0	0	0	0	0	0	0	0	0	0	0	0	0	0
162	ENSG00000167765.3	<AC018755.1>	0	0	0	0	0	0	0	0	0	0	0	0	0	0	0	0	0	0	0	0	0	0	0	0	0	0	0	0	0	0	0	0	0	0	0	0	0	0	0	0	0	0	0	0	0	0	0
163	ENSG00000269210.1	<AC019171.1>	0	0	0	0	0	0	0	0	0	0	0	0	0	0	0	0	0	0	0	0	0	0	0	0	0	0	0	0	0	0	0	0	0	0	0	0	0	0	0	0	0	0	0	0	0	0	0
164	ENSG00000179066.6	<AC020907.1>	0	0	0	0	0	0	0	0	0	0	0	0	0	0	0	0	0	0	0	0	0	0	0	0	0	0	0	0	0	0	0	0	0	0	0	0	0	0	0	0	0	0	0	0	0	0	0
165	ENSG00000268953.1	<AC020952.1>	0	0	0	0	0	0	0	0	0	0	0	0	0	0	0	0	0	0	0	0	0	0	0	0	0	0	0	0	0	0	0	0	0	0	0	0	0	0	0	0	0	0	0	0	0	0	0
166	ENSG00000196355.2	<AC021860.1>	0	0	0	0	0	0	0	0	0	0	0	0	0	0	0	0	0	0	0	0	0	0	0	0	0	0	0	0	0	0	0	0	0	0	0	0	0	0	0	0	0	0	0	0	0	0	0
167	ENSG00000267964.1	<AC022400.2>	0	0	0	0	0	0	0	0	0	0	0	0	0	0	0	0	0	0	0	0	0	0	0	0	0	0	0	0	0	0	0	0	0	0	0	0	0	0	0	0	0	0	0	0	0	0	0
168	ENSG00000213132.2	<AC022498.1>	0	0	0	0	0	0	0	0	0	0	0	0	0	0	0	0	0	0	0	0	0	0	0	0	0	0	0	0	0	0	0	0	0	0	0	0	0	0	0	0	0	0	0	0	0	0	0
169	ENSG00000212997.1	<AC023632.1>	0	0	0	0	0	0	0	0	0	0	0	0	0	0	0	0	0	0	0	0	0	0	0	0	0	0	0	0	0	0	0	0	0	0	0	0	0	0	0	0	0	0	0	0	0	0	0
170	ENSG00000269282.1	<AC024257.1>	0	0	0	0	0	0	0	0	0	0	0	0	0	0	0	0	0	0	0	0	0	0	0	0	0	0	0	0	0	0	0	0	0	0	0	0	0	0	0	0	0	0	0	0	0	0	0
171	ENSG00000177340.4	<AC024940.1>	0	0	0	0	0	0	0	0	0	0	0	0	0	0	0	0	0	0	0	0	0	0	0	0	0	0	0	0	0	0	0	0	0	0	0	0	0	0	0	0	0	0	0	0	0	0	0
172	ENSG00000268028.1	<AC025262.1>	0	0	0	0	0	0	0	0	0	0	0	0	0	0	0	0	0	0	0	0	0	0	0	0	0	0	0	0	0	0	0	0	0	0	0	0	0	0	0	0	0	0	0	0	0	0	0
173	ENSG00000204752.3	<AC025278.1>	0	0	0	0	0	0	0	0	0	0	0	0	0	0	0	0	0	0	0	0	0	0	0	0	0	0	0	0	0	0	0	0	0	0	0	0	0	0	0	0	0	0	0	0	0	0	0
174	ENSG00000268509.1	<AC026202.1>	0	0	0	0	0	0	0	0	0	0	0	0	0	0	0	0	0	0	0	0	0	0	0	0	0	0	0	0	0	0	0	0	0	0	0	0	0	0	0	0	0	0	0	0	0	0	0
175	ENSG00000268885.1	<AC026740.1>	0	0	0	0	0	0	0	0	0	0	0	0	0	0	0	0	0	0	0	0	0	0	0	0	0	0	0	0	0	0	0	0	0	0	0	0	0	0	0	0	0	0	0	0	0	0	0
176	ENSG00000268838.1	<AC027228.1>	0	0	0	0	0	0	0	0	0	0	0	0	0	0	0	0	0	0	0	0	0	0	0	0	0	0	0	0	0	0	0	0	0	0	0	0	0	0	0	0	0	0	0	0	0	0	0
177	ENSG00000268798.1	<AC027307.3>	0	0	0	0	0	0	0	0	0	0	0	0	0	0	0	0	0	0	0	0	0	0	0	0	0	0	0	0	0	0	0	0	0	0	0	0	0	0	0	0	0	0	0	0	0	0	0
178	ENSG00000268553.1	<AC027309.1>	0	0	0	0	0	0	0	0	0	0	0	0	0	0	0	0	0	0	0	0	0	0	0	0	0	0	0	0	0	0	0	0	0	0	0	0	0	0	0	0	0	0	0	0	0	0	0
179	ENSG00000248235.2	<AC037459.4>	0.824068	1.39143	0.886014	2.29861	1.94766	0.864748	1.6986	0.647213	0.781629	0.560424	0	0.853259	3.39035	0.298613	1.08715	0.584439	1.35172	0	1.33281	0	3.30787	2.91703	1.56039	2.33969	0.994023	0	1.25972	2.41975	1.38083	1.69352	1.51293	0.682265	2.65642	0.667978	1.25569	0.666845	4.03734	0.575444	1.21167	1.33007	0.525101	1.10003	1.25706	2.38207	2.07175	2.18341	0.395495
180	ENSG00000237102.2	<AC040160.1>	0	0	0	0	0	0	0	0	0	0	0	0	0	0	0	0	0	0	0	0	0	0	0	0	0	0	0	0	0	0	0	0	0	0	0	0	0	0	0	0	0	0	0	0	0	0	0
181	ENSG00000260415.3	<AC068987.1>	0	0	0	0	0	0	0	0	0	0	0	0	0	0	0	0	0	0	0	0	0	0	0	0	0	0	0	0	0	0	0	0	0	0	0	0	0	0	0	0	0	0	0	0	0	0	0
182	ENSG00000269165.1	<AC069547.1>	0	0	0	0	0	0	0	0	0	0	0	0	0	0	0	0	0	0	0	0	0	0	0	0	0	0	0	0	0	0	0	0	0	0	0	0	0	0	0	0	0	0	0	0	0	0	0
183	ENSG00000268170.1	<AC073342.1>	0	0	0	0	0	0	0	0	0	0	0	0	0	0	0	0	0	0	0	0	0	0	0	0	0	0	0	0	0	0	0	0	0	0	0	0	0	0	0	0	0	0	0	0	0	0	0
184	ENSG00000255863.1	<AC073610.5>	0	0	0	0	0	0	0	0	0	0	0	0	0	0	0	0	0	0	0	0	0	0	0	0	0	0	0	0	0	0	0	0	0	0	0	0	0	0	0	0	0	0	0	0	0	0	0
185	ENSG00000269657.1	<AC079210.1>	0	0	0	0	0	0	0	0	0	0	0	0	0	0	0	0	0	0	0	0	0	0	0	0	0	0	0	0	0	0	0	0	0	0	0	0	0	0	0	0	0	0	0	0	0	0	0
186	ENSG00000226757.1	<AC079341.1>	0	0	0	0	0	0	0	0	0	0	0	0	0	0	0	0	0	0	0	0	0	0	0	0	0	0	0	0	0	0	0	0	0	0	0	0	0	0	0	0	0	0	0	0	0	0	0
187	ENSG00000182329.6	<AC079354.1>	0.0392413	0.0891941	0.0738345	0.0183889	0.0536052	0.10377	0	0.244891	0.142114	0.0180782	0.074756	0.0927455	0.0181302	0	0.24708	0	0.347063	0.0704822	0.075088	0.172688	0.109653	0.178959	0.184563	0	0.126512	0	0.0188018	0.250937	0.381545	0.352815	0.0711967	0.0718173	0.183202	0.0722139	0.244163	0.0185234	0.107186	0.0396858	0.122923	0.017974	0.0562609	0.256674	0.413034	0.187162	0.0380138	0.266271	0
188	ENSG00000272214.1	<AC079602.1>	0	0	0	0	0	0	0	0	0	0	0	0	0	0	0	0	0	0	0	0	0	0	0	0	0	0	0	0	0	0	0	0	0	0	0	0	0	0	0	0	0	0	0	0	0	0	0
189	ENSG00000196758.3	<AC079612.1>	0	0	0	0	0	0	0	0	0	0	0	0	0	0	0	0	0	0	0	0	0	0	0	0	0	0	0	0	0	0	0	0	0	0	0	0	0	0	0	0	0	0	0	0	0	0	0
190	ENSG00000232941.1	<AC090186.1>	0	0	0	0	0	0	0	0	0	0	0	0	0	0	0	0	0	0	0	0	0	0	0	0	0	0	0	0	0	0	0	0	0	0	0	0	0	0	0	0	0	0	0	0	0	0	0
191	ENSG00000269197.1	<AC090574.1>	0	0	0	0	0	0	0	0	0	0	0	0	0	0	0	0	0	0	0	0	0	0	0	0	0	0	0	0	0	0	0	0	0	0	0	0	0	0	0	0	0	0	0	0	0	0	0
192	ENSG00000268960.1	<AC091150.1>	0	0	0	0	0	0	0	0	0	0	0	0	0	0	0	0	0	0	0	0	0	0	0	0	0	0	0	0	0	0	0	0	0	0	0	0	0	0	0	0	0	0	0	0	0	0	0
193	ENSG00000217455.4	<AC091801.1>	0	0	0	0	0	0	0	0	0.834922	0	0	1.0202	0	0	0	0	0	0	0	0	0	0.447397	0	0.943131	0	0.422235	0	0	0	0.511582	0	0.628401	0	0	0	0	0	0	0	0	0.525101	0	0	0	0	0	0.66515
194	ENSG00000269049.1	<AC092291.2>	0	0	0	0	0	0	0	0	0	0	0	0	0	0	0	0	0	0	0	0	0	0	0	0	0	0	0	0	0	0	0	0	0	0	0	0	0	0	0	0	0	0	0	0	0	0	0
195	ENSG00000267819.1	<AC092850.1>	0	0	0	0	0	0	0	0	0	0	0	0	0	0	0	0	0	0	0	0	0	0	0	0	0	0	0	0	0	0	0	0	0	0	0	0	0	0	0	0	0	0	0	0	0	0	0
196	ENSG00000269175.1	<AC093157.1>	0	0	0	0	0	0	0	0	0	0	0	0	0	0	0	0	0	0	0	0	0	0	0	0	0	0	0	0	0	0	0	0	0	0	0	0	0	0	0	0	0	0	0	0	0	0	0
197	ENSG00000268791.1	<AC093323.1>	0	0	0	0	0	0	0	0	0	0	0	0	0	0	0	0	0	0	0	0	0	0	0	0	0	0	0	0	0	0	0	0	0	0	0	0	0	0	0	0	0	0	0	0	0	0	0
198	ENSG00000269559.1	<AC093677.1>	0	0	0	0	0	0	0	0	0	0	0	0	0	0	0	0	0	0	0	0	0	0	0	0	0	0	0	0	0	0	0	0	0	0	0	0	0	0	0	0	0	0	0	0	0	0	0
199	ENSG00000220256.3	<AC093802.1>	0	0	0	0	0	0	0	0	0	0	0	0	0	0	0	0	0	0	0	0	0	0	0	0	0	0	0	0	0	0	0	0	0	0	0	0	0	0	0	0	0	0	0	0	0	0	0
200	ENSG00000269690.1	<AC096677.1>	0	0	0	0	0	0	0	0	0	0	0	0	0	0	0	0	0	0	0	0	0	0	0	0	0	0	0	0	0	0	0	0	0	0	0	0	0	0	0	0	0	0	0	0	0	0	0
201	ENSG00000268626.1	<AC103809.2>	0	0	0	0	0	0	0	0	0	0	0	0	0	0	0	0	0	0	0	0	0	0	0	0	0	0	0	0	0	0	0	0	0	0	0	0	0	0	0	0	0	0	0	0	0	0	0
202	ENSG00000214919.2	<AC104472.1>	0	0	0	0	0	0	0	0	0	0	0	0	0	0	0	0	0	0	0	0	0	0	0	0	0	0	0	0	0	0	0	0	0	0	0	0	0	0	0	0	0	0	0	0	0	0	0
203	ENSG00000203392.2	<AC105020.1>	0	0	0	0	0	0	0	0	0	0	0	0	0	0	0	0	0	0	0	0	0	0	0	0	0	0	0	0	0	0	0	0	0	0	0	0	0	0	0	0	0	0	0	0	0	0	0
204	ENSG00000230493.2	<AC106017.1>	0	0	0	0	0	0	0	0	0	0	0	0	0	0	0	0	0	0	0	0	0	0	0	0	0	0	0	0	0	0	0	0	0	0	0	0	0	0	0	0	0	0	0	0	0	0	0
205	ENSG00000222001.2	<AC106876.2>	0	0	0	0	0	0	0	0	0	0	0	0	0	0	0	0	0	0	0	0	0	0	0	0	0	0	0	0	0	0.299893	0	0	0	0	0	0	0	0	0	0	0	0	0	0	0	0	0
206	ENSG00000269302.1	<AC110771.1>	0	0	0	0	0	0	0	0	0	0	0	0	0	0	0	0	0	0	0	0	0	0	0	0	0	0	0	0	0	0	0	0	0	0	0	0	0	0	0	0	0	0	0	0	0	0	0
207	ENSG00000269506.1	<AC110792.1>	0	0	0	0	0	0	0	0	0	0	0	0	0	0	0	0	0	0	0	0	0	0	0	0	0	0	0	0	0	0	0	0	0	0	0	0	0	0	0	0	0	0	0	0	0	0	0
208	ENSG00000269360.1	<AC112693.2>	0	0	0	0	0	0	0	0	0	0	0	0	0	0	0	0	0	0	0	0	0	0	0	0	0	0	0	0	0	0	0	0	0	0	0	0	0	0	0	0	0	0	0	0	0	0	0
209	ENSG00000212768.2	<AC114546.1>	0	0	0	0	0	0	0	0	0	0	0	0	0	0	0	0	0	0	0	0	0	0	0	0	0	0	0	0	0	0	0	0	0	0	0	0	0	0	0	0	0	0	0	0	0	0	0
210	ENSG00000204620.2	<AC115618.1>	0	0	0	0	0	0	0	0	0	0	0	0	0	0	0	0	0	0	0	0	0	0	0	0	0	0	0	0	0	0	0	0	0	0	0	0	0	0	0	0	0	0	0	0	0	0	0
211	ENSG00000269402.1	<AC116407.2>	0	0	0	0	0	0	0	0	0	0	0	0	0	0	0	0	0	0	0	0	0	0	0	0	0	0	0	0	0	0	0	0	0	0	0	0	0	0	0	0	0	0	0	0	0	0	0
212	ENSG00000268175.1	<AC117395.1>	0	0	0	0	0	0	0	0	0	0	0	0	0	0	0	0	0	0	0	0	0	0	0	0	0	0	0	0	0	0	0	0	0	0	0	0	0	0	0	0	0	0	0	0	0	0	0
213	ENSG00000175911.4	<AC127496.1>	0	0	0	0	0	0	0	0	0	0	0	0	0	0	0	0	0	0	0	0	0	0	0	0	0	0	0	0	0	0	0	0	0	0	0	0	0	0	0	0	0	0	0	0	0	0	0
214	ENSG00000183562.2	<AC131971.1>	0	0	0	0	0	0	0	0	0	0	0	0	0	0	0	0	0	0	0	0	0	0	0	0	0	0	0	0	0	0	0	0	0	0	0	0	0	0	0	0	0	0	0	0	0	0	0
215	ENSG00000247270.2	<AC132186.1>	0	0	0	0	0	0	0	0	0	0	0	0	0	0	0	0	0	0	0	0	0	0	0	0	0	0	0	0	0	0	0	0	0	0	0	0	0	0	0	0	0	0	0	0	0	0	0
216	ENSG00000268403.1	<AC132192.1>	0	0	0	0	0	0	0	0	0	0	0	0	0	0	0	0	0	0	0	0	0	0	0	0	0	0	0	0	0	0	0	0	0	0	0	0	0	0	0	0	0	0	0	0	0	0	0
217	ENSG00000184566.2	<AC132216.1>	0	0	0	0	0	0	0	0	0	0	0	0	0	0	0	0	0	0	0	0	0	0	0	0	0	0	0	0	0	0	0	0	0	0	0	0	0	0	0	0	0	0	0	0	0	0	0
218	ENSG00000268852.1	<AC132872.2>	0	0	0	0	0	0	0	0	0	0	0	0	0	0	0	0	0	0	0	0	0	0	0	0	0	0	0	0	0	0	0	0	0	0	0	0	0	0	0	0	0	0	0	0	0	0	0
219	ENSG00000268863.1	<AC135048.1>	0	0	0	0	0	0	0	0	0	0	0	0	0	0	0	0	0	0	0	0	0	0	0	0	0	0	0	0	0	0	0	0	0	0	0	0	0	0	0	0	0	0	0	0	0	0	0
220	ENSG00000198150.2	<AC135178.1>	0	0	0	0	0	0	0	0	0	0	0	0	0	0	0	0	0	0	0	0	0	0	0	0	0	0	0	0	0	0	0	0	0	0	0	0	0	0	0	0	0	0	0	0	0	0	0
221	ENSG00000267950.1	<AC136297.1>	0	0	0	0	0	0	0	0	0	0	0	0	0	0	0	0	0	0	0	0	0	0	0	0	0	0	0	0	0	0	0	0	0	0	0	0	0	0	0	0	0	0	0	0	0	0	0
222	ENSG00000228259.2	<AC136604.1>	0	0	0	0	0	0	0	0	0	0	0	0	0	0	0	0	0	0	0	0	0	0	0	0.181371	0	0	0	0	0	0	0	0	0	0	0	0.166711	0	0	0	0	0	0	0	0.119103	0	0	0
223	ENSG00000267824.1	<AC137056.1>	0	0	0	0	0	0	0	0	0	0	0	0	0	0	0	0	0	0	0	0	0	0	0	0	0	0	0	0	0	0	0	0	0	0	0	0	0	0	0	0	0	0	0	0	0	0	0
224	ENSG00000268218.1	<AC137932.1>	0	0	0	0	0	0	0	0	0	0	0	0	0	0	0	0	0	0	0	0	0	0	0	0	0	0	0	0	0	0	0	0	0	0	0	0	0	0	0	0	0	0	0	0	0	0	0
225	ENSG00000269563.1	<AC138655.1>	0	0	0	0	0	0	0	0	0	0	0	0	0	0	0	0	0	0	0	0	0	0	0	0	0	0	0	0	0	0	0	0	0	0	0	0	0	0	0	0	0	0	0	0	0	0	0
226	ENSG00000233812.2	<AC139426.2>	0	0	0	0	0	0	0	0	0	0	0	0	0	0	0	0	0	0	0	0	0	0	0	0	0	0	0	0	0	0	0	0	0	0	0	0	0	0	0	0	0	0	0	0	0	0	0
227	ENSG00000269529.1	<AC140061.12>	0	0	0	0	0	0	0	0	0	0	0	0	0	0	0	0	0	0	0	0	0	0	0	0	0	0	0	0	0	0	0	0	0	0	0	0	0	0	0	0	0	0	0	0	0	0	0
228	ENSG00000269396.1	<AC187652.1>	0	0	0	0	0	0	0	0	0	0	0	0	0	0	0	0	0	0	0	0	0	0	0	0	0	0	0	0	0	0	0	0	0	0	0	0	0	0	0	0	0	0	0	0	0	0	0
229	ENSG00000060971.13	<ACAA1>	169.974	133.256	183.442	154.669	174.503	153.597	128.218	180.415	163.449	134.646	152.091	151.639	121.128	152.363	200.892	168.72	163.504	193.703	126.655	145.662	157.517	136.152	192.045	166.59	150.838	162.542	166.209	136.868	167.171	129.871	161.812	188.215	152.974	171.977	169.537	164.748	149.829	119.236	169.248	134.643	114.753	146.744	141.85	192.539	144.319	135.869	160.733
230	ENSG00000167315.13	<ACAA2>	80.3662	48.0756	87.4754	94.5187	56.6786	69.4566	67.0322	46.3894	115.006	60.7427	86.5301	84.9735	56.5299	76.6557	53.5175	55.7408	59.0921	82.7813	70.3574	83.8053	75.5145	63.9778	71.476	82.4877	82.9015	45.3445	80.1336	60.9059	65.7348	54.704	63.0625	73.7564	84.0162	68.2241	67.86	80.7624	69.7781	56.7705	39.8973	65.8386	101.739	93.6311	51.4856	52.4395	85.0369	51.0707	89.1481
231	ENSG00000132142.15	<ACACA>	27.2531	31.7174	34.5361	27.7488	45.6002	37.0285	34.866	42.8035	33.7522	34.0232	35.6212	36.9498	21.8287	32.6191	47.8182	99.4459	42.7436	43.5051	31.7622	30.7038	25.5492	33.8053	31.1575	32.8826	40.3393	45.3445	41.6462	26.7248	34.2664	30.8184	50.3005	37.8836	32.5916	31.413	42.0484	25.9329	37.0507	33.4154	44.6737	31.0949	34.1503	42.0579	38.1248	36.99	22.4661	43.4199	38.6866
232	ENSG00000076555.11	<ACACB>	61.5108	76.3858	140.433	97.4609	72.9031	161.31	84.5904	89.8576	246.533	187.182	109.723	154.366	82.9275	80.6958	94.6315	197.686	50.4521	194.354	101.274	109.501	65.4812	80.6031	145.468	257.62	105.095	28.3081	121.723	91.0363	55.0516	67.7405	91.4522	161.768	53.2383	56.4532	71.8189	67.87	79.6572	40.0231	95.0722	78.7079	185.21	72.4555	45.8827	96.4736	42.2143	69.7629	152.338
233	ENSG00000111271.10	<ACAD10>	13.5383	21.0498	25.2699	16.5132	29.465	27.032	18.2019	28.11	24.195	23.2124	10.3724	30.1052	27.3947	29.7032	43.4366	23.6332	17.2436	16.8276	18.8658	32.707	11.2029	22.853	34.53	20.0053	21.5071	28.198	13.2929	28.4096	26.3085	27.3609	17.55	22.9097	15.2607	27.4774	33.555	16.6711	28.3329	12.1439	19.0531	11.3955	12.6774	21.139	29.1638	35.1014	14.4072	24.4791	22.8848
234	ENSG00000240303.3	<ACAD11>	33.3159	74.2273	70.3458	44.9056	67.6319	75.9595	79.5304	102.679	63.152	43.9662	34.5746	32.3496	88.3665	105.832	108.913	53.3665	53.1737	60.1037	53.6878	101.592	51.8477	54.0814	94.412	56.0982	57.581	39.58	42.3231	78.7762	67.1702	89.8973	44.1064	42.7492	55.62	89.4188	73.4235	71.0005	64.7762	34.606	109.296	54.1735	53.1102	65.3419	52.2757	80.4627	24.8231	84.177	78.0203
235	ENSG00000151498.7	<ACAD8>	25.7423	47.3086	52.8286	50.7716	45.1713	42.9953	45.8444	51.2523	57.3787	37.5665	29.7903	42.6629	70.6715	58.4403	83.3317	52.8917	37.0445	67.839	34.2777	65.1723	41.4672	49.6969	77.6168	35.2223	67.0695	43.6922	38.9011	52.9477	47.0391	54.8098	47.6484	48.728	38.9303	49.8817	74.592	39.3809	45.9292	32.3043	48.1507	40.064	24.1172	39.9128	44.3922	61.0489	19.0449	51.1772	60.7264
236	ENSG00000177646.13	<ACAD9>	15.8927	26.9723	23.5717	24.2365	22.7286	38.4294	24.2274	21.5679	31.7803	23.4113	13.2692	27.9906	27.3766	32.4083	36.8972	37.0936	21.1343	31.3293	22.0008	39.9772	23.8313	26.5396	35.6709	20.114	29.0074	25.5728	23.164	32.3529	26.3266	27.3079	32.9819	31.5458	27.3154	27.7482	31.253	25.2105	29.2975	20.6168	22.4774	19.4119	18.2098	26.7308	25.231	29.2993	16.422	27.1418	32.4126
237	ENSG00000115361.3	<ACADL>	12.1059	24.2608	82.6024	52.1692	25.8377	29.2631	24.1917	31.9583	55.4601	29.3951	20.3336	41.9395	45.9963	13.9294	18.4651	25.8431	23.6734	94.5165	34.2401	34.1576	16.9231	24.2131	29.7816	61.757	24.5433	8.02247	37.6413	48.2157	20.6762	26.9198	19.1163	85.301	21.5994	33.1823	25.4105	31.638	35.2107	8.43322	23.4783	15.206	46.3214	20.4972	23.8842	24.7564	34.6116	52.6151	105.633
238	ENSG00000117054.9	<ACADM>	43.087	54.7652	54.8406	52.3898	54.4986	36.527	13.9643	52.5992	43.5225	69.3118	49.6567	70.3568	36.2604	72.159	44.5402	47.4126	56.4435	53.5135	54.9456	58.1439	32.4026	59.8796	44.5131	38.487	48.8156	52.6694	54.8263	43.1253	48.6744	59.3964	39.4074	48.3869	46.295	44.917	51.0825	38.3991	49.913	30.7168	50.2755	26.9609	43.3209	35.6961	83.7381	54.5663	77.9664	65.2008	89.4178
239	ENSG00000122971.4	<ACADS>	4.70896	2.46176	9.81999	11.7137	3.85957	9.13174	11.2287	4.86284	7.78076	7.629	9.38188	5.99136	11.4039	4.61972	9.83377	8.67526	2.75823	7.66494	7.54634	11.121	5.29991	4.06237	12.9864	7.74455	7.22926	3.04744	9.55136	7.81489	5.14178	4.85121	5.25076	7.81013	5.89909	6.15624	8.80733	6.37207	5.6094	3.78999	5.70715	5.67977	4.36959	5.4635	4.705	6.78888	5.28393	4.65085	4.35044
240	ENSG00000196177.8	<ACADSB>	1.84434	10.8282	9.21086	18.2234	14.1339	25.683	9.94129	22.6525	17.6044	12.1485	10.335	14.1715	27.8842	26.5239	17.8886	10.2825	13.846	16.6338	8.71021	30.4102	9.08295	9.28796	20.1677	16.0695	8.78355	9.98679	9.41974	16.759	8.84822	16.8822	10.3057	11.4369	7.25479	6.26455	17.7716	10.0397	10.665	3.01612	22.2491	12.1684	4.81968	9.25861	12.3371	15.8237	8.249	16.4911	9.81546
241	ENSG00000072778.15	<ACADVL>	1193.74	904.5	1486.86	1539.15	1089.17	1071.79	1107.06	1018	999.685	1452.37	527.273	1058.19	658.724	1417.92	1691.47	1055.48	852.771	1309.15	1073.1	1329.92	1156.69	1189.79	1555.86	858.939	1720.87	1194.87	1432.44	1532.74	1196.95	1098.59	1265.97	1006.25	1083.41	1451.73	1102.12	1225.87	1129.35	589.433	918.832	908.799	1298.48	1577.35	1170.14	1281.11	759.403	907.822	802.243
242	ENSG00000157766.11	<ACAN>	1.78548	11.1671	3.00876	1.23205	22.4606	4.1335	8.17117	3.55092	1.19021	1.86205	6.18606	0.871808	2.81018	8.3963	3.2944	1.33325	5.20595	3.15408	3.56668	5.40512	11.0932	23.8731	0.604022	3.0289	13.4283	1.81745	14.4775	5.01873	6.01389	5.99785	2.34949	2.44179	9.58144	2.04004	6.60986	0.759463	4.14453	0.337329	7.58611	1.04249	2.77553	1.48505	1.83171	8.30319	2.14779	5.62718	4.7819
243	ENSG00000072818.7	<ACAP1>	21.5631	36.4982	45.5559	44.8136	20.8346	32.3589	38.3169	41.2992	25.3852	32.0526	28.5194	23.0565	36.4779	41.1383	40.7846	34.8106	48.936	46.1129	30.0352	47.8172	38.4152	28.2755	42.3822	21.1298	34.6281	37.4321	35.3288	19.2505	36.3558	28.7016	38.642	28.296	28.1581	28.5606	41.3509	40.1219	34.9069	15.3782	27.7982	38.8776	18.9599	22.6057	22.7528	44.2553	24.633	27.1064	16.5928
244	ENSG00000114331.8	<ACAP2>	1.07914	5.26245	3.69173	1.74694	4.19907	1.48737	2.1456	6.03482	2.77123	4.393	0.242957	5.78732	3.80734	3.68875	2.81671	3.671	2.9957	6.62532	2.51544	2.38308	3.56373	3.00651	6.91269	3.11958	6.1268	6.07653	2.29383	4.01499	4.39686	4.32199	3.86242	5.08107	2.39994	3.01493	1.44754	2.27839	3.71578	1.5279	5.28569	5.94938	2.43797	3.48343	3.71731	4.52592	2.10977	6.40825	7.38856
245	ENSG00000131584.14	<ACAP3>	107.168	234.67	166.497	101.341	222.462	126.824	97.2852	122.865	97.5792	135.532	60.7206	123.537	52.7226	206.359	300.63	160.848	200.657	142.603	150.082	258.237	93.5525	259.651	211.995	104.107	131.247	139.448	105.76	184.044	189.283	203.168	75.5575	180.046	170.066	202.037	296.275	142.668	175.231	39.031	109.964	48.1882	96.3186	120.802	193.12	237.05	87.888	173.502	89.3099
246	ENSG00000075239.9	<ACAT1>	11.9097	33.0375	31.3428	28.8889	30.6979	54.2889	49.3846	43.853	64.0047	43.9119	22.4829	21.8508	42.0077	45.7581	84.2212	28.0165	32.6056	48.4212	16.2378	63.3072	24.6355	28.4902	64.3787	42.0963	25.0494	22.9293	21.735	23.1758	27.0534	31.9121	36.6663	37.7759	37.4097	48.6902	23.2305	36.0652	28.7973	10.1397	40.6173	46.4088	61.5306	38.5745	35.3593	36.939	26.0014	23.414	54.776
247	ENSG00000120437.7	<ACAT2>	69.2609	45.6495	50.8351	32.916	60.5381	79.1764	41.5711	46.0571	49.8999	30.5341	96.7716	30.9028	29.2621	34.6918	36.9631	38.8286	66.3073	56.791	26.2057	29.7368	32.4391	25.09	33.9427	46.1953	42.7069	24.3245	80.2277	25.0399	32.3951	30.1657	47.684	44.9935	50.1056	25.9428	28.759	32.2679	41.624	41.5311	65.5005	22.8269	22.3355	34.3944	46.9602	34.8972	41.8722	61.8103	107.305
248	ENSG00000182827.8	<ACBD3>	3.33551	0	2.39962	1.21366	0	0	0	0	1.97184	0	0	0	2.66514	5.41017	0	0	0	3.436	2.12124	0	4.58717	3.86551	0	0	2.36759	0	2.74507	0	0	2.32858	2.50969	0	0	0	4.83095	0	1.48275	0.734187	0	0	4.51962	0.843358	1.29298	0	2.14779	4.15382	0
249	ENSG00000181513.10	<ACBD4>	50.4447	49.7525	45.3344	75.284	78.2278	52.9918	41.0704	66.4355	46.6313	45.539	35.8455	62.8073	55.1339	88.5476	86.1484	36.4544	70.1799	54.9232	58.5123	78.521	46.0544	49.6432	78.4557	60.1247	44.3515	36.2571	35.5168	51.944	50.3822	53.3986	40.1906	49.8412	65.1282	58.1683	79.2485	76.0203	61.3998	25.4188	56.3514	33.7012	31.4873	47.9431	72.0475	61.9336	58.6363	67.473	65.4723
250	ENSG00000107897.14	<ACBD5>	20.5232	20.9963	23.1656	28.2085	31.6985	25.7522	20.419	25.3288	27.6412	30.751	23.8472	38.5636	27.8661	23.889	24.8727	21.5694	32.624	24.3339	28.0641	27.1637	20.1397	28.9556	25.587	23.669	22.9348	23.7186	27.6012	20.7561	22.2931	25.3674	24.3493	31.0431	21.8743	28.7953	21.1027	21.1538	27.261	16.6085	23.7066	17.5246	17.7034	21.579	29.3434	23.106	32.5969	38.4494	43.3606
251	ENSG00000135847.5	<ACBD6>	16.7168	19.6227	5.51913	9.91159	0.982762	10.1003	0.447001	3.53343	3.89038	7.57476	2.3735	0.612121	3.17278	6.51679	5.53458	11.6157	4.25609	6.71342	13.5909	1.36423	4.84302	4.43817	16.6609	8.43377	20.9829	17.1648	19.9676	1.77448	12.9726	0.723271	3.18605	14.9201	14.6561	8.97258	15.5392	13.4851	11.9691	5.81397	4.0389	10.6226	9.22678	13.6587	1.00564	5.81904	25.5073	6.4615	7.19082
252	ENSG00000176244.6	<ACBD7>	0	0.481648	0	0	0	0	0	0	0	0	0	0	0	0.526964	0	0	0	0	1.07	0	0	0	0.201341	0.725485	0	0.881188	0	0	0	0.123486	0	0	0	0	0	0	0	0	0	0	0	0	0.466908	0	0	0	0
253	ENSG00000110455.9	<ACCS>	18.9536	119.823	86.2572	68.7743	117.842	151.435	54.5341	52.7741	77.1148	81.1711	54.6653	88.9059	68.8585	124.715	104.548	52.4716	84.3912	150.885	163.842	137.701	39.0914	85.4886	268.773	63.1173	42.49	80.0229	31.0419	147.568	115.391	146.03	39.5676	104.045	126.61	107.851	104.501	77.8542	112.778	20.1802	45.1655	29.3515	100.013	159.321	64.3973	94.7381	52.7822	163.028	156.814
254	ENSG00000205126.2	<ACCSL>	0	0	0	0	0	0	0.0894001	0	0.0355286	0.289251	0.130823	0.0370982	0	0	0	0	0.0730659	0.246687	0.0938599	0	0	0	0	0.145097	0	0	0	0	0	0	0.0355984	0	0.0366403	0.0541605	0	0	0	0	0.0702417	0	0	0	0	0	0	0	0
255	ENSG00000102977.9	<ACD>	49.6991	74.5663	68.6846	62.375	60.2701	59.9098	36.9759	61.8875	45.6898	71.5716	57.9546	61.7685	75.3853	63.587	86.1979	66.1877	58.197	57.7424	55.7716	63.2727	44.3365	61.9377	101.141	62.7364	79.7749	67.9983	58.267	73.9368	59.394	79.0306	37.5385	55.2635	62.8198	65.0106	89.0674	78.3543	71.0823	51.7304	51.6804	46.948	62.9934	51.7016	75.1542	72.6699	59.6057	58.0825	58.695
256	ENSG00000159640.10	<ACE>	3.45324	15.9122	9.91228	8.64276	4.35989	7.71356	4.14817	3.53343	5.80892	8.00864	4.63487	11.0738	6.59939	18.2505	12.9305	16.1451	13.298	9.23316	33.5643	13.9532	5.40956	26.6112	6.4429	5.93084	7.64494	9.25247	4.53125	14.8411	18.078	8.15003	5.37535	8.02559	15.0225	12.6013	22.306	3.27865	11.6475	4.62339	4.82912	4.94284	5.75736	5.64683	7.50644	20.9451	6.69044	17.4674	3.3617
257	ENSG00000130234.6	<ACE2>	0	0.428132	0.443007	0	0.661131	0.345899	0.25032	0	0.603986	0.253095	0.355091	0.853259	0.290083	0	0.362384	1.36978	0.127866	0.158584	0.356668	0	0.109653	0.178959	0	0	0	0.165222	0.958897	0	0.0545065	0.0352815	0	0.305223	0	0.036107	0.279044	0.111141	0	0.198429	0	0	6.33872	0	0.143664	0.255221	0	0.248519	0.269656
258	ENSG00000167769.4	<ACER1>	0	0	0	0	0	0	0	0	0	0	0	0	0	0	0	0	0	0	0	0	0	0	0	0	0	0	0	0	0	0	0	0	0	0	0	0	0	0	0	0	0	0	0	0	0	0	0
259	ENSG00000177076.4	<ACER2>	0.176586	0.338938	0	0	0.428842	0.311309	0	0.997058	0	1.22932	0	0.370982	0.253823	0	0	0.712284	0.219198	0.740062	0	0.293569	0	1.12744	0.604022	1.14264	0.216878	0.312087	0.733274	0	0.545065	0	0.213591	1.20294	0.384724	1.0471	0	0.85208	0.643117	0.337329	0	0.844776	0.843912	1.17336	0	0.340295	0.380138	0.426033	0
260	ENSG00000078124.7	<ACER3>	12.2629	23.0121	19.0308	14.1778	25.9449	27.966	22.4573	27.9701	28.0143	18.5844	17.2873	30.8286	11.5671	22.7649	26.6352	22.9392	17.9925	21.7085	12.0516	26.3003	20.9986	20.5981	19.5972	15.5979	19.2117	23.8655	20.3625	18.8561	17.1877	25.8085	30.1696	17.0027	15.0775	17.6743	16.7601	13.2443	21.6516	11.5287	26.0948	14.487	18.0597	22.074	20.6697	18.6822	10.8149	30.4259	26.9296
261	ENSG00000087085.9	<ACHE>	0.88293	2.1585	2.62113	1.69177	0.3395	1.60843	0.965521	4.21563	1.26126	1.48241	1.28954	0.482277	1.3235	1.37011	1.6472	1.07756	2.41117	0.422893	1.76457	3.67824	4.09372	2.41594	1.79529	0.779897	1.17475	1.74402	0.864887	3.67443	0.708585	4.12794	0.65857	1.36453	2.4549	2.99688	2.49396	0.611274	1.0004	1.56759	0.772659	6.0752	0.487594	1.87005	3.69935	2.14386	2.37587	1.3491	0.808967
262	ENSG00000100813.10	<ACIN1>	142.544	311.876	330.059	282.618	281.856	278.103	235.784	281.275	255.042	289.197	195.356	273.84	237.016	449.729	497.586	339.449	254.525	352.781	309.062	364.802	203.607	330.52	413.689	288.09	329.745	348.968	240.946	329.713	341.72	287.685	248.655	290.142	221.655	362.387	408.642	221.93	320.987	171.82	296.789	220.936	219.136	272.259	282.336	395.865	177.392	300.087	289.52
263	ENSG00000144648.10	<ACKR2>	5.49378	28.007	23.4794	19.2347	23.6756	14.5105	10.6386	18.2094	21.6724	6.59854	13.5308	17.1208	19.49	16.7575	11.0033	10.3555	12.6039	20.7746	9.61126	17.8041	12.9939	22.2983	8.47309	36.2199	21.5793	18.5784	18.6891	36.4397	15.6252	14.9064	9.86075	21.5451	16.3966	22.946	15.7834	19.5979	23.2058	13.5726	10.8699	12.2582	26.9865	20.314	11.0801	18.6481	2.22381	18.7276	22.4533
264	ENSG00000144476.5	<ACKR3>	0	106.979	23.221	39.1683	35.2365	14.0262	4.70245	31.0837	17.9952	11.5158	22.6324	34.0747	13.7608	22.6419	30.9673	58.5717	33.1354	25.1974	9.01056	23.7618	23.74	57.4458	28.7917	37.8703	39.9055	58.9111	29.2369	22.1004	34.539	25.4027	58.0965	39.0865	37.9776	13.6304	46.1469	10.4287	56.3799	11.0128	41.5304	78.4203	68.6945	19.7823	21.3162	38.113	16.8971	19.7395	24.0173
265	ENSG00000129048.6	<ACKR4>	0	0	0	0.404555	0	0	0	0	0	0	0	0	0	0.474268	0	0	0	0	0	0	0	0	0	0	0	0	0	0	0.381545	0	0	0	0	0	0	0	0	0	0	0	0	0	0	0	0	0	0
266	ENSG00000131473.12	<ACLY>	40.0065	56.2993	41.2181	32.3644	46.1005	28.4848	20.3296	21.9877	33.0949	32.9023	17.9414	29.66	6.25492	15.159	47.4887	136.138	35.8936	40.3158	28.9276	26.5766	37.3186	53.7056	16.1408	37.3262	38.0982	50.5765	42.1163	35.2746	33.249	33.6409	55.7293	42.1568	26.2345	30.0951	39.7115	14.0593	32.8704	21.7677	32.7678	27.8237	25.3362	43.7813	36.7959	40.7503	27.2559	25.775	36.4574
267	ENSG00000153086.9	<ACMSD>	0	0.677875	0.12921	0.459721	0.0536052	0.588029	0.429121	0.542259	0.195407	0.578502	0	0.927455	0.92464	0.597226	0.411799	0.675757	0.639327	0.440513	0.131404	0.466256	0.767573	0.178959	1.59395	0.25392	0.126512	0.275371	0.206821	0.250937	0.545065	0.617426	0.213591	0.341132	0.128241	0.36107	1.20338	0.203758	0.589524	0.0793715	0.614615	0.143791	0.187536	0.330009	0.287328	0.459398	0.152055	0.834314	0.215724
268	ENSG00000196636.7	<ACN9>	28.5873	15.0024	20.3414	17.6533	20.3878	10.7748	13.3206	18.6117	20.6421	16.6681	15.4558	25.8575	20.9222	24.0471	22.2372	19.6517	19.874	18.7659	16.4631	19.6	21.6931	18.0211	14.7818	12.3151	19.0491	19.9001	19.4035	23.2296	24.9822	19.6342	20.5224	22.8918	20.5369	25.997	22.9339	23.0988	17.2212	31.9669	10.7821	11.4494	17.3846	17.9122	15.821	16.2321	14.9775	25.491	29.6442
269	ENSG00000122729.14	<ACO1>	47.1092	37.5329	55.7081	30.0106	34.3967	29.3842	39.4791	33.1303	46.8622	23.9536	32.5375	55.0537	28.7182	34.9026	43.5354	99.0075	36.3503	37.5846	29.8663	32.6379	44.5558	35.4338	32.3152	43.8011	36.4716	56.3226	46.0834	36.7085	57.2136	33.9055	53.718	52.1753	41.1287	35.9265	44.3157	28.6002	30.9589	45.718	38.8963	46.2829	50.8223	59.8601	38.5199	37.7897	25.8304	42.5501	40.9876
270	ENSG00000100412.11	<ACO2>	6.63178	4.03157	12.515	10.3897	8.23733	11.9854	11.7829	6.68204	5.54246	13.2875	8.50349	8.05031	16.5347	17.1615	14.3306	8.30999	6.17408	4.47562	2.45913	8.35807	3.45408	7.48048	5.38586	7.20045	11.0246	11.1617	4.9825	7.25925	3.12504	3.56343	9.38017	9.44398	7.07158	7.00475	5.70296	8.83569	5.663	3.96858	3.42429	10.8922	5.62609	5.7935	4.95641	7.21425	5.98718	4.61536	9.33008
271	ENSG00000184227.3	<ACOT1>	0	0.60652	0	1.17689	0	0	0	0	1.72314	0	2.52301	4.35904	0	1.31741	0	2.35602	0.803726	0	0.300352	0.777094	0	0.0536876	0	0.417154	1.04824	0.587459	1.9554	0	2.41646	1.4289	0	2.13657	0	0	3.48805	0	0	0	0	0	0	0.641686	2.11904	0	0.722263	0.0532541	0
272	ENSG00000162390.13	<ACOT11>	1.3342	3.85319	4.96537	4.96499	4.28842	3.68383	1.788	4.32058	3.76603	3.76026	2.5417	2.22589	1.35976	2.47673	6.04522	3.63448	1.79011	7.84113	4.48651	5.50873	1.80928	2.57701	2.61742	4.2985	3.93995	4.71803	1.20332	0.734887	4.46954	3.2459	2.2783	7.19969	2.3633	3.79123	5.68552	2.6859	4.98415	1.389	4.58328	2.10295	0.93768	5.18849	5.92614	5.24054	4.50464	2.82247	2.01342
273	ENSG00000172497.4	<ACOT12>	0	0	0.203045	0.239055	0.750473	0	0	0.594736	0.177643	0	0	0	0.235692	0.210786	0.0494159	0	0.438395	0	0	0	0.438613	0	0.352346	0.25392	0.126512	0.238655	0	0	0	0.176408	0	0.0897716	0	0.252749	0.174402	0	0	0.158743	0.228286	0	0.112522	0.256674	1.20318	0.119103	0	0.603546	0
274	ENSG00000112304.6	<ACOT13>	26.743	19.1411	20.5445	13.0009	13.8837	14.7699	6.70501	21.3405	17.1781	9.68991	20.9691	10.9069	23.5511	19.9368	20.7876	26.6102	21.0613	21.3737	20.2363	18.9266	13.2497	13.1714	20.1341	17.0126	19.519	23.6636	12.2589	24.3588	19.2771	18.5227	7.47565	17.9543	26.381	23.0181	29.2125	19.9313	19.2042	22.4224	23.7241	7.47717	18.0597	20.7906	22.4295	19.8732	22.2	18.0709	16.0715
275	ENSG00000119673.10	<ACOT2>	11.949	23.9575	7.0512	2.72155	10.0242	4.53128	1.71648	25.6261	13.1456	7.52053	11.0078	15.674	7.72346	13.3673	11.3327	15.4876	8.07379	10.9071	6.88932	7.02838	15.4977	8.64371	12.7683	17.7381	14.0428	9.05054	8.89329	14.7515	10.7377	8.41464	8.5792	16.1589	6.59526	9.17117	8.89453	9.72483	7.44944	20.4779	9.02607	13.8399	8.73918	20.4606	9.44591	11.536	11.6512	15.4082	10.8941
276	ENSG00000177465.4	<ACOT4>	0	0	0	0	0	0	0	0	0	0	0	0	0	0	0	0	0	0	0	0	0	0	0	0	0	0	0	0	0	0	0	0	0	0	0	0	0	0	0	0	0	0	0	0	0	0	0
277	ENSG00000205669.2	<ACOT6>	0	0	0	0	0	0	0	0.349845	0.0355286	0.506189	0	0.129844	0	0	0.345912	0	0	0.193826	0	0	0	0.447397	0.922812	0	0	0	0	0	0	0	0.444979	0.377041	0	0	0	0	0.160779	0	0.158044	0.125818	0	0.110003	0.35916	0	0.133049	0.142011	0
278	ENSG00000097021.15	<ACOT7>	49.2675	41.1006	69.2199	53.0702	45.6002	33.8463	26.1585	50.5526	43.8956	42.8092	80.1758	37.3023	22.5177	26.8225	34.5088	53.9145	43.8943	68.9316	35.0849	41.4968	34.8149	41.5006	30.2682	55.7173	65.3164	59.37	77.8774	40.1499	48.0021	35.5285	32.5903	39.4636	33.6175	38.6525	25.9163	39.8254	40.8379	60.4613	38.6856	27.0508	38.3511	57.0551	39.4537	38.8106	42.7655	41.4672	36.6911
279	ENSG00000101473.12	<ACOT8>	42.3414	36.4447	38.6339	37.7707	35.7011	41.1966	29.9312	41.9989	35.7595	36.0298	44.1434	47.2075	35.5533	48.4983	44.359	42.0248	42.0494	46.4301	34.4841	50.2176	32.6218	41.8943	40.134	33.7532	43.0683	32.0899	29.2558	36.332	30.9597	39.974	42.0061	46.5915	45.8004	42.7145	50.3501	37.1581	41.2845	30.1612	25.9894	24.121	32.2	37.2361	36.5086	39.4742	33.4332	42.8163	38.417
280	ENSG00000123130.12	<ACOT9>	57.1157	57.2269	76.2711	64.3794	53.1406	78.3462	72.5214	74.0971	71.6789	43.46	40.3682	82.0427	80.353	101.265	86.2473	71.3563	51	72.5613	73.0981	97.7065	73.6139	81.8378	75.335	49.7865	60.1474	60.8937	64.3964	80.9092	47.0937	72.0095	66.1773	73.4332	69.8181	81.9447	62.1746	58.3119	69.7603	49.3889	61.9357	51.8009	60.1991	65.2869	67.54	60.8617	50.7675	51.7985	79.4226
281	ENSG00000161533.7	<ACOX1>	6.41596	8.63399	7.808	11.4195	6.07526	9.85813	15.3589	10.0405	6.78596	7.82786	15.8483	11.8343	13.507	11.2419	5.63342	13.0038	8.89578	13.5678	10.7	8.20266	15.2601	11.9366	4.99996	8.07102	9.47033	14.1908	7.9344	10.7903	6.88599	4.6748	17.8704	14.4174	6.79678	3.73707	14.4928	10.4473	9.71821	9.32615	11.2211	20.005	11.1959	8.14024	7.99131	17.6273	8.99027	14.9289	14.6333
282	ENSG00000168306.8	<ACOX2>	41.9097	52.7316	64.033	54.9643	69.7582	103.441	62.6695	59.0888	52.7599	62.6229	28.9679	41.754	52.8495	108.326	108.649	32.3268	54.4889	61.4075	94.5545	106.238	36.9531	52.7392	86.9289	41.7154	38.0078	43.2333	42.8495	78.8838	69.8956	81.1298	45.2989	50.9184	84.6758	91.9644	97.177	60.2754	82.7119	16.5291	48.5897	14.6668	41.1642	70.4387	88.7305	86.4179	49.9882	98.9461	67.2342
283	ENSG00000087008.11	<ACOX3>	9.04512	14.3959	15.173	12.6883	22.0317	17.4852	7.86721	24.2967	17.2136	13.3959	12.5403	9.96087	10.443	33.5676	21.8913	18.3915	13.0422	17.3034	20.499	14.523	15.7353	13.5114	17.4831	18.4817	14.9103	18.5233	7.85918	21.5627	21.1848	17.7466	16.0548	14.1839	14.766	15.9051	28.4625	20.1906	21.9553	16.0133	18.3155	17.3269	16.4094	26.2724	14.6717	27.3427	12.1645	17.7159	18.8579
284	ENSG00000153093.14	<ACOXL>	0.058862	0.285421	0.369173	0.220666	0.10721	0.0864748	0	0.192415	0.213171	0.108469	0.112134	0.40808	0.0362604	0.0878274	0.477687	0	0.036533	0.105723	0	0.13815	0.0365511	0.0357918	0.117448	0.344605	0.108438	0.165222	0.169217	0.143393	0.181688	0.158767	0.0355984	0.12568	0.128241	0	0	0.129664	0.0535931	0	0.105363	0.0898698	0.281304	0.0733356	0	0.493427	0.0570207	0.0355027	0.0719082
285	ENSG00000143727.11	<ACP1>	51.1511	89.1941	64.9744	75.7805	70.9197	91.7152	97.2316	84.2251	79.6195	75.5849	61.8045	86.2719	130.592	66.8015	64.356	64.4526	71.7325	70.0945	87.3461	82.9764	96.8238	76.2186	88.7577	70.1726	53.6592	60.7468	65.769	81.3573	74.1833	94.6427	91.7191	80.3994	72.4562	76.4385	97.6654	57.608	74.1907	53.3377	86.3797	89.5822	60.9867	61.9502	81.691	80.1564	74.127	106.562	101.049
286	ENSG00000134575.5	<ACP2>	9.41792	10.0968	10.4107	7.55782	7.5226	13.0923	19.8647	8.65866	10.0013	11.5881	7.68118	18.6604	8.37615	16.6345	16.1096	11.0313	8.95058	12.5282	5.35002	14.0049	14.9859	14.7283	17.1307	8.21612	9.57877	18.6702	9.60777	11.4177	10.4471	15.4533	15.4319	13.9325	4.2686	14.6594	13.865	8.7616	6.48476	7.71888	7.58611	9.11279	10.5395	7.64523	8.29659	9.49422	6.6144	7.82835	4.87178
287	ENSG00000102575.6	<ACP5>	3.08044	8.75886	6.44206	5.66377	4.27055	4.68694	1.4304	2.09907	16.0234	5.62232	5.12079	28.7511	2.53823	7.13158	10.6738	10.3555	4.69449	9.47985	12.3332	9.65323	7.38332	3.61497	12.7851	8.37936	2.67482	4.82817	6.84389	11.0412	13.2632	9.24376	2.97246	10.5033	14.308	6.24651	7.74348	5.55704	4.68046	0.992144	2.87991	11.1079	2.73803	3.70344	6.32122	8.13304	5.83512	4.11832	4.67403
288	ENSG00000162836.7	<ACP6>	34.2577	47.7188	46.608	61.7498	39.4713	76.807	38.299	69.1993	46.9688	63.7437	32.6684	35.2248	57.2551	72.7035	80.4327	37.8607	53.5939	45.0733	43.3446	49.0087	51.665	22.0119	69.1941	46.6306	49.4662	57.8096	46.9484	54.1486	46.2034	74.5146	28.1049	64.1508	49.9224	62.0498	55.3554	57.0894	59.5777	49.2302	90.085	44.162	31.8248	92.4211	63.1942	42.5369	49.4751	71.2185	60.9781
289	ENSG00000155893.7	<ACPL2>	4.61085	10.1325	10.7245	11.0885	11.1856	14.8391	10.1201	9.41082	14.9931	11.1904	11.8675	18.308	14.5585	17.706	16.159	7.94471	9.99177	5.77954	17.4204	16.9233	12.7746	13.744	9.74825	7.23672	17.9104	15.5309	5.80979	21.3834	13.2632	16.1589	6.21191	17.3618	8.90359	7.88938	10.8478	9.03946	8.53916	9.38569	5.58421	9.00495	4.83843	11.202	13.3249	11.9954	10.1497	14.2011	20.0264
290	ENSG00000014257.11	<ACPP>	0.117724	0.321099	1.18135	0.147111	0.714736	1.07229	0.19668	0.297368	0.515164	0.343486	0.784938	2.20734	0	0.263482	0.988319	0.730548	0.292264	0.969129	0.638248	0.241763	0	1.44957	0.453016	1.25146	0.0542194	1.98267	0.958897	1.95372	1.18098	0.599785	0.943357	1.47226	0.0732806	0.992941	0.610409	0.111141	0.893218	0.555601	0.245846	0.0898698	0.093768	2.29173	0.98769	0.35731	0.722263	0.816563	0.251679
291	ENSG00000142513.4	<ACPT>	0	0	0	0	0	0	0	0	0.0888214	0	0.130823	0.296786	0	0	0	0	0	0	0	0.155419	0	0	0	0	0	0	0	0	0	0	0.0889959	0	0	0	0	0	0	0	0	0	0	0	0	0	0	0	0
292	ENSG00000100312.6	<ACR>	1.138	2.92557	0.203045	4.6156	1.67963	6.60668	5.43553	2.36145	3.07322	10.5034	1.71939	0.370982	1.19659	2.4416	1.20245	0	1.24212	3.03073	4.56159	1.84776	1.1148	1.80748	2.29864	0.798034	1.35548	0	3.44074	5.69985	0.327039	4.18086	1.9935	3.77041	3.09611	0.541605	3.33109	0.129664	2.09013	0.595287	4.16182	5.60788	3.30064	3.22677	2.63983	1.37819	0.532193	2.16567	1.68984
293	ENSG00000111644.3	<ACRBP>	0.627861	1.94443	1.03368	2.59283	4.02039	2.7499	1.64496	1.55681	0.9948	0.506189	0.672804	5.63893	1.95806	1.63359	5.41928	1.04103	2.77651	1.11009	6.17598	1.13974	1.58997	3.11389	3.90937	2.24901	1.62658	1.85416	0.60166	7.24132	3.39757	2.87545	0.65857	2.63928	6.55861	3.73707	3.76709	0.740939	3.32277	3.29392	3.52965	0.59314	3.45066	3.31843	4.705	3.8113	2.88905	3.07099	0.683127
294	ENSG00000147174.7	<ACRC>	3.43362	7.06417	14.2131	11.162	7.96931	11.8471	10.2631	11.2475	13.3765	10.3407	7.19526	7.71643	11.7302	12.0148	24.3456	7.81687	5.71741	10.6604	4.43019	13.2451	7.27366	11.346	16.6945	7.07348	8.7474	9.34426	6.07301	12.1166	14.1353	8.71453	6.46111	7.91785	7.03494	19.3895	13.3941	8.66899	11.8262	4.38528	6.51492	7.54906	5.00721	8.81859	8.81738	10.4811	3.99145	9.781	7.37059
295	ENSG00000134940.9	<ACRV1>	0.176586	0	0	0	0	0	0.0715201	0.192415	0.319757	0	0	0.111295	0	0.526964	0.428271	0	0.182665	0.0704822	0	0.172688	0.182756	0.178959	0.218119	0.181371	0	0	0.0376038	0	0.145351	0.176408	0.106795	0	0	0.036107	0.296484	0.333423	0.196508	0.0396858	0.36877	0	0	0.0916694	0	2.29699	0	0	0
296	ENSG00000103740.5	<ACSBG1>	0.274689	0.249744	0	0	2.0906	0.397784	0	0.664705	0	1.55472	0.74756	0	0	0.210786	0.510631	0	0.529728	0.299549	0.75088	0.811631	0.292409	0.232647	0.486574	0.0906857	0.126512	1.57879	0.338434	1.63109	0	0.0352815	0	0.233407	0.128241	0	1.13362	0.166711	0.732438	0	0.298527	0	0.300057	0.330009	1.20318	3.28385	0.855311	0.337276	0
297	ENSG00000130377.9	<ACSBG2>	0.176586	0.60652	0.221504	0.220666	0.804078	0.0864748	0	0.787151	0.355286	0.958144	0.242957	0.370982	0.362604	0.772881	2.28961	0.0365274	0.657594	0.599098	0.281579	1.45057	0.32896	1.02006	0.419459	0.108822	0.542194	0.0550742	0.206821	0.0716963	0.726754	0.776194	0.338184	0.269315	0.897687	0	1.04642	0.037047	1.69711	0.337329	0.0702417	0	0	0.146671	0.826068	5.35964	0.133049	0.90532	0.35954
298	ENSG00000167107.8	<ACSF2>	22.9169	46.2204	34.7207	82.143	47.6372	51.2969	37.1011	54.0335	59.2439	47.3106	41.2092	71.3213	64.4891	66.7664	72.2955	45.6227	37.2453	48.0688	38.8955	85.4285	49.8739	39.6215	100.368	43.6198	44.5503	26.0869	33.7681	75.5858	47.2572	57.3854	17.5856	31.6176	65.696	59.6126	63.2384	48.7724	59.5777	11.0723	55.9651	34.2404	45.9838	41.5995	58.4892	65.4727	26.5147	22.2424	50.893
299	ENSG00000176715.11	<ACSF3>	37.9267	36.0879	43.2117	35.8583	48.6556	40.8334	32.8456	48.366	38.4775	37.0061	49.8249	47.0405	25.1103	47.4619	61.9676	55.0468	51.8038	48.897	39.7403	59.8708	31.2511	50.8601	42.6507	35.3856	41.5321	47.3271	40.5369	51.227	49.6373	44.3841	37.6809	52.6959	38.6556	51.4885	56.4192	34.9353	47.1977	34.229	37.7374	29.1717	40.8829	59.4384	43.2249	56.2507	34.6496	39.9583	34.5519
300	ENSG00000151726.9	<ACSL1>	154.199	86.9643	139.935	43.2138	63.2184	113.749	139.965	125.664	270.923	78.4594	124.132	376.565	85.502	87.5463	105.816	353.476	56.7905	105.054	56.1846	82.5274	125.444	52.2023	74.3954	122.879	136.958	87.513	95.0247	92.6315	91.0259	105.898	130.557	103.094	72.6577	58.6016	40.3044	83.263	64.6511	157.016	124.609	99.3241	135.494	134.956	51.4137	55.5021	46.4339	86.7687	127.529
301	ENSG00000123983.9	<ACSL3>	28.2734	28.3994	20.5998	33.008	28.3035	37.8068	43.1445	25.5212	29.1334	34.9271	35.6586	30.1237	51.1997	54.2071	23.5385	40.929	31.528	30.0783	29.1905	33.8468	43.2216	30.7451	31.9964	36.1111	30.7605	42.297	33.2418	37.8914	29.5062	47.2949	52.6856	36.573	31.8954	27.4413	30.3983	31.1935	28.5472	34.5067	34.5589	51.4774	37.9386	43.3779	35.5389	30.0821	34.1934	31.1891	59.0545
302	ENSG00000068366.15	<ACSL4>	14.0092	19.8724	18.2002	18.0211	17.2609	16.2227	26.534	22.1452	24.7279	22.2362	10.0547	31.9416	28.9358	23.0459	20.7712	21.9895	15.9101	16.3695	21.6816	20.7052	30.1181	25.7164	20.6374	18.7538	19.4467	35.3944	20.0428	22.8532	23.2379	19.4401	33.0353	20.1627	17.166	16.519	18.2774	13.5222	18.7933	32.205	22.9515	57.3369	27.399	27.5741	17.0422	15.8067	13.2858	27.0886	25.8869
303	ENSG00000197142.6	<ACSL5>	3.17855	9.63296	17.831	15.2627	10.721	11.138	7.47385	19.3289	11.831	22.5435	12.3161	13.2997	3.26343	15.4576	3.96975	11.5975	10.8137	14.0965	28.7774	9.86046	15.1322	6.19198	9.74825	14.3646	19.2299	18.1928	10.2847	12.1884	21.6572	19.1931	15.6277	4.03972	11.3219	4.69391	15.0161	8.55785	5.53795	10.2389	10.6768	7.11768	9.45182	20.9923	14.0791	7.70767	8.49609	8.32539	3.5235
304	ENSG00000164398.8	<ACSL6>	0.235448	0.677875	0.738345	0.183889	0.696868	2.17917	0.697321	0.507275	0.390814	1.66319	0.784938	0.500826	0.779598	0.509399	0.971847	0.785339	1.09599	0.651959	0.37544	0.621675	0.749298	0.286334	0.318789	0.924994	0.361463	0.936262	0.752076	1.39808	0.690415	0.758553	0.373783	1.18498	0.512965	0.974888	1.3429	1.51892	0.28583	0.1389	0.491692	0.95262	0.281304	0.880026	0.62853	2.1949	0.0570207	0.692304	2.12129
305	ENSG00000166743.5	<ACSM1>	0	0.356776	0.479924	2.02277	0.268026	0.397784	0.25032	1.88916	0.9948	0.253095	0.728871	0.871808	2.03058	1.15932	0.461215	0	0.529728	0.651959	1.52053	0.310838	0.493439	1.10955	0.385903	0.235783	0.307243	0.440594	0.69567	0.376406	1.19914	0.211689	0.65857	0.394995	0.787767	0.0541605	1.08129	0.537181	1.01827	0.377015	0.122923	0.269609	0.506348	0.238341	0.197538	0.35731	0.418152	1.2781	0.575266
306	ENSG00000183747.7	<ACSM2A>	0	0.463809	0.258421	0.239055	0.196552	0	0.572161	0.332353	0.319757	0	0.859694	0.0741964	0.253823	0	0.197664	0.365274	0.0730659	0.422893	0.506843	0.518063	0.0365511	0.0715835	0.201341	0	0.0542194	0.38552	0	0.0358481	0.454221	0	0.996754	0	0.183202	0	0	0.740939	0	0	0	0	0	0	0	0.102089	0	0.639049	0.215724
307	ENSG00000066813.10	<ACSM2B>	0.784826	0.267582	0.239962	0	0	0	0	0.507275	0.0888214	0.415799	0.037378	0	0.416994	0	0.0823599	1.0045	0	0.475754	0.0938599	0.742556	0	0.0536876	0.218119	0.562251	0.650633	0	0.470048	0.376406	0.181688	0	0	0	0.183202	0.0541605	0.279044	0	0.0893218	0	0	0	0	0.0733356	0.035916	0	0.0380138	0	0.701104
308	ENSG00000005187.7	<ACSM3>	1.07914	2.37256	4.96537	3.9536	3.71663	2.43859	2.61048	1.97662	4.54766	1.12085	0.541981	2.33719	9.609	3.67118	2.43785	5.07731	4.91368	7.06584	1.07	1.22608	2.86926	2.1654	2.04697	9.34063	0.0542194	2.80878	0.714472	1.72071	2.41646	1.30541	1.17475	3.23178	1.31906	2.16642	1.65683	2.35248	1.96508	0.476229	2.47602	1.06046	5.02596	1.39337	2.98103	3.3519	3.06012	2.75147	2.22915
309	ENSG00000215009.5	<ACSM4>	0	0	0	0	0	0	0	0.227399	0	0	0	0	0	0	0	0	0	0	0	0	0	0	0	0	0	0	0	0	0	0	0	0	0	0	0	0	0	0	0	0	0	0	0	0	0	0	0
310	ENSG00000183549.6	<ACSM5>	2.82537	9.38322	15.3945	9.5622	4.66365	19.5087	5.91829	20.2735	10.8007	9.29219	9.6809	21.6654	3.00961	16.494	8.1701	16.346	4.14649	5.97336	6.94564	26.2658	4.93439	9.34165	19.0267	13.3127	9.81371	7.71039	9.53256	12.2421	12.9544	9.47309	9.50476	5.20676	10.4791	2.79829	8.10971	8.24294	20.2761	1.17073	16.3137	3.54087	10.6521	4.40013	8.44026	18.5631	3.93443	11.2721	4.6201
311	ENSG00000154930.10	<ACSS1>	7.76978	19.3908	21.1905	24.2365	20.6916	25.1123	19.6323	27.9001	19.3453	21.3865	9.06416	13.0215	17.9489	20.8853	30.6708	21.7338	14.8324	22.8891	8.59757	31.3082	23.2282	13.9051	39.2782	14.9995	14.2778	17.8257	13.1801	17.9062	15.28	25.3145	22.427	26.1595	13.4653	19.0464	28.4974	14.5594	26.6715	8.53244	29.8	22.5573	7.68898	23.999	23.4173	22.2212	8.64815	19.5088	20.0264
312	ENSG00000131069.15	<ACSS2>	87.2923	138.697	125.186	123.444	87.3586	108.785	88.22	156.538	175.902	86.703	108.228	109.384	102.617	121.395	133.868	134.074	97.817	132.242	64.463	97.7412	89.276	71.0288	119.26	128.356	91.1067	90.1015	94.9119	83.8129	71.0765	88.7859	84.9377	86.4141	90.9046	113.611	97.2818	124.348	95.878	72.0496	178.519	92.9073	107.608	79.239	77.0577	101.68	66.8663	103.668	123.952
313	ENSG00000111058.3	<ACSS3>	16.9326	32.1991	43.0824	47.0571	34.9149	54.3754	43.4485	47.1416	40.7158	46.1717	31.8834	40.9935	44.2558	59.6699	48.5264	34.5549	28.8794	40.7739	32.7196	52.2034	35.6008	33.9664	59.1774	27.5685	31.3207	41.2139	30.7975	34.1812	38.1909	38.1922	42.2552	36.8243	29.129	40.0968	42.5717	39.6032	37.0149	42.8209	50.258	39.7404	29.987	58.7601	41.3034	41.9584	33.053	42.6565	50.8032
314	ENSG00000143632.10	<ACTA1>	13.2636	21.9953	42.2887	13.3319	43.7776	11.3109	8.40361	9.30587	18.7591	420.734	0.635426	13.6707	40.1584	6.11278	15.6649	10.1729	1570.1	8.95123	19.6543	21.206	18.4583	15.462	14.6475	25.2831	10.7174	18.8905	15.2859	14.4826	9.52047	22.3861	7.81383	2.35202	34.3686	26.5386	7.79579	29.3412	6.85991	7.00453	8.65729	6.11114	229.938	21.3223	8.40435	3.3519	11.2331	6.83428	3.81114
315	ENSG00000107796.8	<ACTA2>	40.6932	159.104	42.381	54.4678	122.935	199.376	47.5966	121.291	54.8206	133.309	42.4801	41.3645	98.9183	45.4946	180.846	76.598	88.1176	47.3816	52.9746	204.634	65.2254	285.851	48.5903	147.945	87.6728	76.9203	33.317	142.855	336.614	104.099	40.0126	112.035	123.863	151.162	131.621	78.7063	233.148	27.5023	86.4324	31.6701	128.106	104.704	113.889	237.883	54.5308	145.614	68.8161
316	ENSG00000075624.9	<ACTB>	941.772	860.366	380.598	515.311	816.836	763.227	557.857	863.697	673.853	827.331	609.747	437.87	474.123	1514.93	2269.58	723.389	768.398	495.753	363.952	1555.34	618.7	853.24	1721.7	530.167	578.051	768.469	335.52	704.882	1628.4	932.12	753.136	628.365	897.101	1129.84	1255.22	1047.93	1213.08	582.925	659.57	437.63	735.423	1875.35	933.259	1121.2	980.738	952.947	578.879
317	ENSG00000169067.2	<ACTBL2>	0	0	0	0	0	0	0	0	0	0	0	0	0	0	0	0	0	0	0	0	0	0	0	0	0	0	0	0	0	0	0	0	0	0	0	0	0	0	0	0	0	0	0	0	0	0	0
318	ENSG00000159251.6	<ACTC1>	3.78679	21.3531	5.00229	3.16288	8.70191	1.40089	3.25416	5.16021	0.941507	0.831597	4.42929	0.185491	5.9467	4.00493	1.89428	2.53865	10.8685	0.405272	1.35159	4.57622	9.63121	6.51411	3.255	9.19553	12.7957	2.16625	6.84389	2.22258	5.55966	5.48628	1.53073	2.71111	9.56312	3.98982	5.3716	4.98282	6.69913	4.54403	3.56476	1.45589	32.0499	26.5658	2.72961	7.45245	0.798291	8.16563	2.98418
319	ENSG00000184009.5	<ACTG1>	562.721	979.583	597.524	775.164	665.884	587.683	352.755	964.872	716.292	560.695	439.509	1205.88	447.163	717.198	1303.76	629.367	964.124	704.715	703.744	1107.55	912.352	1012.46	1085.9	649.436	829.485	1047.86	676.962	765.107	1110.53	718.261	784.552	728.461	912.123	1084.37	848.486	721.49	1044.98	410.45	1147.35	510.298	841.737	1062.08	1058.52	988.556	944.872	764.871	653.609
320	ENSG00000163017.9	<ACTG2>	14.4408	41.5645	6.2021	5.57182	45.4215	27.4471	4.16605	9.32336	0.568457	6.07427	8.18578	0.890357	1.06968	1.44037	3.4097	1.2054	3.76289	2.94263	22.9206	17.3551	35.9845	25.1616	6.057	46.1953	31.9714	8.15098	26.9431	5.23382	41.3705	25.6321	12.6018	15.0817	12.4394	11.4098	43.618	7.22416	35.3357	15.9933	15.8044	16.0328	159.012	13.8604	11.2058	22.3403	6.70945	11.4851	16.3052
321	ENSG00000182584.4	<ACTL10>	0	0	0	0	0	0	0	0	0	0	0	0	0	0	0	0	0	0	0	0	0	0	0	0	0	0	0	0	0	0	0	0	0	0	0	0	0	0	0	0	0	0	0	0	0	0	0
322	ENSG00000136518.12	<ACTL6A>	80.0719	67.3237	78.8737	85.2323	60.0914	54.9115	38.5493	60.4707	82.7105	71.5535	55.2821	85.2702	60.6455	82.9617	74.9804	90.661	66.6909	95.6794	59.0566	80.0406	54.8814	66.4474	70.0834	68.0868	71.3889	85.4385	83.1984	70.3161	73.3658	69.5046	61.8165	78.8554	74.9843	60.6236	71.5574	56.0706	63.4899	83.2409	62.2693	43.3352	58.9988	79.0557	80.9726	70.9004	60.3849	80.8753	92.4919
323	ENSG00000077080.5	<ACTL6B>	0	0	0.276879	0	0	0.380489	0	0.139938	0	0	0	0.222589	0.435125	0	1.08715	0	0	0.158584	0	0.328106	0	0	0.151005	0.108822	0	0	0	0.143393	0.109013	0	0.124594	0.12568	0.659526	0.974888	0	0.111141	0	0.119058	0	0	0	0	0	0	0	0	0
324	ENSG00000187003.5	<ACTL7A>	0	0	0	0	0	0	0	0	0	0	0	0	0	0	0	0	0	0	0	0	0	0	0	0	0	0	0	0	0	0	0	0	0	0	0	0	0	0	0	0	0	0	0	0	0	0	0
325	ENSG00000148156.6	<ACTL7B>	0	0	0	0	0	0	0	0	0	0	0	0	0	0	0	0	0	0	0	0	0	0	0	0	0	0	0	0	0	0	0	0	0	0	0	0	0	0	0	0	0	0	0	0	0	0	0
326	ENSG00000117148.6	<ACTL8>	0	0	0	0	0	0	0	0	0	0	0	0	0	0	0	0	0	0	0	0	0	0	0	0	0	0	0	0	0	0	0	0	0	0	0	0	0	0	0	0	0	0	0	0	0	0	0
327	ENSG00000181786.3	<ACTL9>	0	0	0	0	0	0	0	0	0	0	0	0	0	0	0	0	0	0	0	0	0	0	0	0	0	0	0	0	0	0	0	0	0	0	0	0	0	0	0	0	0	0	0	0	0	0	0
328	ENSG00000072110.9	<ACTN1>	73.2832	251.171	67.374	156.857	137.479	177.308	195.983	194.811	89.4787	134.285	65.1312	69.9672	189.932	122.642	180.236	172.629	113.344	116.753	109.91	169.734	283.417	210.241	93.959	159.933	158.52	129.938	115.913	141.063	195.842	197.506	255.24	116.954	168.527	128.071	143.376	66.277	179.197	67.7436	177.448	240.887	192.731	218.466	96.7038	215.61	54.1127	117.159	95.0087
329	ENSG00000077522.8	<ACTN2>	1.60889	4.58458	4.15319	0.367777	3.43073	0.882043	2.87868	2.72879	2.25606	11.9316	0.541981	0.463728	4.2062	1.35254	2.42138	2.72129	56.8635	3.01311	2.57176	1.9341	9.85051	2.93493	1.49328	3.8088	1.84346	2.55178	0.432443	1.63109	2.67081	2.02868	2.0291	1.11317	2.74802	4.08009	1.69171	3.83436	1.21477	1.25011	1.96677	3.39708	12.3024	3.26344	2.58595	5.01934	1.42552	0.692304	2.40892
330	ENSG00000130402.7	<ACTN4>	94.0811	649.761	191.324	344.717	453.446	368.02	349.858	585.343	296.308	604.191	262.038	356.792	550.559	220.236	261.526	234.963	438.231	375	266.13	253.695	380.387	610.84	196.962	328.79	422.478	443.347	439.531	340.593	410.797	389.56	405.856	347.596	335.9	290.607	368.042	144.372	537.717	131.657	559.3	598.371	243.778	274.274	306.956	630.26	268.016	512.145	376.924
331	ENSG00000131966.9	<ACTR10>	90.3924	82.6473	92.6808	65.8873	85.7862	84.0708	64.3502	73.7473	119.909	45.1774	78.2882	93.7286	73.246	134.095	106.112	112.121	50.7261	69.2134	97.145	126.372	75.478	122.605	96.6939	80.3475	73.5577	72.5327	54.7887	82.7016	92.6974	94.2016	53.7001	100.006	109.958	105.126	109.472	106.214	67.2593	95.8411	59.0031	62.1	101.006	91.3944	64.6667	75.6475	60.575	98.5556	97.7232
332	ENSG00000138107.7	<ACTR1A>	13.087	21.4244	19.4185	18.5727	23.6042	19.8027	37.9235	21.8303	24.7634	24.514	8.65301	24.4848	52.1968	13.5957	44.1778	25.971	18.8328	13.1096	3.45404	21.8967	24.6902	33.3758	24.6307	15.4347	21.3444	18.4132	24.5553	16.9203	24.7459	13.9539	27.0726	20.7911	18.9247	28.3801	29.4217	20.0609	33.8887	12.2828	48.2737	29.2796	15.2842	21.2856	23.3094	47.4882	10.1687	15.1952	36.1339
333	ENSG00000115073.6	<ACTR1B>	46.8345	49.5919	41.5688	66.6044	41.9729	74.8872	61.6682	83.5604	55.4246	47.383	40.3496	42.2178	46.3408	56.0163	65.6408	52.5629	35.236	56.368	42.4622	59.2318	44.2999	40.8921	51.8788	57.404	52.5748	34.1828	45.9706	44.5772	42.7332	56.2917	51.2083	54.9044	59.1191	42.0646	49.2687	52.2547	49.0019	25.518	80.3917	50.7045	29.0306	60.0251	49.3845	50.7719	32.3308	40.9879	55.0097
334	ENSG00000138071.9	<ACTR2>	0	1.85524	0.369173	0.514888	0.804078	0.224835	1.23372	0.962073	0.408579	1.31971	0	0	1.35976	1.05393	0.494159	0.967976	0.840258	0.510996	0	0.224494	0.566542	0.501085	0.906033	0.471566	0.216878	0.807755	0.169217	0	0.835766	0.511582	2.42069	0.53863	0.109921	0.162481	1.29058	0.351946	0.678846	0.218272	0.80778	2.82191	0.881419	0.128337	1.09544	0.867752	0.817297	0.230768	1.47412
335	ENSG00000115091.7	<ACTR3>	50.3074	82.7721	66.931	47.9949	67.203	40.28	30.7	84.2776	43.9133	76.4888	47.3766	66.8881	74.1706	58.0363	64.949	91.903	63.7318	58.042	69.3813	55.6917	48.485	102.418	58.8922	59.907	92.9322	116.538	84.9469	62.322	96.6401	61.09	71.5705	65.8745	43.437	68.6935	47.7165	35.9541	74.1013	68.0214	99.7609	77.5037	66.5753	96.0329	80.8469	74.0312	83.4973	70.899	78.5956
336	ENSG00000133627.13	<ACTR3B>	15.932	13.5753	19.3262	12.3205	18.6546	12.6945	6.47257	20.186	8.08275	13.7033	19.6234	13.5594	4.46003	15.2995	16.3073	31.6327	10.2658	22.6248	13.2154	8.11631	14.8946	17.8422	11.7617	13.8567	29.0977	16.4856	12.7852	15.5939	20.0039	17.729	27.1082	14.5968	11.5417	13.829	10.8304	15.9302	18.7397	20.2398	22.1613	11.5573	16.8408	10.9637	16.8985	13.85	15.4336	20.8579	13.7165
337	ENSG00000106526.6	<ACTR3C>	1.19686	0.107033	2.10428	1.28722	2.35863	1.40089	1.41252	0.69969	0.390814	3.45294	0	2.67107	0.0181302	0.351309	3.01437	0.420065	1.66225	1.25106	1.91474	0.13815	1.07825	1.53905	2.41609	2.06763	0.126512	0.146865	1.86138	0.0896203	1.1083	0.317534	1.76212	0.91567	0.916008	3.44821	0.802252	1.1855	1.8043	1.62712	1.24679	0.0539219	0.900173	1.72338	5.24374	1.12297	3.44026	1.29585	0.107863
338	ENSG00000101442.8	<ACTR5>	0	0	0	0	0	0	0	0	0	0	0	0	0	0	0	0	0	0	0	0	0	0	0	0	0	0	0	0	0	0	0	0	0	0	0	0	0	0	0	0	0	0	0	0	0	0	0
339	ENSG00000075089.5	<ACTR6>	47.4035	38.1216	42.5102	35.1227	41.4904	28.5021	30.3603	46.197	50.2374	34.9813	51.2265	69.5035	53.7016	43.6502	35.0524	47.5039	39.6566	40.8973	50.0085	38.5611	33.9743	43.7733	33.5065	36.8184	40.773	41.1956	41.4393	35.5255	49.7826	35.4756	39.4074	45.3347	38.1426	41.523	37.2001	34.2128	40.1769	54.4688	41.0739	28.7942	35.6318	36.9978	49.0253	33.553	59.6057	52.5618	67.324
340	ENSG00000113812.9	<ACTR8>	12.2041	21.585	25.7498	30.691	19.7267	31.4423	29.0372	23.5795	25.0654	30.968	29.5473	22.9823	33.6678	39.048	21.5618	23.962	18.3578	28.1576	22.7329	31.1356	17.7821	19.5781	27.7011	22.617	32.6943	23.3515	26.4918	27.0653	26.69	19.4048	28.8168	28.5653	28.0664	25.0943	25.2361	23.5248	31.7806	17.303	29.0274	21.9462	19.7851	17.1788	27.763	31.3242	23.6256	18.4259	33.5811
341	ENSG00000123165.7	<ACTRT1>	0	0	0	0	0	0	0	0	0	0	0	0	0	0	0	0	0	0	0	0	0	0	0	0	0	0	0	0	0	0	0	0	0	0	0	0	0	0	0	0	0	0	0	0	0	0	0
342	ENSG00000169717.5	<ACTRT2>	0	0	0	0	0	0	0	0	0	0	0	0	0	0	0	0	0	0	0	0	0	0	0	0	0	0	0	0	0	0	0	0	0	0	0	0	0	0	0	0	0	0	0	0	0	0	0
343	ENSG00000184378.2	<ACTRT3>	0	0	0	0	0	0	0	0	0	0	0	0	0	0	0	0	0	0	0	0	0	0	0	0	0	0	0	0	0	0	0	0	0	0	0	0	0	0	0	0	0	0	0	0	0	0	0
344	ENSG00000115170.9	<ACVR1>	31.7462	50.1271	39.2615	42.1105	41.5976	22.5353	21.1521	27.113	42.581	32.378	35.995	48.3761	49.4773	35.1836	26.5034	26.7563	37.7933	37.8489	46.5733	37.715	28.7292	62.7967	25.8723	36.2017	31.7003	39.2496	45.2749	41.8168	48.7106	44.0313	23.2813	42.1568	45.7271	40.9633	53.402	22.4875	45.4291	23.5733	24.9358	30.8792	32.0687	37.0711	43.4943	38.9637	42.4804	47.698	49.2212
345	ENSG00000135503.8	<ACVR1B>	0.725964	3.3537	2.17812	2.28022	3.09123	0.760979	2.48532	3.21857	1.40338	4.71841	1.8689	1.85491	0.97903	4.39137	1.31776	4.74856	1.84491	1.48013	3.21001	1.79595	4.38613	2.88124	2.5671	1.63234	5.42194	2.23968	4.13642	3.08294	3.10687	1.97577	5.78473	1.57998	0.769446	1.94978	3.73221	0.722416	3.6622	3.55188	5.12764	5.89545	3.82573	3.3551	1.86763	3.77727	2.64196	4.31358	6.6515
346	ENSG00000123612.11	<ACVR1C>	0.922171	0	0.12921	0	0.125079	0	0.01788	0.577244	0.195407	0.144626	0.242957	0.63067	0.181302	0.0878274	0.0494159	2.42907	0.036533	0.704822	0	0.932513	0	0.0715835	0.318789	0	0.180731	0.403878	0	0.161316	0	0	0.124594	0.466812	0	0.216642	0	0	0	0.0396858	0	0.143791	1.72534	0.788356	0.233454	0.221192	0.114041	0.230768	0.125839
347	ENSG00000121989.10	<ACVR2A>	2.17789	10.0611	9.28469	8.20143	6.91507	14.2856	18.3807	13.1192	20.6243	11.3893	6.01786	11.7787	16.154	20.8678	15.4178	9.2597	10.211	10.5547	6.73915	24.5217	11.806	9.89642	13.9596	6.89211	8.63896	12.0429	4.36204	9.3922	11.519	16.8822	18.529	9.04898	6.61358	9.76693	13.0627	7.46496	15.0596	3.94874	12.8191	9.22063	10.5395	18.6272	12.1935	9.97063	4.29556	12.781	7.31666
348	ENSG00000114739.9	<ACVR2B>	0.058862	0.267582	0.110752	0.294222	0.232289	0.501554	0.0715201	0.419814	0.37305	0.307329	0.056067	0.185491	0.145042	0.122958	0.428271	0.127846	0.146131	0.440513	0.244036	0.431719	0.219307	0.465293	0.335568	0.0906857	0.216878	0.128507	0.169217	0.268861	0.236195	0.335174	0.444979	0.466812	0.0916008	0.162481	0.191843	0.148187	0.41088	0.178586	0.614615	0.269609	0.168782	0.348343	0.143664	0.714619	0.171062	0.319524	0.35954
349	ENSG00000139567.8	<ACVRL1>	29.8626	28.221	31.9519	25.0456	16.4925	18.9207	33.0602	15.2532	39.2058	35.7225	29.4912	31.5891	20.3965	35.8336	18.7286	66.2425	21.2805	52.9849	59.1693	33.3287	20.1397	34.1096	20.5032	26.19	29.6761	39.3964	43.7896	49.9185	29.1065	26.3906	44.6759	59.2313	38.9487	27.8565	32.7702	16.56	37.6223	41.3328	18.4912	15.9608	37.0572	40.1512	21.3341	33.5361	23.9677	19.775	32.934
350	ENSG00000243989.3	<ACY1>	25.5069	20.8179	28.2048	25.2111	31.6628	26.4786	28.4471	27.9351	24.5502	17.0477	18.7451	15.5627	15.0118	25.0132	39.8622	43.9425	28.6236	26.9242	19.429	27.0256	22.6617	25.6985	40.3688	20.3136	21.6336	31.1353	28.5788	26.3663	31.2685	17.3938	26.4674	35.9625	26.2527	29.048	31.9157	28.0075	25.7783	29.2881	14.9615	17.201	20.3476	35.6594	29.3074	37.041	14.9584	19.5442	20.6017
351	ENSG00000132744.3	<ACY3>	0.255069	0	0	0	0	1.27983	0	0	0.461872	0	0	0	0	0	1.92722	0	0.310531	0	0	0.535331	0.292409	0.447397	0	0	0	0.128507	0.376038	0.322633	1.23548	0.352815	0	0	0.806087	0.541605	1.22082	0	0	0.119058	0	0	0.131275	0	2.55003	0	0	1.61537	0
352	ENSG00000119640.4	<ACYP1>	6.14127	7.84908	11.4813	12.6699	9.07715	7.40225	7.06261	5.94736	13.6074	6.74317	5.21423	9.77538	4.04303	13.6835	14.7754	10.4103	9.55337	8.59882	7.47125	16.5089	6.34161	8.01736	9.68113	5.80389	5.02433	17.1098	4.9825	11.7761	6.4681	7.93834	4.73458	4.79381	8.61047	8.37682	11.092	7.66872	7.68167	7.97684	7.2349	4.16995	5.4948	7.81023	11.5111	11.2637	4.33358	13.2957	7.9818
353	ENSG00000170634.8	<ACYP2>	36.4944	31.5034	25.5837	30.6542	29.9117	28.0006	24.9248	26.4308	35.0134	30.1183	40.443	29.8826	41.3731	18.7072	18.1027	26.1719	38.5058	28.1047	28.5522	29.1497	23.411	34.2706	20.6878	31.214	33.7968	26.9496	28.6729	29.4672	32.9582	25.9848	26.5029	30.648	24.1276	28.9216	22.463	35.3242	30.1908	32.959	21.4413	21.353	32.8939	21.3956	24.8898	23.6164	28.9096	30.1063	29.1228
354	ENSG00000196839.8	<ADA>	5.00327	4.44187	11.4074	8.23821	4.75299	6.36455	8.81485	5.35263	4.42331	6.72509	2.3735	1.65087	6.00109	4.98859	8.23599	12.0906	4.07343	9.97322	11.526	13.0034	7.23711	8.37527	4.69796	10.9186	4.87975	10.9781	12.1272	18.5872	10.1927	11.0255	5.25076	7.73831	16.3782	5.05497	19.7946	5.81637	16.721	6.88548	4.84668	8.01639	7.05136	5.7935	5.3874	14.8198	1.52055	10.2781	3.23587
355	ENSG00000164113.6	<ADAD1>	0	0	0	0	0	0	0	0.262384	0	0	0	0	0	0	0.560047	0	0	0	0.075088	0	0	0	0.0671136	0	0	0	0	0	0	0	0	0	0	0	0	0	0.0535931	0	0	0	0	0	0	2.0758	0	0	0.66515
356	ENSG00000140955.6	<ADAD2>	1.15762	1.32007	6.03597	0.404555	1.55455	0.951223	0.607921	2.55387	2.82452	0	3.83124	1.46538	0.852119	0.333744	0.807127	0.694021	0.036533	1.12771	2.85334	1.15701	1.24274	0.930586	2.18119	3.26468	2.42181	0.238655	1.0341	1.72071	0.417884	1.67588	0.409381	2.01088	0.989289	5.30772	2.11027	3.51946	0.69671	0.337329	2.91503	0.521245	2.15666	3.85011	0.26937	2.75639	0	0.568044	0.503357
357	ENSG00000168803.10	<ADAL>	4.13996	10.9352	7.30962	6.61999	9.07715	6.79692	6.09709	8.51872	8.33145	4.98958	3.71911	7.66078	7.21582	8.16795	8.48307	5.18689	7.69019	9.65605	5.4251	9.75685	8.16917	6.58569	7.93618	7.9622	4.8436	4.42429	4.53125	6.68567	5.92305	7.72665	8.13423	10.7367	8.77535	7.40192	7.35979	5.81637	3.98375	7.06407	3.03795	4.24185	10.052	5.88518	7.68602	7.11216	6.17725	6.4615	9.99523
358	ENSG00000137845.10	<ADAM10>	1.78548	9.63296	9.96766	18.2969	8.9342	15.0639	13.7319	16.3028	13.7318	12.2932	9.43794	16.8797	7.0889	5.16425	10.855	5.18689	7.197	10.3785	10.8502	13.9186	15.4063	10.2006	14.0435	8.47004	9.27153	8.408	11.9956	5.53854	8.95723	11.2371	20.5758	12.8912	6.74181	6.46315	7.56907	7.0204	13.4518	5.61554	15.9449	13.3007	6.62002	6.10518	9.67936	16.6234	5.55002	15.2129	16.3591
359	ENSG00000073670.9	<ADAM11>	0.255069	1.80172	0.479924	2.04116	0.857683	0.882043	1.85952	0.822135	2.07842	1.50049	0.411158	0	0.090651	2.8983	2.4708	0.401801	0.895058	1.35678	2.64685	0.69075	0.749298	0.429501	3.38923	0.235783	0.740999	0.550742	0.676867	2.86785	0.490559	0.299893	0.889959	1.66975	1.52058	0.451337	4.02869	0.351946	0.625252	0.158743	0.667297	1.07844	0.26255	1.22837	0.790152	1.46326	0.665242	0.692304	1.13256
360	ENSG00000148848.10	<ADAM12>	0.470896	0.428132	1.34748	0.257444	0.250158	0.795569	1.91316	0.192415	0.710572	0.759284	0.149512	1.22424	0.235692	0.772881	2.78376	4.62072	0.237465	0.246687	2.21509	1.0534	1.57169	0.322126	1.32549	1.08822	0.28917	1.06477	0.244425	1.30846	5.34164	0.511582	1.83331	0.0897716	0.861047	0.722139	1.27314	0.166711	0.625252	0.238115	0.649737	0.844776	0.525101	3.97845	0.107748	1.00386	0.152055	1.3491	0.197747
361	ENSG00000143537.9	<ADAM15>	323.525	275.913	366.496	374.746	172.323	241.87	335.572	214.822	357.098	377.69	328.908	202.519	220.101	188.636	301.602	385.529	177.404	270.017	221.997	210.765	234.366	160.347	358.99	275.703	318.557	174.585	288.646	320.321	159.577	213.436	197.108	273.031	240.8	136.918	243.954	179.826	186.379	181.066	173.954	201.002	195.525	142.565	189.995	212.684	171.461	201.727	268.757
362	ENSG00000151694.8	<ADAM17>	0.706344	1.5163	1.0706	0.809109	2.57305	2.81908	2.52108	2.51888	3.39298	1.84398	0.635426	2.20734	2.61075	0	2.37196	1.15061	1.33346	1.56822	0.412984	2.55577	1.99203	2.79176	1.99663	1.25146	0.921731	3.08416	1.76737	0.699039	1.36266	2.3815	3.43524	1.72362	0.732806	1.98588	1.09873	0.685369	2.09013	0.595287	1.98433	5.42813	0.693884	1.72338	2.20884	1.70148	1.1214	2.87572	2.30106
363	ENSG00000168619.11	<ADAM18>	0	0	0	0	0	0	0	0.47229	0	0	0	0	0	0	0.0823599	0	0	0	0	0	0	0	0	0	0	0	0	0	0	0	0	0	0	0	0	0	0.0714575	0	0	0	0	0	0	0.493427	0	0	0
364	ENSG00000135074.11	<ADAM19>	0.961412	4.62025	6.46052	1.54466	2.89468	2.88826	5.84677	12.8218	2.09619	4.6461	4.31716	2.37429	4.11555	5.04129	6.62174	1.78984	2.90438	14.9951	3.32264	4.47261	12.7197	3.36442	16.1576	1.57793	9.32575	3.6349	1.84258	3.51311	3.88813	4.97469	2.1715	3.14201	3.79227	13.9193	4.41238	7.27973	4.3589	0.873087	2.33554	2.30066	2.26918	4.63847	3.3761	10.4301	0.703256	23.8755	2.30106
365	ENSG00000104755.10	<ADAM2>	0	0	0	0	0	0	0	0.139938	0	0	0	0	0	0	0.362384	0	0.036533	0	0	0	0	0	0	0	0	0	0	0	0	0	0	0.0359086	0	0	0	0	0.0535931	0	0	0	0	0	0	1.17401	0	0	0
366	ENSG00000134007.3	<ADAM20>	0	0	0	0	0	0	0	0	0	0	0	0	0	0	0	0	0	0	0	0	0	0	0	0	0	0	0	0	0	0	0	0	0	0	0	0	0	0	0	0	0	0	0	0	0	0	0
367	ENSG00000139985.5	<ADAM21>	0	0	0.572218	0.202277	0.55392	0.190245	0	1.24195	0	0	0.280335	0.63067	0	0.474268	0.395327	0	0	0	0.337896	0	0	0.626356	1.05704	0	0.234951	0	0	0	0.563234	0	0.302586	0	0	0	0.592969	0.111141	0	0.257957	0	0.17974	0	0	0.071832	1.07193	0	0.976325	0
368	ENSG00000008277.10	<ADAM22>	0.58862	4.26348	2.76879	1.96761	3.34139	2.59425	1.9668	4.18065	3.83709	3.74219	2.56039	7.56804	2.32066	8.87056	2.75082	2.8674	1.66225	3.64745	8.14704	8.51349	3.03374	6.65727	3.15434	2.8294	2.62061	4.53445	1.67337	6.1838	10.9559	4.88649	2.0647	2.58542	4.8182	3.376	10.5164	1.70416	7.9675	2.02398	2.12481	2.1389	2.04414	4.38179	5.27965	4.76413	2.09076	4.91713	3.45159
369	ENSG00000114948.8	<ADAM23>	2.86462	6.83227	1.90124	8.60598	11.4536	25.0604	12.1763	7.32925	5.45364	8.82216	11.0826	1.74362	46.3589	10.8555	11.2668	0.0913185	6.83166	3.33028	6.19475	7.25288	6.30506	4.11606	10.4529	1.57793	14.82	4.6446	6.27983	8.60355	9.84751	11.9781	15.8947	7.84604	2.6381	9.29754	9.87119	3.01933	16.2208	2.3613	7.70903	9.63404	13.24	6.85687	12.7861	6.2274	6.02519	4.02956	9.2402
370	ENSG00000042980.8	<ADAM28>	5.06213	12.6656	18.3479	10.9781	24.9622	30.7678	105.206	59.2112	13.5897	18.4578	14.783	32.3496	27.0684	56.5081	26.174	2.73956	18.778	14.0965	16.9511	25.9204	55.1738	10.0932	34.0266	26.8793	22.5553	36.1838	10.4915	29.3596	16.6427	35.0169	74.9524	14.543	22.1307	16.6092	18.1204	25.8217	35.6036	18.1364	47.0268	180.674	13.5401	33.771	26.7933	35.3907	8.13496	27.3194	15.0288
371	ENSG00000168594.11	<ADAM29>	0	0	0	0	0	0.0518849	0	0.594736	0.0177643	0	0	0	0	0.0702619	0.148248	0	0.036533	0	0.037544	0	0.0365511	0	0.369124	0.108822	0.271097	0	0	0.0358481	0.345208	0	0	0.0718173	0	0	0	0	0.0357287	0	0	0	0	0.0183339	0.017958	0.986855	0	0.0355027	0
372	ENSG00000134249.6	<ADAM30>	0	0	0	0	0	0	0	0	0	0	0	0	0	0	0	0	0	0	0	0	0	0	0	0	0	0	0	0	0	0	0	0	0	0	0	0	0	0	0	0	0	0	0	0	0	0	0
373	ENSG00000197140.10	<ADAM32>	2.41334	1.5163	3.34101	1.69177	2.64452	2.62884	5.98981	2.65882	3.96144	2.20554	1.83152	2.94931	1.10594	1.35254	1.28481	2.08206	1.86318	1.83253	2.89089	4.71437	2.97891	3.22126	1.89595	1.50539	2.31337	2.91893	2.33143	4.87534	3.50659	2.87545	4.75238	1.8493	2.83962	1.5887	3.15669	0.463087	2.37596	1.6668	1.58044	2.2108	1.03145	4.67514	1.70601	1.92267	0.589215	1.31361	2.12129
374	ENSG00000149451.13	<ADAM33>	75.049	365.018	332.883	154.613	272.636	173.244	49.4204	152.06	137.14	200.397	115.218	281.223	56.7294	401.02	225.913	237.428	209.717	251.41	237.935	289.493	156.147	410.728	161.425	212.803	86.48	62.4174	125.239	196.555	288.921	233.317	61.9055	249.35	261.117	440.685	304.977	144.706	296.548	17.8586	147.929	34.0787	214.991	83.4375	172.469	360.151	174.522	275.039	119.493
375	ENSG00000069206.11	<ADAM7>	0	0	0	0	0	0	0	0.367337	0	0	0	0	0	0	0	0	0	0	0	0	0	0	0	0	0	0	0	0	0	0.070563	0	0	0	0	0	0	0	0	0	0	0	0.0183339	0	0.0170148	0	0	0
376	ENSG00000151651.11	<ADAM8>	7.39699	6.6182	5.29763	10.6471	8.5947	7.86921	14.8047	16.3028	7.37218	15.5111	8.11103	17.1579	10.7693	6.20061	14.2318	6.57493	8.25645	9.21554	11.0942	6.28582	12.2629	7.15835	13.6912	9.08671	5.6569	20.4326	5.71578	13.8912	10.4471	11.8899	11.7296	10.7367	8.46391	8.8462	9.95838	7.29825	8.25334	6.23066	9.97432	22.7011	2.88805	11.6053	7.84764	7.70767	6.06321	6.08871	2.84038
377	ENSG00000168615.7	<ADAM9>	36.2786	72.5505	52.1087	48.6753	56.0174	67.606	73.1472	72.6278	58.7643	57.9406	43.3585	60.8967	83.3807	56.4203	55.873	71.2284	49.9954	50.5885	63.9562	65.6558	74.0707	78.6524	43.7413	55.6266	53.3338	93.3141	68.7961	70.5312	92.7701	73.5443	83.1578	56.3586	54.9055	51.8135	45.8504	35.1946	64.0258	54.7465	80.1985	112.302	52.4539	82.7774	49.2049	48.2197	40.2377	83.6622	72.2497
378	ENSG00000134028.10	<ADAMDEC1>	0	0	0	0.0367777	0.3395	0.0691799	0	0.122446	1.84749	0.0723128	0.261646	0.222589	1.83115	0.122958	0.0658879	0.712284	0.474929	0.31717	0	0.069075	0	0.250543	0	0	0.0542194	0.47731	0.112811	0.268861	1.9259	0.070563	0.213591	0.430904	0	0	0	0.407517	0	0.0793715	0.280967	0.17974	0.300057	0.0366677	0	0	0.0380138	0.124259	0
379	ENSG00000154734.10	<ADAMTS1>	71.066	112.242	108.334	131.572	70.9554	76.7378	54.1407	134.148	129.821	232.486	55.5624	56.2409	66.7372	59.1956	96.7564	217.484	61.138	207.781	18.7532	150.428	123.433	94.7229	188.169	168.294	191.16	107.377	74.9255	88.9033	174.566	130.595	144.209	164.659	78.1538	122.529	36.5199	103.899	98.9149	91.0392	178.923	67.3484	369.878	99.7547	57.2501	86.3328	41.5111	73.0824	88.7526
380	ENSG00000142303.9	<ADAMTS10>	35.7685	122.678	98.2184	99.9618	74.1539	122.448	123.926	85.8519	66.6871	83.1597	66.8506	46.6696	49.6042	144.898	118.681	46.8281	74.1802	67.3633	110.079	128.272	100.278	169.635	150.335	85.4078	86.0463	69.2283	59.3576	140.632	146.823	103.375	70.2889	70.0578	132.51	149.338	161.13	78.9841	123.122	19.6643	61.5142	44.6114	79.8716	100.305	113.315	104.879	57.2868	76.3663	71.225
381	ENSG00000151388.6	<ADAMTS12>	5.12099	11.7023	4.3747	4.57882	8.29094	8.28429	4.68457	2.88622	8.9532	7.59284	6.35426	7.97612	5.7654	11.7513	9.55375	7.10458	9.04191	4.75754	7.99687	9.7223	9.9419	11.3818	8.32208	3.21028	6.00029	8.62829	6.39264	9.49975	9.26611	8.43228	4.84137	8.27695	11.615	4.58558	12.7139	7.27973	12.1835	3.05581	4.24963	4.33172	6.58252	8.74527	6.80608	10.5492	7.4317	12.9763	4.27854
382	ENSG00000160323.14	<ADAMTS13>	5.16023	14.9489	9.56157	7.33715	15.5098	15.8941	9.11881	8.99101	6.99913	11.2085	4.5788	6.75187	5.56597	16.8453	19.5522	10.392	8.65831	10.9247	13.1216	20.2045	9.96017	10.7375	16.3422	6.81956	8.83777	6.7007	5.45255	15.0383	14.5714	10.4081	9.50476	6.80469	11.1936	12.9805	18.9576	11.5031	12.5765	5.21868	7.25246	3.68466	10.5958	11.2937	16.2879	11.621	7.22263	12.994	5.10548
383	ENSG00000138316.6	<ADAMTS14>	3.76717	4.60242	0	0	9.04141	10.1003	0	4.0582	9.36178	0	4.85914	2.0404	0	0	17.5262	0	2.53904	3.27742	1.85842	16.8025	0	9.71747	14.0435	1.19705	3.39775	7.85726	0.902491	4.94704	8.24865	11.6958	0	3.17791	9.6364	0	20.5098	0	1.96508	0	1.96677	1.68956	2.23168	2.20007	8.81738	8.64348	0	0	3.34373
384	ENSG00000166106.2	<ADAMTS15>	0	0	0	0	0	0	0	0	0	0	0	0	0	0	0	0	0	0	0	0	0	0	0	0	0	0	0	0	0	0	0	0	0	0	0	0	0	0	0	0	0	0	0	0	0	0	0
385	ENSG00000145536.11	<ADAMTS16>	0	1.96227	0	0.147111	0.393105	0.328604	0.447001	0.489783	1.33232	0.39772	0	0.0370982	0	0.228351	0.296496	0.255692	0.0913324	2.88976	0.488071	0.0863438	0.0548266	0.465293	0.201341	0.0906857	0.740999	0.0917903	0.0752076	0.376406	0.345208	0.335174	0.765364	0.0359086	0.109921	0	0.453446	0.0926174	0.482337	0.0992144	0.105363	0.323531	0	0.146671	0.143664	0.340295	0.0380138	0.301774	0.341564
386	ENSG00000140470.9	<ADAMTS17>	0.60824	1.56982	0.239962	1.94922	1.82258	1.90245	0.786721	0.244891	0.426343	0.867753	0.523292	0	0.833989	0	0.971847	2.02727	0.748926	1.33916	0.581932	0	0	1.37799	0.654357	2.14018	1.19282	1.11985	0.770877	0.860355	1.96224	0.652708	1.17475	1.70566	1.11752	2.29279	1.84867	2.48215	3.69792	1.36916	0.42145	0.377453	2.6255	0.623352	0.8979	0.867752	0.931339	0.852066	0.197747
387	ENSG00000140873.11	<ADAMTS18>	0	0	0	0	0	0	0	1.52182	0.0710572	0	0	0.83471	0	0	0	0	0	0.140965	0	0.569869	0	0	0.0671136	0.145097	0.162658	0.936262	0	0.483949	1.65337	0.299893	0.0889959	0.161589	0	0	0.366246	0	0.267965	0	0	0.377453	0.487594	0.531683	0.17958	0.0680589	0	0	0
388	ENSG00000145808.4	<ADAMTS19>	0	0.749231	0.295338	0.422944	0.375236	0.882043	0.536401	0.682197	0.319757	1.93437	0.112134	0	0	0.614792	0.0823599	0	0	0	0	0.310838	0.219307	0.554772	0.335568	0.290194	0.325316	0.679249	0.0188018	1.64901	0.199857	0.93496	0.177992	0.287269	0.439683	0	0.366246	0	0.321559	0	0	0	0	0.531683	0.341202	0.136118	0	0	0.251679
389	ENSG00000087116.9	<ADAMTS2>	12.7338	22.9764	20.6183	13.81	16.6176	16.0497	17.0575	22.6175	20.1802	12.5282	22.1838	18.4193	20.0883	11.927	19.3052	38.7191	16.4581	19.0126	10.0055	18.892	19.0979	32.4095	9.17778	17.6837	25.6639	26.8028	16.5268	25.4522	37.337	14.5713	24.723	31.0071	23.8712	15.201	18.9401	16.597	18.8469	18.1364	19.0179	22.9707	21.3978	15.7305	9.26633	20.3666	6.15824	11.3253	16.7726
390	ENSG00000173157.12	<ADAMTS20>	0	0	0	0	0	0	0	0	0	0	0	0	0	0	0.0494159	0	0	0	0	0	0	0	0.0335568	0	0	0.0367161	0	0	0	0	0	0	0.0366403	0	0	0	0	0	0	0	0	0	0	0	0	0	0.017977
391	ENSG00000156140.4	<ADAMTS3>	0	0.196227	0.184586	0	0.178684	0.224835	0	0	0.213171	0	0	0	0	0	0	0.200901	0	0.158584	0.150176	0.293569	0	0.161063	0.335568	0	0.397609	0.146865	0.131613	0	0.327039	0	0.409381	0	0	0	0.156962	0	1.14332	0	0	0	0.131275	0	0.305286	0.32328	0	0	0
392	ENSG00000158859.9	<ADAMTS4>	45.1668	94.9025	22.9072	36.7409	11.811	9.46035	59.2008	43.4332	7.12348	144.192	18.5582	12.261	7.94102	4.46163	13.6223	109.034	30.7607	23.1006	1.61439	8.92794	401.404	15.0683	200.837	42.4047	59.0811	100.382	59.3199	29.6643	40.0986	20.8161	364.527	30.9712	17.6057	51.2899	8.17948	22.4134	27.9398	196.563	70.4173	179.542	291.056	55.075	28.0324	4.42384	13.6279	6.81653	18.5164
393	ENSG00000154736.5	<ADAMTS5>	0	0	0	0	0	0	0	0	0	0	0	0	0	0	0	0	0	0	0	0	0	0	0	0	0	0	0	0	0	0	0	0	0	0	0	0	0	0	0	0	0	0	0	0	0	0	0
394	ENSG00000049192.10	<ADAMTS6>	3.86527	4.99487	2.97184	9.3967	2.93042	10.2213	3.86209	8.85107	3.51733	7.80978	1.85021	1.29844	1.72237	2.77534	2.66846	3.57969	2.13718	3.48886	2.87211	8.32353	7.12746	3.16757	2.88588	3.6637	4.59057	3.59818	3.49715	13.7478	2.76167	7.03866	5.25076	5.81721	2.60146	1.78729	2.49396	2.72295	3.84084	1.5279	19.8257	2.30066	9.35805	7.00354	3.78913	2.62027	1.76764	4.29584	6.86723
395	ENSG00000136378.10	<ADAMTS7>	1.74624	9.54377	6.97736	7.39232	5.84297	6.57209	4.93489	6.94442	4.61872	7.03242	3.19582	2.65252	2.33879	8.32603	21.5948	18.8664	4.60316	8.52834	4.65545	16.0082	5.20853	6.56779	6.92948	4.24409	3.95802	12.7589	6.46785	9.44598	10.9376	8.20296	5.25076	9.26444	7.40134	5.18135	13.3767	5.09396	10.79	1.90491	8.79778	4.70917	3.20687	3.75845	8.47617	11.9273	1.04538	11.3432	2.85835
396	ENSG00000134917.9	<ADAMTS8>	8.31916	4.31699	5.27917	10.6288	6.73639	9.82354	7.24141	3.1486	4.83189	11.6243	8.48481	3.57998	4.96767	2.33621	12.8152	3.03177	6.4846	5.67381	4.63668	4.59349	15.4794	2.02223	5.25163	2.99263	14.7658	24.9302	6.31744	3.74612	6.10473	9.45545	15.7167	6.94832	3.71899	5.95764	11.1792	3.48242	4.96629	9.36584	2.93259	6.72226	1.68782	33.6793	10.7029	7.89484	7.92588	6.90528	24.7004
397	ENSG00000163638.9	<ADAMTS9>	67.7698	142.586	67.0233	57.8881	83.5526	84.6243	54.4089	130.859	68.5702	238.415	43.6575	32.7948	40.3578	92.8687	122.107	157.013	75.7511	64.3854	25.361	129.74	217.498	74.0174	232.414	51.709	128.301	125.202	61.3882	73.9726	96.7491	147.936	127.531	50.9723	55.107	103.175	54.3089	71.6303	110.063	210.037	130.07	175.389	135.72	107.308	90.0055	75.8177	19.9573	76.5439	56.4658
398	ENSG00000178031.11	<ADAMTSL1>	5.70961	37.7291	14.7484	12.3573	22.1389	55.759	65.2621	25.6611	12.3284	23.2486	11.2508	21.7767	26.7964	33.8487	31.1815	14.6475	39.7479	8.47547	17.5705	34.054	36.35	20.634	16.2918	11.1362	20.3685	56.7999	18.6327	65.7992	40.4802	33.4821	59.6628	15.2792	28.2314	17.1328	25.393	12.0032	26.0819	13.9496	25.1115	39.1473	13.7464	34.046	27.0807	59.4155	4.58067	27.9051	18.2287
399	ENSG00000197859.5	<ADAMTSL2>	10.242	88.8909	42.0857	8.10948	141.375	29.1593	21.4739	16.5302	13.6252	23.3751	33.0048	63.7718	10.5699	135.377	145.019	15.4694	177.532	17.4267	100.111	95.2026	67.6926	244.726	23.2045	13.7117	17.6393	30.3092	11.8828	85.1751	147.24	78.9071	9.16657	31.4021	151.361	46.6682	138.929	41.2888	106.328	2.52005	15.5234	7.38729	22.148	14.2271	81.0984	86.4859	17.6194	100.739	19.8467
400	ENSG00000156218.8	<ADAMTSL3>	0.313931	5.83329	0.775262	2.20666	2.82321	0.466964	3.37932	1.27693	1.38561	0.940066	0.280335	0.389531	2.68327	5.67365	1.26834	2.64824	1.07772	1.65633	1.42667	3.0393	7.29194	4.7961	1.2416	1.45097	2.53024	1.72565	0.676867	1.21884	2.28928	0.811475	1.05015	1.36453	1.46561	3.15936	2.98229	0.79651	2.96548	2.20256	1.82628	8.44776	2.25043	0.201673	0.664446	1.56536	0.304111	2.46744	1.77973
401	ENSG00000143382.9	<ADAMTSL4>	92.6488	247.228	184.143	98.9504	184.759	146.523	75.3643	111.093	163.964	69.2033	188.665	216.245	83.4351	201.072	206.064	216.717	135.355	158.444	88.1721	151.533	105.761	225.631	120.503	165.011	104.372	105.008	129.601	153.574	180.017	112.83	102.844	122.323	204.435	65.9674	147.196	78.4469	131.267	113.522	121.36	128.909	173.414	121.957	116.009	227.777	55.5002	194.235	72.1778
402	ENSG00000185761.6	<ADAMTSL5>	21.7004	85.1804	20.6183	53.3277	46.029	37.4782	15.4483	30.6639	34.4272	32.36	46.573	47.2446	36.768	57.4567	42.02	31.6145	82.9664	31.9989	44.8463	61.3213	39.2011	90.2311	22.4495	21.3837	15.1996	18.0093	28.2216	42.4442	48.9286	39.4271	36.6663	40.3074	80.224	58.5475	78.4462	30.4526	59.6491	12.4811	11.0982	17.291	29.8182	10.1019	43.2608	49.1726	44.9133	57.834	19.8646
403	ENSG00000105963.9	<ADAP1>	8.94702	16.5187	9.70924	7.81526	17.4396	35.9908	26.9094	50.5176	21.0507	18.7652	19.0441	12.5577	24.0225	15.8089	33.6852	19.2317	9.66297	17.9554	17.1576	32.7933	20.8707	19.3454	37.8521	15.6161	32.7124	11.1985	26.3979	8.5677	20.4218	15.8061	20.736	13.4119	9.05016	10.1099	20.0563	17.5788	15.9171	9.22694	41.1441	5.89545	14.4215	9.55195	18.1735	31.8516	14.8064	20.485	22.4533
404	ENSG00000184060.6	<ADAP2>	2.88424	0.481648	10.4476	5.03855	3.16271	2.97473	6.29377	4.68792	3.32192	2.33209	2.3735	12.4465	5.62036	6.21818	9.43844	6.95847	4.93195	2.88976	4.20493	6.13041	4.4044	2.52332	9.32879	2.17646	3.19894	14.6314	5.58416	4.78572	7.15852	3.82804	6.99508	5.74539	5.29452	4.27867	10.1328	1.59302	4.84124	2.52005	2.3531	2.82191	3.78823	8.56193	7.68602	5.71695	1.78665	9.23072	2.60667
405	ENSG00000160710.11	<ADAR>	40.8306	160.799	120.184	145.437	145.145	173.763	158.328	169.797	171.976	237.656	78.2695	178.721	154.941	151.766	204.285	137.416	147.155	167.923	163.128	143.935	145.985	163.497	260.753	139.547	125.5	200.397	132.553	163.773	156.379	143.843	216.509	153.76	115.344	126.735	181.1	98.2115	197.883	91.317	211.55	172.765	78.6526	139.98	174.031	196.197	89.2564	196.241	181.568
406	ENSG00000197381.11	<ADARB1>	22.4068	26.455	31.3428	38.2488	28.4644	23.5903	46.4702	31.8884	36.2036	27.5512	26.2207	25.9687	27.9386	53.7679	40.1257	40.5454	26.9065	40.492	40.998	40.1153	31.5801	43.487	36.3588	22.4538	27.8869	30.0889	29.6882	35.0595	26.581	33.1823	39.1582	27.7933	24.1094	36.468	30.6774	24.1917	25.9926	18.9896	24.6372	19.2321	36.1382	48.6764	25.4465	30.9158	19.216	29.8755	18.9298
407	ENSG00000185736.11	<ADARB2>	35.7292	3.63912	32.5979	38.4143	12.4543	33.189	14.9477	43.5207	24.6568	13.5586	37.7705	38.137	10.4067	0.685053	1.66367	21.9712	3.25144	33.2323	7.80915	3.74732	3.56373	5.45825	13.4562	46.3585	27.7604	6.90264	17.9747	7.92243	5.72319	6.13899	23.6551	26.357	2.3633	8.21433	0.244163	21.9874	4.48395	12.124	46.658	4.29577	13.8214	4.3268	3.14265	6.83992	27.9591	9.95852	23.8016
408	ENSG00000065457.6	<ADAT1>	20.9745	42.831	41.2366	39.2602	38.5421	38.6716	43.5379	35.8241	39.8808	46.3706	27.7345	23.2235	36.2785	45.6175	37.4408	84.5062	30.5599	47.0997	48.9761	41.963	27.8885	37.9572	50.5029	35.44	32.9112	57.2956	38.8071	32.9265	61.2653	34.0114	37.8589	42.1926	36.6403	24.4445	56.0529	30.8971	34.2817	39.785	23.6363	27.7338	40.0577	42.7913	35.3234	40.0357	19.083	26.7513	35.0013
409	ENSG00000189007.11	<ADAT2>	4.41465	13.8072	16.5574	15.1156	12.0969	24.7664	15.0907	14.8159	19.5762	10.0876	7.96151	15.9893	10.8237	15.3347	15.5495	15.3598	8.03726	14.0788	8.44739	21.1715	11.5319	10.7197	13.7248	7.85338	12.85	9.74814	11.8452	10.145	10.5925	15.2593	19.935	12.6218	13.8134	11.464	11.4757	10.6325	14.3987	7.52045	13.1352	10.8563	7.91402	13.402	16.27	17.4742	4.20053	13.207	12.3323
410	ENSG00000213638.4	<ADAT3>	0.117724	6.24359	6.16518	4.21105	1.25079	4.98095	3.98725	0.262384	0.213171	5.02574	0.710182	1.85491	0.598296	0.54453	0.395327	1.07756	0.347063	1.21582	1.48299	2.86662	2.55857	1.07375	2.83555	0.25392	8.89199	1.0097	0.526453	4.71403	0.962948	0.546863	0.978955	4.02177	4.79988	1.13737	0.436006	0.42604	1.33982	1.03183	0.474131	2.83988	6.05741	0.256674	0.143664	1.87162	0.513187	0	0
411	ENSG00000142920.12	<ADC>	7.47547	29.22	8.84168	20.7058	21.2813	15.1504	18.5058	21.0781	8.52686	13.2152	10.2229	12.0569	15.0481	28.5088	17.7238	8.14561	26.5778	12.5987	21.494	29.305	23.2464	39.1562	22.0132	9.54014	13.7175	35.0456	13.9322	23.0325	28.4524	21.6099	24.5095	10.5751	46.0202	19.6242	37.6884	18.8383	30.691	8.57213	8.49925	13.5344	7.50144	29.5909	26.8472	27.0364	13.8561	23.0413	9.27615
412	ENSG00000063761.11	<ADCK1>	4.04186	12.4872	7.5865	5.68215	13.7229	10.4635	3.00384	9.4633	3.92591	6.70701	3.10237	2.41138	2.64701	13.7538	21.9571	3.25094	7.23353	13.9378	7.95932	15.5246	5.99437	8.82267	8.13752	3.30096	7.93411	12.9058	3.70397	16.1675	9.97469	10.655	5.12617	8.83353	5.14796	10.9946	14.7544	8.61341	13.041	4.3059	8.58706	1.86929	4.61339	12.082	9.57161	13.6628	1.88169	3.49702	9.95928
413	ENSG00000133597.5	<ADCK2>	1.138	0	5.70372	0.772332	0.732604	0.605324	5.27461	2.01161	3.92591	0.451955	3.02762	0	0	2.30108	0.395327	0	1.33346	1.48013	1.63317	0	0.749298	2.30857	3.45635	2.8294	1.84346	2.51506	1.72977	0	0	1.49947	1.38834	1.0234	2.23506	0.41523	0	0	0	0.75403	0.825341	0.0359479	0.393825	0	1.90355	1.76953	0.646236	0.0177514	0.611219
414	ENSG00000163050.12	<ADCK3>	24.2119	30.219	38.1171	44.6481	18.2258	27.4817	49.8495	34.7571	66.1009	24.6948	30.3322	26.5438	36.5323	59.9158	44.9356	21.5512	39.1086	47.0116	39.7027	44.5533	25.8964	24.9111	58.221	45.1796	29.0255	25.3892	20.8513	28.6068	30.0331	46.1306	21.9286	36.196	25.0254	37.5151	57.4656	48.1425	37.4437	16.5291	23.4432	29.0819	35.4443	36.3744	24.1535	26.0836	17.8855	23.1478	36.044
415	ENSG00000123815.7	<ADCK4>	69.5552	95.8302	83.193	90.5467	97.2934	90.8505	75.5789	148.422	67.078	72.8551	98.0051	80.4104	63.2562	87.6341	119.57	129.782	80.957	93.6884	60.3144	86.3956	94.5393	110.901	58.5063	83.2313	86.6607	127.735	91.7157	90.9287	105.907	94.4662	138.762	66.6105	71.7234	83.4432	98.2584	57.997	93.0555	80.8598	112.879	59.9791	50.3909	84.1708	92.4298	97.5455	57.4959	82.1356	70.6497
416	ENSG00000173137.7	<ADCK5>	16.8934	14.2532	13.604	12.2654	16.9928	7.67897	5.27461	10.2505	8.43804	6.11043	18.5582	20.5153	2.57449	17.9519	23.5714	15.5607	12.8962	16.158	11.3946	15.352	6.5792	13.8693	15.6878	13.4033	15.1814	16.0633	11.0367	11.8658	19.368	15.665	4.20061	15.728	8.17079	16.194	19.4807	11.466	13.3804	10.7151	6.67297	6.39873	9.90191	9.40528	12.9477	16.3001	10.3778	13.5265	8.2155
417	ENSG00000164742.10	<ADCY1>	0.156965	0.445971	0.479924	0.809109	0.482447	0.484259	0.12516	0.122446	0.159879	2.02476	0.149512	1.31699	0	0.825577	1.30129	2.08206	0.748926	0.510996	1.91474	0.638944	0.475164	1.48536	0.268454	1.05195	0	0.844472	0	0.716963	2.56181	1.2525	0.551775	1.13112	1.26409	1.24569	0.941773	0.463087	1.5006	0.198429	0.983384	0.215688	0.412579	0.531683	1.43664	0.64656	1.15942	1.72189	0.593243
418	ENSG00000143199.13	<ADCY10>	0.215827	0.267582	0.258421	0.183889	0.142947	0	0.1788	0.244891	0.177643	0.325408	0.112134	0.20404	0.453255	0.825577	0.362384	0.219164	0.255731	0.264308	0.244036	0	0.274133	0.0536876	0	0.217646	0	0.220297	0	0	0	0	0.142393	0.0359086	0	0.288856	1.5173	0.351946	0.28583	0.0198429	0	0.0359479	0	0	0.053874	0.901781	0.0570207	0	0.0898852
419	ENSG00000078295.11	<ADCY2>	1.27534	8.27721	9.1001	2.46411	3.94892	4.68694	4.09453	9.67321	9.93024	2.15131	9.49401	4.0808	6.16426	5.26964	1.03773	3.57969	4.74929	9.21554	5.14353	11.691	4.00234	10.7197	2.48321	9.73964	5.80148	3.78177	5.07651	6.39889	7.14035	3.70456	2.3139	4.23722	5.55101	6.67978	4.13334	3.44537	3.73365	1.90491	4.60084	2.89381	2.90681	4.41846	4.3638	8.98378	2.26183	4.97039	7.82001
420	ENSG00000138031.10	<ADCY3>	390.098	389.76	351.268	386.405	246.101	315.529	621.42	426.741	497.649	304.545	366.099	224.648	356.367	292.623	269.267	549.098	303.571	420.92	270.054	227.982	491.1	200.255	227.783	502	369.56	448.323	354.321	344.429	325.222	367.951	692.975	367.49	234.443	372.895	345.945	461.049	201.832	485.298	598.863	502.174	617.35	567.745	280.252	278.089	184.063	218.129	284.684
421	ENSG00000129467.9	<ADCY4>	50.739	111.939	85.0205	150.31	65.7378	100.674	89.1677	126.679	111.311	204.067	97.7061	111.146	121.871	133.234	118.401	132.85	76.6279	116.436	173.566	105.944	110.347	117.505	113.724	136.318	117.349	105.963	83.4239	185.765	79.1435	124.914	77.6222	96.7738	101.842	93.6073	109.264	65.6657	90.608	65.2235	103.22	120.929	142.79	87.3976	64.7027	99.9446	54.7209	82.5793	82.4966
422	ENSG00000173175.10	<ADCY5>	9.4964	33.198	16.5389	20.9081	22.8358	22.9504	27.3564	19.189	30.4835	15.4569	19.9412	22.667	16.4441	22.4135	22.4348	19.1586	10.8868	22.378	25.0231	22.8638	12.6832	28.705	13.4898	20.7307	24.3445	17.991	17.2225	26.0437	22.6202	17.0057	30.2586	21.1143	21.1781	14.0276	22.1491	14.1334	19.1327	2.46052	15.1898	10.353	26.1238	24.164	11.1519	26.8662	7.1466	16.0473	17.0422
423	ENSG00000174233.7	<ADCY6>	41.9686	114.275	88.6568	89.756	83.1953	92.9086	77.3669	127.588	96.318	117.906	53.8991	100.703	61.6064	127.438	168.92	72.3608	80.4822	94.6751	75.9139	113.87	107.679	110.347	123.522	80.5289	110.807	141.724	80.7165	120.038	91.4619	101.241	106.403	80.5611	81.3232	96.3695	130.278	59.942	99.2901	66.1363	151.863	73.7651	59.7865	113.468	109.365	149.186	53.7896	96.7449	71.1531
424	ENSG00000121281.8	<ADCY7>	2.55069	15.0916	18.7171	17.2855	15.8671	13.5593	11.9617	8.76361	22.8449	2.47671	12.9702	17.9741	10.1166	17.9168	21.5124	6.15487	10.3023	16.3166	11.6574	23.3992	7.27366	19.6497	24.53	12.2607	16.6815	24.7834	24.9877	32.2633	18.3869	14.1831	12.9044	17.8645	12.4027	17.0786	23.3874	11.4845	28.3151	3.1947	12.9772	5.69774	6.82632	14.4838	18.0119	26.9173	4.73273	11.0413	13.9322
425	ENSG00000155897.5	<ADCY8>	0.353172	0.463809	0.0738345	0.0551666	0.428842	0.328604	0.1788	0.279876	0.12435	0.0723128	0.149512	0.83471	0.416994	0.0878274	0.280024	0	0.237465	0.229067	0.732107	0.103613	0.438613	0.411606	0.134227	0.0544114	0.34339	0.403878	0.0752076	2.68861	0.127182	0.194048	0.142393	0.287269	0.128241	0.234695	0.418566	0.166711	0	0.0595287	0.140483	0.17974	0.168782	0.531683	0.682404	0.102089	0.399145	0.177514	0.611219
426	ENSG00000162104.5	<ADCY9>	1.78548	5.31597	4.15319	4.13749	4.89594	5.75922	6.27589	3.62089	1.7409	3.3987	4.56012	2.96786	2.55636	5.32234	3.64031	3.08657	3.76289	4.0351	4.61791	1.3815	3.25305	6.28145	4.02681	3.69998	5.3135	2.18461	5.28333	3.26218	2.90701	4.30435	3.88022	3.28564	2.05186	2.78024	1.84867	3.38979	5.82378	2.87721	7.55098	5.94938	2.77553	3.3551	4.09442	4.3898	1.72963	5.23665	3.73922
427	ENSG00000141433.8	<ADCYAP1>	0.117724	0.660036	0.516842	0.0367777	4.87807	1.78138	4.25545	8.46624	2.27383	12.2932	1.60725	0.0185491	13.1081	5.62095	0.0823599	0.566175	4.74929	1.39202	0.901056	0.41445	1.99203	0.0536876	2.49998	8.43377	0.397609	1.24834	0	33.8586	2.39829	23.1094	9.32677	0.466812	7.40134	0.306909	1.06386	4.24187	0.535931	7.71888	3.81062	0.611114	0.787652	5.04181	0.951774	4.50891	17.7525	7.86386	1.15053
428	ENSG00000078549.10	<ADCYAP1R1>	0	0.142711	0.479924	0.0919443	0.214421	0.432374	0.2682	0.349845	0.0888214	0	0	1.35408	0	0.0878274	0	0.49312	0.200932	0.828165	0.488071	0	0.639644	0.841107	0.134227	0	0.469901	0	0	0.143393	0.327039	0.0882038	0.409381	0	0.201522	0.108321	0	0	0.714575	0.0595287	0	0.0898698	0	0.531683	0.143664	0.561486	0.0760277	0.408281	0.503357
429	ENSG00000087274.12	<ADD1>	436.167	604.451	746.836	598.778	726.172	785.78	580.654	661.294	696.058	697.439	722.573	579.326	474.123	601.143	827.075	627.029	699.114	726.812	651.614	756.752	574.601	653.63	671.505	612.165	669.755	528.474	554.844	639.567	728.098	718.279	560.211	731.998	632.979	732.917	740.81	569.967	785.55	400.072	783.916	511.646	657.239	623.297	741.791	697.485	596.552	746.818	714.516
430	ENSG00000075340.18	<ADD2>	0.529758	1.62333	1.77203	1.39755	1.7511	0.760979	2.84292	6.12228	0.355286	1.37394	0.392469	0.352433	2.06684	3.30231	1.40012	0.913185	1.88145	2.06161	0.957371	0.8289	2.08341	1.37799	0.989925	0.163234	1.39163	0.660891	1.12811	0.842431	2.56181	1.69352	0.854361	1.32863	0.476324	1.94978	0.680169	1.42631	0.911082	1.19058	0.333648	0.50327	0.431333	1.28337	0.933815	6.26143	0.285104	0.745557	1.20446
431	ENSG00000148700.9	<ADD3>	43.0085	170.111	168.767	221.383	178.755	369.749	206.21	237.142	203.366	386.693	46.4048	358.758	295.613	245.249	241.99	89.6383	184.637	208.134	118.789	331.197	135.221	153.045	337.145	119.487	96.2756	85.5669	124.111	212.669	109.54	311.43	191.59	238.667	161.4	122.276	228.38	111.178	253.281	38.8325	294.787	339.815	101.27	140.163	274.632	244.026	172.811	284.2	211.572
432	ENSG00000118492.12	<ADGB>	0	0	0	0	0.321631	0.657209	0	0	0	0	0	0.0741964	0	0.0878274	1.46601	0	0.0913324	0	0.356668	0.13815	0	0	0.083892	0.0181371	0	0.0183581	0	0	0.0726754	0.0882038	0.0355984	0.0179543	0.439683	0	2.47652	0.037047	0.0714575	0	0.0526813	0.017974	0	0.0366677	0.035916	1.00386	0.0190069	0.0532541	0
433	ENSG00000187758.3	<ADH1A>	0.451275	0.338938	0.295338	0.95622	1.12571	0.17295	0.25032	1.76672	1.19021	0.614659	0.485914	0.890357	0.580166	2.17812	1.97664	1.99074	1.33346	2.25542	0.600703	1.26061	0.164479	0	1.45972	1.36029	1.33741	0.917903	0.60166	0.627342	0.290701	0.493942	0.284787	0.0718173	0.238162	0.866567	0	1.63006	0.928946	0.1389	1.00094	0.826802	0.862666	0.843358	0.520782	1.80356	1.33049	1.36686	1.63591
434	ENSG00000196616.8	<ADH1B>	622.642	871.195	1758.22	1639.95	296.383	207.211	720.619	1123.07	1840.74	645.572	619.503	2306.6	1312.3	876.605	408.176	1628.21	883.915	1459.58	958.91	430.89	441.171	420.5	761.034	2061.01	552.496	794.959	1148.46	551.398	388.141	422.69	602.715	1355.25	452.233	1605.89	411.102	1340.66	419.294	718.174	906.839	1399.89	1832.73	853.314	448.142	654.013	1105.29	785.178	937.772
435	ENSG00000198099.4	<ADH4>	2.58993	2.08714	0.849097	2.18827	1.16145	1.0204	2.53896	0	2.61135	0.686971	0	1.48393	2.19375	1.63359	0.527103	1.15061	2.08238	0.98675	0.319124	0.96705	0.347235	2.55911	0.788585	0.961268	1.39163	0	0.864887	0.878279	0	0.441019	0.65857	1.59793	0.128241	0.559658	0.470887	4.85315	2.75112	1.42869	0.439011	0.700984	1.36902	2.31007	0.98769	0.799693	0	0.426033	1.40221
436	ENSG00000197894.6	<ADH5>	83.4663	96.1691	161.476	139.737	97.4542	100.916	95.5151	152.357	155.491	83.232	109.293	110.33	211.978	117.495	60.4851	103.994	119.627	161.757	105.349	76.0861	91.6518	101.828	81.5598	210.046	118.74	103.319	147.614	106.469	101.6	84.9226	108.539	130.977	81.4148	132.964	115.035	102.249	122.389	86.8126	165.49	153.462	104.513	119.189	88.9101	104.947	115.277	108.603	172.328
437	ENSG00000172955.13	<ADH6>	0.686723	1.1952	2.47346	2.66638	2.14421	2.83638	1.50192	6.34968	1.35009	0.433877	0.654115	1.15004	1.16033	0.421571	6.01227	0.438329	3.05051	4.79278	0.75088	3.28106	2.59512	1.50326	2.53353	1.16077	2.65675	1.63387	0.319632	3.49519	1.74421	3.22826	2.1893	1.8493	1.57553	0.974888	2.5114	1.11141	2.46528	1.60727	1.0185	2.10295	1.06896	3.83178	1.34685	1.53133	1.14041	2.76921	1.04266
438	ENSG00000196344.7	<ADH7>	0.137345	0.338938	0.0922932	0	0	0	0	0.104953	0.0710572	0	0.280335	0	0	0	0	0	0	0.35241	0	0	0.0913777	0	0.117448	0	0	0	0	0	0	0	0	0	0	0	0	0	0	0	0	0.233661	0	0	0.44895	0	0	0	0
439	ENSG00000147576.11	<ADHFE1>	71.3407	100.129	140.784	206.139	73.6893	136.648	100.969	149.051	211.413	96.3387	155.623	119.939	99.6254	166.907	97.86	67.9592	116.924	214.548	80.8509	115.183	64.7868	61.7587	288.807	185.435	111.511	33.0078	95.0811	98.7257	58.0494	126.625	86.1659	208.396	102.318	110.18	105.357	186.532	97.2357	39.9636	145.997	87.587	130.112	28.3809	72.4426	78.5911	107.883	109.473	226.115
440	ENSG00000182551.9	<ADI1>	11.4585	11.1671	25.2699	41.7427	28.0713	50.7261	69.8394	50.0978	79.2287	38.5066	104.845	18.6975	52.1243	56.0866	43.0413	84.013	34.5237	28.1576	31.3492	62.0985	28.7474	33.8948	33.842	37.7615	32.8569	17.5871	24.8373	25.1475	45.4948	38.7038	40.4931	43.8984	49.2629	23.7945	35.613	31.2491	98.4147	5.91318	30.5903	21.5328	49.0782	27.2625	34.1023	50.9932	33.1481	35.5382	102.164
441	ENSG00000182035.7	<ADIG>	0	0.214066	0	0	0	0	0	0	0	0	0	0	0	0	0.691823	0	0.182665	0.387652	0	0	0	0	0	0.290194	0	0	0	0	0	0	0	0	0	0	0	0	0	0	0	0	0	0	0	0.96984	0.114041	0.284022	0
442	ENSG00000181092.5	<ADIPOQ>	0	2.12282	0	0	0	0	1.9668	0	6.80372	0	0	3.63562	1.7405	3.42527	0	5.07731	0	0	3.34141	0	0	0	1.37583	0	0	0	0	0	0	0	0.907758	0	0.732806	0	0	0	0	0	0	1.59968	4.63214	0	0	0.459398	0	0	0
443	ENSG00000159346.8	<ADIPOR1>	3.39437	11.9342	15.376	13.571	11.7395	19.5952	58.4319	17.6847	31.3184	9.81646	13.8299	33.3327	50.1481	6.3587	8.38424	3.01351	21.0065	9.39175	10.7751	12.3644	17.7273	15.2473	18.775	15.6342	8.94621	9.74814	15.0415	13.5327	9.4478	20.1986	34.6906	17.7389	7.95095	5.45215	5.17975	10.4843	11.326	2.14303	11.6425	22.8988	20.479	10.5236	13.5224	14.3094	9.80757	10.2603	18.0669
444	ENSG00000006831.9	<ADIPOR2>	2.39372	2.64015	7.2727	10.9965	5.95018	22.3797	14.4649	7.71408	17.3024	19.7414	1.43905	9.07051	18.4565	1.66872	3.59089	4.25544	2.28332	8.84551	3.67931	4.02362	5.02577	3.32864	5.72143	5.13281	5.16892	3.78177	6.26103	7.20547	5.28714	14.2008	10.288	3.932	2.01522	4.49532	3.26133	3.79731	3.51928	4.02811	16.3664	11.5034	8.94547	6.80187	6.26734	2.90952	3.89642	5.66268	26.9835
445	ENSG00000148671.9	<ADIRF>	1433.98	1103.97	726.476	1298.36	393.391	1012.74	949	330.498	559.326	814.188	138.99	1532.81	426.422	542.72	386.021	914.993	1807.21	783.374	445.459	683.1	211.722	216.129	942.342	767.31	574.979	486.306	922.665	528.868	334.888	386.686	869.508	1217.88	1278.96	263.455	716.742	1534.67	802.342	1136.58	1343.23	717.304	2138.27	890.972	1242.42	768.453	1591.09	452.483	160.661
446	ENSG00000156110.9	<ADK>	34.3165	39.2276	33.3178	34.902	34.2895	28.7961	32.8098	32.5706	33.841	40.5313	29.8276	37.4135	45.1442	43.2286	23.835	23.341	43.5473	27.4	40.9417	30.4794	31.6898	32.7673	31.8286	35.9115	24.8144	29.7952	38.149	36.6905	30.2511	42.92	31.9851	35.6213	34.8449	34.5183	45.9899	34.5833	25.2423	33.5741	25.7085	30.4119	32.7625	40.0962	47.427	31.7155	56.2415	40.1181	33.8148
447	ENSG00000148926.5	<ADM>	42.2825	191.642	52.8471	87.2919	80.515	58.1976	155.324	142.317	98.805	162.107	37.2098	67.5929	109.905	124.926	170.963	123.079	73.8697	45.2319	20.9495	91.9043	161.684	98.6064	143.724	63.0629	100.107	548.54	55.8228	97.5069	305.546	58.0558	350.858	56.215	124.284	242.44	139.592	127.164	151.49	283.594	150.089	515.079	140.334	311.492	83.3072	135.097	70.5917	60.8162	25.006
448	ENSG00000128165.7	<ADM2>	0.156965	0	0.0922932	0.220666	0	0	0.1788	0.332353	0	0	0	0	0	0	1.6472	3.01351	0.109599	0	0	0	0	0	0	0	0	0.312087	0	0	0.0726754	0	0	0	0.0732806	0	0	0	0.643117	0	0	0	0	0	0	0	0.0760277	0	0
449	ENSG00000224420.3	<ADM5>	0	0	0	0	0	0	0	0	0	0	0	0	0	0	0	0	0	0	0	0	0	0	0	0	0	0	0	0	0	0	0	0	0	0	0	0	0	0	0	0	0	0	0	0	0	0	0
450	ENSG00000101126.11	<ADNP>	15.5984	49.1281	46.0358	46.5054	46.2077	70.0965	33.2568	49.503	54.4298	62.5144	45.489	72.0818	77.2709	88.0733	61.8852	51.8872	46.4699	54.7117	59.3008	79.6262	41.3393	49.6969	57.4828	44.8169	41.6225	44.1695	40.5745	51.46	54.4338	50.9466	39.087	55.0121	38.9303	56.4532	57.6052	43.2152	55.4688	32.6217	47.7644	35.2289	30.7746	49.3548	60.6442	48.9004	41.8722	66.7984	72.1778
451	ENSG00000101544.4	<ADNP2>	0	0.481648	0	0	0	0.726389	0.554281	0.402322	0	0.524268	0.37378	5.56473	0	0	0	0	0	0.546236	0.450528	0	0.310684	0	0.536909	0	0	0	0	0	0	0	0.65857	0	0.219842	0	0	0	0.41088	0	0	1.1683	0.618869	0.293342	0.287328	0	0	0	0
452	ENSG00000181915.3	<ADO>	0	0	0	0	0	0	0	0	0	0	0	0	0	0	0	0	0	0	0	0	0	0	0	0	0	0	0	0	0	0	0	0	0	0	0	0	0	0	0	0	0	0	0	0	0	0	0
453	ENSG00000163485.11	<ADORA1>	0.313931	4.69161	1.0706	1.19528	1.42947	0.155655	1.39464	1.25944	0.550693	0.361564	0.336402	0.946004	0.888379	1.05393	0.428271	5.24168	0.237465	0.105723	1.83965	1.19154	3.1434	2.45174	0.218119	0.163234	0.379536	6.79249	1.35373	0.967899	2.54363	0.635067	2.3139	0.305223	0.549604	0.866567	2.11027	0.277853	0.714575	1.56759	1.42239	3.32518	0.356318	1.26504	1.2391	1.78655	0.456166	1.04733	0.0719082
454	ENSG00000128271.15	<ADORA2A>	1.35383	1.44494	2.04891	1.02978	1.03637	0	0	3.04365	1.56326	0.759284	0.355091	1.68797	2.73766	4.79537	3.17909	0.98624	2.00932	2.09685	2.17755	4.23084	1.09653	3.32864	1.25838	2.04949	2.34951	2.23968	1.16572	0.340557	4.76023	1.27013	0.961156	2.74702	2.94954	1.08321	3.64502	0.574228	1.16119	0.833401	2.82723	0.880724	0.900173	1.32004	1.88559	5.44471	2.58494	0.585795	2.37297
455	ENSG00000170425.3	<ADORA2B>	0.706344	1.37359	0	0.992998	0	1.27983	1.32312	1.8017	3.17981	2.67557	1.96234	0	2.33879	0.19322	3.62384	1.77158	0	3.08359	2.66562	2.8148	0	1.61063	0.93959	2.43038	0.686779	3.8552	1.72977	1.4877	2.14392	0.24697	1.12135	2.19042	0.604565	0	0.366246	0.111141	1.94722	0.257957	1.00094	0.467323	0.731391	0.751689	0.53874	1.88863	0.836304	1.50886	2.39094
456	ENSG00000121933.13	<ADORA3>	12.7142	1.81956	14.5269	14.7662	6.80786	6.50291	11.9617	7.15433	11.1027	4.42916	9.99861	2.96786	13.6702	2.23082	5.18867	8.01777	1.16905	11.6295	7.99687	2.55577	3.16167	4.33081	7.6845	13.5485	9.52455	11.3269	15.5679	11.6327	5.50516	4.83356	14.1325	13.1246	3.35258	8.99064	2.5986	9.03946	5.09134	4.60355	14.0659	6.97389	6.56376	10.0653	3.80709	6.05725	3.87741	2.30768	5.19537
457	ENSG00000159322.13	<ADPGK>	38.9078	57.994	80.1474	61.3268	69.8118	70.6672	81.2826	69.794	75.9956	57.8502	49.5632	87.6631	90.9048	96.3466	104.531	75.7944	47.3833	69.9887	67.3915	88.8304	68.0216	66.7695	103.288	65.0579	71.9673	80.8857	66.9535	81.8233	64.2269	80.5301	98.3405	71.8892	49.3728	67.5922	82.7715	58.5712	66.6519	68.081	41.6358	82.1769	61.7557	89.2127	70.3415	88.1704	42.8416	61.4197	78.9372
458	ENSG00000144843.7	<ADPRH>	2.276	2.22985	1.36594	2.68477	2.39437	1.67761	0.715201	1.94164	1.86525	1.75359	1.17741	3.48723	0.725208	0.93097	1.89428	3.61621	3.4341	2.29067	3.11616	1.27789	1.55342	1.68221	1.44294	3.26468	1.98805	3.10252	1.14691	6.38096	3.17954	1.23486	3.32844	2.71111	2.08849	2.43722	1.63938	1.59302	2.108	1.6668	2.1775	1.58171	2.04414	1.96173	2.96307	1.87162	4.80875	2.85797	2.49881
459	ENSG00000153531.8	<ADPRHL1>	0	1.30223	0.849097	0.588443	0	1.0377	0.697321	1.36439	1.79419	0.777362	1.21478	0.797612	0.471385	0.491833	0.757711	0	5.66261	0.951509	0.225264	0.638944	0.493439	0.322126	0.218119	1.08822	0.469901	0.220297	0.507651	0	0.508727	0.299893	0.409381	1.38248	0.567924	0.631872	1.55219	0.981744	0.12505	0.952458	0.755098	1.11438	3.50693	0.256674	1.47255	0.935811	0	0.213016	0
460	ENSG00000116863.10	<ADPRHL2>	0	0	0	0	0	0	0	0	0	0	0	0	0	0	0	0	0	0	0	0	0	0	0	0	0	0	0	0	0	0	0	0	0	0	0	0	0	0	0	0	0	0	0	0	0	0	0
461	ENSG00000170222.11	<ADPRM>	20.7783	17.9637	17.5542	12.0999	16.6533	17.7965	11.479	18.1744	18.2262	15.6557	21.511	26.6365	29.5885	31.249	18.2839	20.4006	15.8918	22.8538	13.1967	19.4101	18.568	23.7479	19.1106	20.2955	15.0369	18.2112	13.8569	14.9487	14.1172	20.3574	12.9756	21.0245	18.5766	25.0583	17.1088	25.0993	17.5607	24.6448	16.5595	24.0491	13.5776	18.2239	14.3305	14.2073	24.4999	16.4377	34.48
462	ENSG00000120907.13	<ADRA1A>	0.235448	0.820586	0.184586	0.551666	0	0.397784	0.500641	1.31192	0.177643	0.090391	0.130823	0.185491	0.199432	0	0.345912	4.20065	0.474929	0.334791	0.544388	0.069075	0.0548266	0.0357918	0.503352	0.834309	0.0542194	0	0.451245	0.197164	0.0363377	0.370456	0.177992	0.161589	0.842727	0.0902674	0.837132	0.0926174	0.0893218	0	0	0.0359479	1.08771	0.201673	0.107748	0.816707	0	0	0.341564
463	ENSG00000170214.3	<ADRA1B>	0	0	0	0	0	0	0	0	0	0	0	0	0	0	0	0	0	0	0	0	0	0	0	0	0	0	0	0	0	0	0	0	0	0	0	0	0	0	0	0	0	0	0	0	0	0	0
464	ENSG00000171873.6	<ADRA1D>	0	0	0	0	0	0	0	0	0	0	0	0	0	0	0	0	0	0	0	0	0	0	0	0	0	0	0	0	0	0	0	0	0	0	0	0	0	0	0	0	0	0	0	0	0	0	0
465	ENSG00000150594.5	<ADRA2A>	0	0	0	0	0	0	0	0	0	0	0	0	0	0	0	0	0	0	0	0	0	0	0	0	0	0	0	0	0	0	0	0	0	0	0	0	0	0	0	0	0	0	0	0	0	0	0
466	ENSG00000222040.3	<ADRA2B>	0	0	0	0	0	0	0	0	0	0	0	0	0	0	0	0	0	0	0	0	0	0	0	0	0	0	0	0	0	0	0	0	0	0	0	0	0	0	0	0	0	0	0	0	0	0	0
467	ENSG00000184160.6	<ADRA2C>	0.725964	0.963296	0.424548	1.01139	0	0	0	0	0	0	0	0	0	0.333744	0.642407	0.694021	0	0.563857	0	0.777094	0	0	0	0	0.63256	0	0.752076	0	0	0.846757	0	0.682265	0	0.812406	0	0	0.428745	0	0	0	1.66907	0	0	0	0	0	0
468	ENSG00000043591.4	<ADRB1>	0	0	0	0	0	0	0	0	0	0	0	0	0	0	0	0	0	0	0	0	0	0	0	0	0	0	0	0	0	0	0	0	0	0	0	0	0	0	0	0	0	0	0	0	0	0	0
469	ENSG00000169252.4	<ADRB2>	0	0	0	0	0	0	0	0	0	0	0	0	0	0	0	0	0	0	0	0	0	0	0	0	0	0	0	0	0	0	0	0	0	0	0	0	0	0	0	0	0	0	0	0	0	0	0
470	ENSG00000188778.3	<ADRB3>	0	0	0	0	0	0	0	0	0	0	0.149512	0	0	0	0	0.109582	0	0	0	0	0	0	0	0	0	0	0	0	0.0363377	0	0	0	0	0	0	0	0	0	0	0	0	0.0733356	0.143664	0	0	0	0
471	ENSG00000173020.6	<ADRBK1>	18.7181	57.0486	59.6029	75.8172	51.5325	63.8357	123.086	65.2461	56.9523	51.776	42.5362	55.8514	86.7348	72.7562	88.2733	56.1974	63.0742	52.1744	47.5682	79.5744	47.2788	48.2294	95.0832	46.8301	59.0088	64.4736	49.5994	104.264	62.6825	77.6194	75.9847	53.7373	64.1389	58.9446	86.5385	50.5321	57.2552	16.6878	58.0548	62.8189	40.7516	67.542	62.7452	84.2229	30.1069	45.5677	40.7899
472	ENSG00000100077.10	<ADRBK2>	0	0	0	0.625221	0	0.605324	0	0	0.444107	0	0	3.74692	0.652687	0	0	0	0.438395	0	0	0	0	0	0	0.417154	1.51814	0	0	0.788658	0.417884	0	0.836561	0	0.219842	0.270802	0	0	0	0.575444	0	0.700984	0	0.311676	0	0	0	0	0.413472
473	ENSG00000130706.8	<ADRM1>	58.3911	36.8015	44.8176	47.0571	35.7011	40.6259	51.7627	34.4422	53.9324	45.304	27.9587	25.9687	20.9948	29.1411	20.4911	45.0018	35.3274	44.7033	39.2147	24.8325	54.717	33.8769	28.5736	39.4302	49.8638	44.7937	66.2767	43.7885	33.6124	37.0985	59.0755	49.0871	32.2985	30.7089	33.2411	35.0835	36.1038	46.7895	35.1385	43.2094	34.5629	48.9331	36.0238	38.6575	50.1403	34.4732	48.4661
474	ENSG00000239900.7	<ADSL>	56.0562	47.041	48.9338	49.0798	40.1682	53.5452	61.2748	49.3981	47.8037	53.2584	45.6572	23.2606	43.4037	53.1707	56.6307	66.7721	41.3188	58.9231	31.7246	46.5048	55.5029	36.4718	62.0801	33.4631	60.6715	60.2512	52.3632	44.3262	41.97	47.9653	64.878	53.9887	53.0551	44.917	57.1343	52.3659	43.5533	47.2459	24.0929	32.2272	44.8586	64.6635	36.9037	46.6544	30.259	38.2187	52.2772
475	ENSG00000035687.9	<ADSS>	3.13931	10.8995	11.2044	9.80126	9.43451	11.6395	12.373	15.3407	14.7621	16.7223	4.18634	14.1344	11.8753	11.1365	13.2929	8.73005	8.93231	18.3606	7.05827	16.1808	8.16917	9.16269	22.5166	9.30436	7.10275	12.1714	8.27283	9.30259	11.6463	14.73	13.207	11.4369	7.21814	12.5291	10.499	7.79838	13.3447	9.14757	12.6962	22.4674	4.14455	12.6687	10.9544	14.3434	5.34094	12.781	14.3816
476	ENSG00000185100.6	<ADSSL1>	6.39633	15.0738	12.4411	18.1866	13.437	21.4285	16.9145	23.1422	15.6859	14.5891	8.26054	15.8224	13.9965	9.22187	21.1994	6.95847	10.6494	16.4752	6.7016	13.2278	11.5319	10.2901	22.869	13.8567	10.5367	8.46307	5.35854	13.2458	8.32133	23.868	6.3899	13.2323	8.79367	15.6343	19.5156	17.0786	13.3089	5.15915	7.77927	21.9822	9.80814	24.2374	8.96104	28.2445	13.8561	12.9585	10.3008
477	ENSG00000111863.8	<ADTRP>	0.058862	0.481648	0.350714	0.275833	0.214421	0.27672	0.19668	0.349845	0.37305	0.885832	0.224268	2.59687	0	0.755315	0.148248	1.40631	1.29692	0.651959	0.225264	0.518063	0.237582	0.751628	0.671136	0.326468	0.469901	0.312087	0.394839	1.02167	0.94478	0.829116	0.676369	0.233407	0.787767	0.523551	0.331365	0.259329	0.607388	0.833401	0.245846	0.916671	0.881419	0.715022	0.305286	0.833722	0.43716	0.798811	0.215724
478	ENSG00000106624.4	<AEBP1>	185.454	403.782	299.805	200.825	312.608	171.48	468.582	329.536	193.631	279.67	247.685	240.86	200.302	495.698	233.803	313.003	170.974	240.908	546.039	383.59	536.844	518.605	246.878	326.505	275.615	339.496	217.838	272.553	369.555	342.777	381.828	330.162	309.189	480.836	412.374	193.385	367.863	455.692	230.92	583.956	255.743	553.207	265.312	367.127	172.108	222.035	162.926
479	ENSG00000139154.10	<AEBP2>	13.5579	26.9901	16.2436	14.7111	22.0317	15.6001	11.3002	27.0255	19.594	21.278	15.2876	29.9939	22.8984	31.1436	23.3737	11.1957	18.4674	21.1623	23.1646	34.503	19.9386	43.0754	21.7784	23.0523	17.802	14.1357	14.4587	13.9987	25.8361	23.374	14.2749	16.6436	22.6987	24.3	23.492	22.08	27.7613	12.8582	17.3146	12.0066	14.0839	17.3805	24.2253	24.0248	24.1958	25.6863	27.8464
480	ENSG00000181026.13	<AEN>	1.17724	1.81956	2.9903	2.1515	1.59029	3.28604	2.93232	3.42848	2.14948	2.25977	0.411158	2.46703	5.74727	1.31741	2.66846	5.9357	2.08238	1.65633	1.80211	1.53692	3.30787	1.25271	3.22145	1.05195	1.89768	3.34117	1.65457	2.72446	4.03348	2.52263	2.38509	2.62133	1.08089	1.89561	2.45908	0.944697	1.67925	2.30177	3.45941	5.518	1.0502	3.4101	1.47255	1.75252	0.703256	1.24259	2.04939
481	ENSG00000104964.10	<AES>	960.686	1364.71	907.888	1148.99	1104.25	898.664	879.411	951.98	655.769	820.624	955.868	980.858	573.24	763.518	1028.86	1122.54	1155.58	1002.5	978.264	972.61	1056.07	1240.51	950.563	1007.88	1106.2	975.034	842.512	991.917	1196.04	856.317	885.848	747.942	1068.74	1128.78	1113.2	1058.91	1144.64	539.825	979.977	916.707	939.856	710.034	851.317	1341.09	1179.36	735.262	561.998
482	ENSG00000250232.1	<AF196779.12>	0	0	0	0	0	0	0	0	0	0	0	0	0	0	0	0	0	0	0	0	0	0	0	0	0	0	0	0	0	0	0	0	0	0	0	0	0	0	0	0	0	0	0	0	0	0	0
483	ENSG00000196526.6	<AFAP1>	4.02224	3.9959	1.80895	0.47811	1.87618	8.09405	4.59517	6.57708	0.834922	0.361564	0.971828	0.296786	8.21298	8.65978	0.543575	3.10483	0.986391	1.46251	1.12632	0.656213	3.23477	0.161063	0.889255	0	4.21105	3.70833	0.357236	1.82825	2.28928	0.917319	2.84787	1.81339	8.06087	0	7.22027	0.111141	0.69671	7.8181	0.316088	0	3.69446	4.93181	7.23707	5.85307	0.152055	16.278	0
484	ENSG00000157510.9	<AFAP1L1>	7.57357	8.25937	25.2699	8.75309	18.2079	36.7518	2.98596	7.2068	23.9285	6.34545	13.4935	15.303	15.2656	33.0758	33.3228	17.8984	11.2521	29.4263	14.8675	19.1338	7.25539	25.9849	22.0636	9.03229	29.2604	7.82054	12.1272	25.4881	21.839	21.4336	7.70704	17.2182	21.7644	22.7834	29.8926	21.1353	7.94963	8.31417	3.42429	6.63238	17.7222	10.7803	15.2822	44.3063	8.62914	16.917	25.2218
485	ENSG00000169129.10	<AFAP1L2>	75.9712	109.477	158.837	89.5353	221.461	222.327	99.7348	169.29	120.46	154.532	108.527	159.188	56.3124	125.663	251.577	129.91	127.043	190.107	80.8509	170.857	108.612	133.396	201.375	79.0779	195.461	109.451	97.657	73.9546	136.302	204.932	161.19	172.811	93.0664	140.745	148.277	131.091	192.006	39.4278	148.562	84.3158	73.3266	90.331	161.909	214.011	104.177	203.519	196.651
486	ENSG00000172493.16	<AFF1>	19.0909	47.148	47.9924	61.2717	47.7622	55.2055	41.0883	64.354	94.7725	59.4411	70.5136	59.5983	79.7003	43.5097	39.3351	42.3535	26.0114	77.6184	61.5158	45.3823	55.3201	47.9967	40.7212	84.1926	50.3699	42.9395	45.0681	61.7125	43.5143	70.3866	53.451	60.8651	27.5352	46.7224	35.7176	35.8614	38.6585	24.4266	54.5076	49.2126	70.3073	49.0064	33.8149	39.3891	31.3044	56.5736	86.7572
487	ENSG00000155966.9	<AFF2>	0.568999	0.981135	1.49515	3.4571	2.23355	1.60843	0.357601	1.53932	4.65424	3.61564	1.90628	3.54288	1.7405	0.245917	1.33423	2.62997	1.16905	4.0351	0.544388	1.20881	1.09653	1.61063	0.704692	4.24409	2.62061	0.514026	2.23742	2.27636	0.908441	3.35174	0.729766	3.1061	0.842727	2.63581	1.20338	1.25959	1.87576	1.01198	4.10914	1.09642	2.3442	0.788356	0.44895	1.78655	1.72963	2.04141	4.7819
488	ENSG00000144218.14	<AFF3>	4.00261	16.9112	9.04473	3.7881	25.5161	19.5952	11.9439	12.3495	12.1508	12.022	12.1292	15.0062	12.111	21.7109	13.4741	7.65249	6.77686	14.3783	10.1932	17.2861	10.2709	18.6117	7.48316	7.85338	19.9889	4.68131	8.68647	11.7403	14.3171	21.8216	8.6504	13.7889	15.7004	13.4317	14.2313	9.28027	13.7019	8.47292	4.42523	7.45919	14.609	11.202	7.6501	11.6381	4.69471	13.0472	49.5088
489	ENSG00000072364.8	<AFF4>	0.941792	1.90875	2.30733	3.6226	1.14358	2.69802	2.62836	3.84829	2.20277	2.83828	0	0.741964	2.86457	1.44037	0.774183	1.47936	2.55731	1.90302	0.319124	2.50397	0.895502	1.89696	4.46305	3.60929	1.98805	1.50536	2.48185	1.59524	1.85322	2.43443	5.83813	1.34657	1.15417	1.85951	1.70915	1.37073	2.66179	1.07151	3.82817	6.88403	2.8318	3.20843	1.84967	2.60326	2.39488	1.40236	3.77517
490	ENSG00000141385.5	<AFG3L2>	2.00131	8.29505	4.31932	6.7671	5.37839	7.99028	9.45853	6.43714	5.50693	5.83926	4.29847	9.75683	10.8781	7.93959	8.13716	5.40606	7.06913	7.96448	2.04614	7.92636	9.86879	5.6372	7.73484	4.62497	4.03031	4.97503	9.72058	5.00081	5.37798	6.1037	9.23777	5.36835	3.68235	5.32578	5.73784	4.77906	5.21639	4.08764	5.25057	9.29253	3.9195	6.21519	5.5131	6.10829	1.46353	4.47334	7.55036
491	ENSG00000079557.3	<AFM>	0	0	0	0	0	0	0	0.419814	0	0	0	0	0	0	0	0	0	0	0	0	0	0	0	0	0	0	0	0	0	0	0	0	0	0	0	0	0	0	0	0	0	0	0	0	0	0	0
492	ENSG00000183077.11	<AFMID>	42.0471	86.6788	59.9536	50.7716	76.7984	62.971	38.5493	57.7594	42.208	73.759	55.7493	97.5312	21.031	91.762	83.9577	40.655	99.3879	51.4167	77.472	68.9023	58.5548	96.8704	61.2076	56.4791	55.0327	55.6984	30.365	68.9001	98.3661	69.6634	44.7649	47.5071	97.0968	80.3921	96.3922	53.5143	91.6084	72.9623	44.4279	42.796	45.6838	67.4137	96.7218	83.2701	64.9846	99.5319	50.839
493	ENSG00000081051.3	<AFP>	0	0	0	0	0	0	0	0	0.301993	0	0	0	0	0	0	0.219164	0.401863	0	0	0	0	0	0	0	0	0	0.169217	0.215088	0	0	0	0	0.256482	0	0.383686	0	0	0	0	0	0	0	0.44895	0.238207	0	0	0
494	ENSG00000119844.10	<AFTPH>	17.7567	25.456	25.3068	26.0754	23.1932	23.3828	16.3781	27.3754	26.3267	26.0326	22.0343	33.1473	30.3318	29.6681	22.8631	22.7018	22.8332	27.118	26.1494	25.7132	21.0717	33.5011	21.9461	23.1249	25.7361	27.6656	21.6974	21.2221	24.3462	23.2152	22.1066	24.2383	22.0391	28.1634	20.876	16.2451	24.3848	18.8508	23.1622	24.8041	17.3659	24.384	26.1289	21.7619	26.4196	33.9939	37.4461
495	ENSG00000038002.4	<AGA>	12.1256	7.92044	5.83293	13.8652	5.68215	17.6063	1.14432	9.70819	3.92591	12.4559	5.55063	9.4044	17.3325	4.54946	3.83797	3.19615	8.27471	11.7352	10.6437	13.8495	8.46158	6.9794	9.89925	14.6367	14.2416	7.56353	14.9663	7.77904	5.39614	8.62633	12.495	15.2792	8.35399	9.56834	8.38876	12.281	9.39665	4.20669	15.5058	9.63404	2.32545	10.5236	17.94	8.86467	21.9339	18.0531	19.6129
496	ENSG00000157985.13	<AGAP1>	2.57031	3.65696	1.19981	2.88705	7.9157	4.70423	5.06005	2.64133	2.82452	5.49577	2.42957	5.97281	21.0492	4.58459	5.584	6.72104	3.12357	3.84128	1.72702	5.47419	7.58435	7.12257	4.49661	2.57548	3.39775	4.02042	5.75338	3.99707	3.0342	3.10477	5.83813	4.23722	3.60907	4.35089	6.22617	6.61288	2.59034	5.3179	5.49642	9.09482	3.48817	7.09521	3.21448	5.03636	7.22263	3.63903	10.6424
497	ENSG00000204172.7	<AGAP10>	3.53172	24.4392	14.7854	22.1034	0	15.012	11.1214	42.3137	15.6326	16.1619	7.4756	10.4431	28.2468	27.3494	41.9047	1.93595	20.3489	24.2106	17.3453	17.6142	19.8472	21.2783	39.0769	7.83525	17.0972	16.9261	12.9733	17.1533	21.3483	38.0864	24.6875	10.0544	25.3734	27.026	29.2125	9.92858	27.0466	9.94129	22.3896	0	7.65148	21.854	40.603	30.6776	10.0927	24.0886	6.05826
498	ENSG00000135439.7	<AGAP2>	1.02027	4.33483	1.8274	2.62961	3.96678	1.27983	2.98596	0.524767	2.66464	5.78502	1.02789	1.72507	3.6623	1.86194	4.16741	1.13235	2.26504	0.98675	3.62299	4.50715	2.15651	2.82755	10.151	1.07009	2.67482	3.45132	2.53826	9.75069	1.65337	7.67373	1.72652	2.20838	1.48393	3.97177	6.31337	1.53745	3.17986	0.535758	2.56383	1.52779	0.600116	2.29173	4.68704	3.26683	3.47826	3.01774	1.4921
499	ENSG00000133612.14	<AGAP3>	133.676	245.89	194.48	200.475	193.122	141.213	130.363	240.151	157.125	184.253	186.068	181.744	84.5229	165.203	264.359	197.997	184.619	205.702	159.599	210.851	147.995	199.038	206.257	201.648	210.679	149.471	155.172	154.559	179.527	207.65	94.478	171.715	155.41	218.538	187.954	146.762	196.24	82.9036	281.581	135.721	124.899	132.517	223.002	229.801	144.927	192.709	168.499
500	ENSG00000188234.9	<AGAP4>	21.1315	31.8245	33.1517	39.0395	24.3904	7.5752	12.6948	37.5908	22.8093	38.3619	14.1289	23.2049	12.5824	68.7337	42.4812	28.4731	25.4452	39.9987	30.6922	46.8847	29.186	32.481	39.6809	31.9576	32.2244	8.68337	29.0865	27.4955	23.783	36.7457	34.8863	17.6132	28.9275	27.5677	21.6259	16.8193	27.654	12.0248	3.70525	20.4544	24.4922	22.0557	14.2048	23.8717	6.34831	35.3962	29.9317
501	ENSG00000172650.8	<AGAP5>	0.529758	6.45765	5.4453	4.15588	5.89657	4.28915	4.66669	7.67909	6.4662	13.3959	3.92469	8.55114	18.9823	9.55562	7.7583	3.96322	4.69449	7.383	7.11459	6.70027	6.23196	6.76464	16.0737	2.46665	5.3135	5.96637	4.0424	9.66106	4.37869	12.5779	6.5145	6.75083	5.1846	7.09501	6.6273	5.26067	8.5213	2.24224	8.23585	4.00819	0.712637	9.84529	6.17755	9.03482	2.18579	5.7337	2.75049
502	ENSG00000204149.5	<AGAP6>	18.5219	34.9641	35.5329	29.9738	27.7675	38.1873	32.6132	38.8328	43.4692	31.7634	22.5389	38.6007	34.3205	56.1568	63.5818	58.4804	23.5455	48.7913	16.8947	39.5454	26.9016	34.378	49.7312	24.2857	38.5138	46.0604	29.1242	39.2716	28.1798	25.879	50.336	41.8336	21.5628	39.0136	36.4851	29.545	29.762	25.5378	32.9609	27.8596	29.9495	36.4294	32.1627	36.3605	16.0228	35.5738	30.1834
503	ENSG00000204169.6	<AGAP7>	0	0	0	0	0	0	0	0	0	0	0	0	0	0	0	0	0	0	0	0	0	0	0	0	0	0	0	0	0	0	0	0	0	0	0	0	0	0	0	0	0	0	0	0	0	0	0
504	ENSG00000174194.11	<AGAP8>	2.4722	20.5682	10.263	11.7137	23.0145	29.6955	11.8723	12.9093	16.0589	22.9955	9.73697	19.4024	12.5461	23.0283	31.5768	18.3368	12.6404	27.1532	11.7325	25.506	7.45642	15.0505	28.3387	14.4916	9.57877	21.3321	5.37734	19.9315	17.3331	14.4478	10.6617	15.9973	9.26999	11.4459	16.5333	12.7626	17.7393	6.70689	17.8941	6.18304	11.6273	12.082	18.6405	23.3102	10.8149	7.26031	16.2333
505	ENSG00000198035.9	<AGAP9>	1.94245	14.1105	6.7374	12.2838	2.46584	19.2666	8.70757	29.8942	16.1655	17.7709	6.57853	12.3537	17.9126	26.8752	36.3042	8.32825	14.4671	14.1846	10.869	14.9202	14.0722	16.6074	30.2514	5.20536	12.6512	13.3096	7.63357	5.19797	17.1514	33.8702	17.5322	8.6899	18.137	16.6272	23.1781	9.0765	15.4527	8.35386	15.5761	0	5.34478	12.7237	23.8303	18.2738	5.39797	22.5087	11.4693
506	ENSG00000166748.8	<AGBL1>	0.0392413	0.267582	0	0.0367777	1.03637	0.345899	0.19668	0.15743	0.0710572	0.235017	0.056067	0.0927455	0.108781	0.158089	0.510631	0.0365274	0.584528	0	0.0938599	0.259031	0.201031	0.250543	0.0503352	0.0725485	0.469901	0.128507	0	0.286785	0.290701	0.176408	0.124594	0.0718173	0.0732806	0.108321	0.069761	0.0926174	0.428745	0	0.0878022	0.107844	0.131275	0.220007	0.430992	0.680589	0.114041	0.568044	0.125839
507	ENSG00000165923.11	<AGBL2>	1.02027	3.40722	3.32255	4.08232	6.46836	3.61465	2.75352	2.51888	4.74307	6.76125	2.52301	3.1719	1.46855	8.8003	12.9305	3.4701	6.08274	3.947	6.15722	8.289	1.55342	5.61931	7.41605	3.6637	2.16878	2.42327	2.50065	4.46309	5.52332	5.34515	3.95142	4.90153	7.6395	6.12013	5.84248	3.40832	4.76979	3.5122	0.860461	2.03105	5.28852	2.60341	4.45358	8.42229	2.88905	4.68636	3.07408
508	ENSG00000146856.10	<AGBL3>	2.80575	9.95406	9.43236	10.6104	9.59533	8.90691	8.81485	10.6703	10.8362	5.62232	4.18634	12.7618	9.84469	13.6835	14.7918	11.1957	12.7318	9.79701	9.12319	17.735	14.8032	9.09111	11.812	5.62251	6.43404	7.34323	3.57236	9.12335	13.8628	12.3838	7.38666	7.09196	7.12654	9.5864	11.8419	11.6883	8.27119	4.04795	10.7821	5.5899	4.76341	9.49695	7.5244	12.7611	6.02519	14.5206	13.4468
509	ENSG00000186094.12	<AGBL4>	0.196207	0.30326	0.203045	0.0367777	0.357368	0.224835	0.733081	0.31486	0.355286	0.415799	0.74756	0.0741964	0	0.368875	0.345912	0.255692	0.36533	0.140965	0.281579	0.328106	1.37067	0.30423	0.486574	0.453429	0.180731	0.201939	0	0.39433	0.199857	0.24697	0.23139	0.215451	0.348083	0.252749	0.366246	0.351946	0.428745	0.1389	0.263407	0.359479	0.450087	0.201673	0.215496	0.61253	0.456166	0.248519	0.449426
510	ENSG00000084693.11	<AGBL5>	10.5167	18.6772	20.0645	20.9081	20.4593	18.1424	14.1431	23.4921	18.1196	20.2657	16.9322	23.1493	29.9873	27.8061	25.1033	16.1816	18.7232	20.1755	31.3867	27.2846	14.858	20.1329	21.124	17.0126	18.4708	16.559	15.5867	18.6947	21.0577	16.2471	13.9012	19.2829	17.2393	25.5998	25.9336	20.5611	20.1867	11.9256	18.4209	13.786	14.3278	20.4789	25.7876	30.014	17.5434	20.4496	14.6693
511	ENSG00000204305.9	<AGER>	11.2623	49.4492	29.1831	63.037	24.5333	30.5948	38.4242	37.241	33.9298	43.2973	22.5202	37.8216	24.0044	41.5599	64.1089	58.243	39.3095	40.4743	55.7341	43.2754	32.0918	29.8503	84.1437	28.6385	31.6461	25.0037	27.3568	32.6576	49.2194	29.2836	37.663	30.253	35.706	37.5332	52.5649	31.6937	43.2853	15.3386	28.9923	34.0787	24.286	28.0325	46.206	50.2445	18.1897	35.5915	18.049
512	ENSG00000173744.13	<AGFG1>	79.9346	47.6653	82.7316	59.8005	52.0864	64.2162	156.146	55.4679	81.4137	44.9424	66.5889	65.8493	94.0594	52.3978	55.873	121.928	59.9689	66.7995	42.2745	47.0228	62.2282	58.9133	43.4225	76.6475	76.4133	119.823	76.016	65.4228	63.7181	52.005	136.448	75.7673	47.724	55.4422	48.1525	55.4778	54.5756	80.2049	80.0405	127.741	70.1948	115.467	50.4261	47.7264	67.0183	65.1653	78.8473
513	ENSG00000106351.8	<AGFG2>	65.9058	42.9559	67.0048	54.5046	58.8764	58.9067	57.4664	62.2199	55.0338	40.929	97.7622	55.3134	51.6167	41.6126	45.0014	59.01	51.895	74.2353	46.8361	30.842	31.105	47.961	31.8957	61.0315	98.0829	39.1945	84.9093	63.2182	56.9956	46.9597	44.4624	63.9533	44.2249	48.3291	47.8212	47.6609	37.5509	51.8693	55.6841	18.6031	39.9452	37.0528	40.172	42.5539	41.6632	50.4671	79.9978
514	ENSG00000164252.8	<AGGF1>	0	0	0	0.183889	0	0.397784	0	0.402322	0	0	0	0	0	0	0	0	0	0	0	0	0	0	0	0	0.180731	0	0	0	0	0	0	0	0.311443	0.270802	0	0	0	0	0	0	0	0	0.790152	0.119103	0	0.159762	0
515	ENSG00000006530.11	<AGK>	5.10137	3.88886	3.82094	2.46411	5.93231	4.70423	5.09581	2.88622	6.62608	3.59756	5.70014	0.871808	8.99257	3.17935	5.36987	9.99025	5.73568	10.8719	5.19984	3.38468	6.37816	7.71313	3.62414	4.17154	8.04254	14.1174	9.72058	2.5273	5.5415	2.15217	11.5695	9.94669	5.64261	2.11225	3.209	3.14899	5.80591	11.6081	1.91409	4.81702	6.90132	9.57029	4.74091	11.4339	7.35568	9.81651	5.60884
516	ENSG00000162688.11	<AGL>	5.35644	11.4347	11.8689	11.0333	12.2935	10.4116	7.42021	9.98807	13.8739	9.50913	7.83069	15.1917	12.4192	12.7174	12.7164	8.54741	11.8549	11.8763	12.2582	19.531	5.8299	15.7841	11.9462	9.73964	9.25345	10.9414	9.94619	14.1063	13.5358	11.9428	7.31546	13.0528	10.8821	11.0849	13.8824	9.00241	12.5765	6.2902	10.0094	5.32029	11.1396	11.5503	9.8769	12.4038	7.77382	16.8993	14.2199
517	ENSG00000116771.5	<AGMAT>	0	0	0	0	0	0	0	0	0	0	0	0	0	0	0	0	0	0	0	0	0	0	0	0	0	0	0	0	0	0	0	0	0	0	0	0	0	0	0	0	0	0	0	0	0	0	0
518	ENSG00000187546.9	<AGMO>	0	0.60652	1.62436	0	0	0	0.357601	0.839628	0.301993	0	0.392469	0	0	0	0.461215	0.420065	0	0	0.4693	0	0	0.393709	0	0.38088	0	0	0	0	0	0	0	0.377041	0.256482	0	0.418566	0.203758	0	0	0	0	0.412579	0.293342	0.305286	1.07193	0.49418	0	0.916829
519	ENSG00000092847.6	<AGO1>	0	0	0	0	0	0	0	0	0	0	0	0	0	0	0	0	0	0	0	0	0	0	0	0	0	0	0	0	0	0	0	0	0	0	0	0	0	0	0	0	0	0	0	1.41222	0.361131	0	0
520	ENSG00000123908.7	<AGO2>	1.03989	3.87102	5.81447	1.93083	7.46899	6.5202	9.02941	11.37	3.9792	9.21988	1.92497	2.50413	7.54216	5.3926	13.1117	10.1364	4.62142	0	2.23387	4.67983	9.75914	7.24784	6.92948	5.93084	9.5607	13.1444	3.96719	5.53854	12.8454	11.9075	15.2361	5.72743	2.89459	7.38387	6.74938	9.11355	10.5579	4.64323	8.27096	8.12423	12.9587	7.86524	4.25604	8.09902	5.16988	2.5562	7.82001
521	ENSG00000126070.14	<AGO3>	5.16023	9.63296	13.2348	7.79687	7.75488	11.9162	11.4075	14.0987	13.6074	13.9202	6.971	14.6909	11.9297	16.1778	17.312	16.5104	8.93231	12.4753	7.99687	17.2169	9.08295	12.8671	15.6878	7.39995	10.9704	12.8873	10.1906	11.9912	13.2087	12.6131	13.8122	12.963	9.41656	12.5111	11.4234	8.85422	11.6654	10.1596	13.5215	17.0393	8.88921	10.4686	14.0611	13.0162	5.93016	14.8579	12.8536
522	ENSG00000134698.10	<AGO4>	0	4.56674	3.08259	10.0587	2.35863	2.24835	6.09709	1.85418	0	1.10277	0.841005	0	4.9858	8.67734	1.53189	5.58869	0	2.62546	5.44388	8.30627	3.2165	1.80748	1.81206	0	4.42792	3.08416	0	0.788658	3.86996	5.41571	0.516177	0	0	2.72607	3.22644	0	1.73284	1.48822	1.26435	1.15034	2.26918	1.59505	0.951774	7.86081	1.19744	1.65088	0
523	ENSG00000204310.6	<AGPAT1>	176.056	189.912	207.069	113.202	222.211	135.039	98.0898	136.824	159.754	143.577	211.859	186.066	82.4017	101.124	194.814	230.433	204.767	192.68	151.508	111.711	153.35	186.672	156.945	154.166	212.522	201.516	179.22	115.073	184.414	171.363	137.018	208.522	164.039	207.452	202.534	132.906	192.774	162.255	140.115	97.4189	156.087	158.368	217.328	199.77	176.727	215.413	150.755
524	ENSG00000169692.8	<AGPAT2>	193.322	134.665	108.684	59.1018	63.3435	70.0273	108.871	46.197	148.527	68.8418	68.4578	217.154	43.8751	58.493	99.5237	225.1	67.4764	62.9406	92.1517	62.5128	61.3328	65.3379	75.335	116.495	65.5151	71.725	78.78	99.4427	80.7604	75.6789	78.5834	88.2096	124.613	67.9352	110.885	71.1302	68.0096	81.8717	33.3122	48.3499	108.846	90.8444	67.971	67.4464	66.0301	53.6446	57.4546
525	ENSG00000160216.14	<AGPAT3>	35.1014	37.2475	32.9671	56.8767	48.5127	59.8579	50.8866	45.6897	43.2205	51.8483	34.1822	34.2417	65.2143	23.1513	45.265	41.4951	51.5298	36.8622	30.5608	42.9647	52.8163	25.0006	49.8318	29.5817	44.6768	40.2226	47.1364	38.6443	30.5963	48.3004	57.5982	44.814	39.0769	32.1533	44.2982	37.2692	44.786	33.5941	51.9438	48.8172	30.4183	50.3998	56.1905	47.5221	51.8128	52.473	54.3626
526	ENSG00000026652.9	<AGPAT4>	11.8116	31.878	25.879	11.4746	28.1785	32.9123	24.0665	51.5146	24.1594	31.221	39.5272	15.9151	9.17388	31.6003	35.876	32.5277	27.3815	19.3473	18.3215	43.2237	32.4208	34.3601	27.1474	27.1876	32.604	23.0945	24.4801	40.1857	30.8144	34.2231	29.8848	19.6959	23.9628	30.6187	22.0794	21.5798	28.976	11.7668	46.4298	27.2125	25.5237	24.3657	22.232	46.7565	10.0167	28.2069	14.0041
527	ENSG00000155189.7	<AGPAT5>	0.922171	0.338938	1.03368	1.02978	0.732604	1.50466	0.429121	0.734674	1.13691	0.958144	0.317713	1.20569	2.57449	0.614792	1.44953	0.767076	0.310531	1.69157	0	0.466256	1.33412	0.876898	0	0.598526	1.06631	2.01939	0.545255	0.949975	1.03562	1.48182	3.75563	2.65724	0	0.270802	0.592969	0.333423	0.321559	1.44854	1.45752	2.80394	0.881419	0.935028	1.1134	0.833722	1.15942	0.39053	3.63136
528	ENSG00000158669.7	<AGPAT6>	72.6161	112.331	140.156	107.74	152.006	108.664	104.723	144.084	118.435	119.37	121.778	122.016	159.89	155.05	164.242	142.293	114.293	134.092	122.074	128.497	120.198	128.331	115.922	114.754	155.791	137.429	102.169	138.015	162.702	123.838	120.554	134.963	89.3473	133.921	138.197	68.4072	116.511	77.2484	176.201	177.097	95.5121	153.491	119.833	145.476	78.8788	142.047	142.648
529	ENSG00000138678.6	<AGPAT9>	3.00196	7.29608	0	0.551666	0.821946	2.43859	0	0.31486	0.905979	3.48909	0.429847	6.67768	2.81018	0.474268	1.18598	2.73956	2.75823	1.39202	7.60265	4.36899	10.015	4.15184	0.771806	9.95729	3.37968	3.61654	1.09051	2.77823	0.381545	3.19297	3.77343	1.99293	3.42587	1.0471	1.39522	5.07543	0.803896	6.25051	1.98433	2.80394	17.6284	0.66002	0.592614	1.6164	0	4.57985	2.37297
530	ENSG00000018510.8	<AGPS>	0	2.35472	0	0.901054	0.929157	1.91974	3.75481	1.06703	1.97184	1.8259	0	1.0202	1.90367	1.26471	0.642407	0.0365274	0.566261	0.722441	0.713335	1.89956	1.42549	1.3243	1.7114	0.344605	0	0.312087	0.244425	2.67069	1.72604	1.817	2.2961	2.94451	1.42898	1.67898	2.80788	0.722416	1.60779	0.218272	1.29947	0.413401	0.281304	2.01673	3.01694	0.748648	0.171062	1.08283	2.4269
531	ENSG00000106541.7	<AGR2>	0.981033	0.963296	0.184586	0.220666	1.08997	0	0.32184	0.297368	0	0.307329	0.523292	1.61377	0.344474	0	0	5.60696	0.840258	1.23344	1.10755	1.45057	0	0.178959	1.54362	0.163234	1.24704	0.587459	0	0	0.508727	0.211689	0.177992	0	0.219842	0	0.749931	0.42604	0	0.158743	0	0.359479	0	0.146671	1.92151	0.544471	0	0.408281	0.35954
532	ENSG00000173467.4	<AGR3>	0	0	0	0	0.303763	0	0.911881	0.297368	0	0	0	0	0	0	0	0	0	0.792924	0	0	0	0	0	0	0	0	0	0	0	0	0	0.287269	0	0.324963	0.558088	0	0	0	0	0	0	0	0.215496	0	0	0	0.719082
533	ENSG00000188157.9	<AGRN>	11.2426	27.7215	15.2468	15.9615	25.4089	25.4928	17.6476	43.993	22.0455	34.1136	12.5216	22.3702	9.0651	27.5251	33.3722	27.4869	22.3399	15.418	30.5232	40.1326	18.4583	23.5152	28.1542	19.5156	21.3625	16.4672	12.5408	25.5597	34.0484	21.6275	14.9513	19.1752	23.2849	23.5959	34.0783	11.429	28.6187	4.70276	24.4968	11.1079	11.646	20.1123	26.1109	36.4966	10.891	26.5737	16.3771
534	ENSG00000159723.4	<AGRP>	0	0	0	0	0	0	0	0	0	0	0	0	0	0	0	0	0	0	0	0	0	0	0	0	0	0	0	0	0	0	0	0	0	0	0	0	0	0	0	0	0	0	0	0	0	0	0
535	ENSG00000135744.7	<AGT>	0	0	0	0	0	0	0	0	0	0	0	0	0	0	0	0	0	0	0	0	0	0	0	0	0	0	0	0	0	0	0	0	0	0	0	0	0	0	0	0	0	0	0	0	0	0	0
536	ENSG00000135049.11	<AGTPBP1>	7.63244	11.1314	17.0373	16.4212	12.0433	15.1331	18.4343	19.7837	18.8301	15.2399	9.30712	22.1291	17.0242	16.2832	18.498	12.1454	12.1655	16.2109	13.5909	21.396	14.9859	10.0038	17.8689	11.3539	14.7658	14.3561	15.2859	14.877	11.3191	20.4985	16.8736	15.4227	10.754	10.814	14.8766	8.42818	14.2379	8.05621	13.7323	14.5589	12.5837	16.0788	14.115	14.8369	11.2331	16.562	23.0645
537	ENSG00000144891.13	<AGTR1>	6.6514	15.3235	21.5228	17.3223	8.23733	11.5012	5.73949	13.7489	75.2495	48.7388	36.4435	24.4106	17.2056	22.677	10.4597	8.41957	3.28797	18.5897	16.1627	11.3629	4.95267	22.1909	12.6509	59.78	18.1093	8.55486	10.6982	35.4359	11.9006	11.7135	4.46759	24.8488	7.38302	10.1641	8.59804	7.0204	9.2716	3.43282	12.9596	16.2125	37.8448	6.93021	4.50746	8.76259	3.36422	16.7396	34.1384
538	ENSG00000180772.6	<AGTR2>	0	0	0	0	0	0	0	0	0	0	0	0	0	0	0	0	0	0	0	0	0	0	0	0	0	0	0	0	0	0	0	0	0	0	0	0	0	0	0	0	0	0	0	0	0	0	0
539	ENSG00000177674.11	<AGTRAP>	55.0752	36.2842	88.5276	72.305	42.4017	45.1918	58.7001	44.063	56.0108	39.1935	47.5261	38.3596	60.2104	30.1072	30.4237	40.5637	51.8586	54.3593	47.5119	44.018	69.3922	39.5142	52.5332	56.1889	54.6713	48.5204	62.2719	67.986	50.3458	45.0898	48.5917	54.0426	43.602	52.9508	52.844	40.7887	41.624	94.6903	49.2571	79.0674	56.1483	81.2557	47.1397	32.6513	55.2151	41.5914	58.2995
540	ENSG00000172482.4	<AGXT>	0.156965	0.142711	0.12921	0	0.125079	0	0	0	0	0.126547	0	0	0	0	0	0.14611	0	0.264308	0.300352	0	0	0	0.218119	0	0	0	0	0	0	0.0352815	0	0.0897716	0.201522	0	0	0	0	0	0	0	0	0	0	0	0.0380138	0.408281	0
541	ENSG00000113492.9	<AGXT2>	0	0	0	0.0367777	0	0	0.0894001	0.0524767	0	0	0.056067	0	0	0	0.345912	0	0	0.158584	0	0	0.0548266	0.0536876	0	0.0725485	0	0	0	0	0.109013	0	0	0	0.0366403	0	0.069761	0	0.0535931	0	0	0	0	0	0	0.0340295	0	0	0
542	ENSG00000153207.10	<AHCTF1>	17.6978	31.539	25.3991	65.7953	41.0437	41.9403	92.0642	43.5907	57.1832	57.7237	16.708	16.8426	183.351	28.6493	30.0943	16.7113	39.2364	47.364	27.7637	30.9284	33.2433	42.4669	50.4526	41.6429	27.3808	44.5918	24.5365	42.4263	23.3833	43.5374	54.0739	43.0365	12.7142	45.3323	33.7644	38.2695	37.4437	27.5618	66.9404	60.5722	32.875	45.1563	38.035	25.4541	38.4129	45.763	70.6857
543	ENSG00000101444.8	<AHCY>	4.33617	7.20688	9.81999	9.45187	3.19844	7.93839	4.13029	6.5421	7.72747	4.32069	4.72832	5.2865	6.94386	4.74268	5.23809	7.48812	4.18302	12.0876	5.10598	4.86979	3.89269	2.27278	6.25834	5.20536	9.79564	6.16831	8.38564	5.32345	4.08799	3.84569	9.39797	10.5931	4.67164	3.73707	5.42392	9.39141	5.7166	6.1513	5.93543	7.09971	9.02048	4.19846	2.11904	4.90025	5.09385	3.95855	7.64024
544	ENSG00000168710.13	<AHCYL1>	60.0392	98.5773	80.7934	109.929	84.3924	98.6332	81.7296	120.014	113.123	98.8516	93.8188	106.991	148.903	96.7858	71.0601	94.1311	77.0115	102.376	89.2232	91.5416	89.8425	103.403	78.5228	110.382	98.9324	92.5063	94.7427	93.4739	74.8011	88.3096	107.774	85.4446	74.8012	80.8435	73.0572	63.5355	85.5703	76.7126	132.564	134.05	85.9478	88.791	83.1096	82.6917	73.6138	99.4431	122.244
545	ENSG00000158467.12	<AHCYL2>	16.2851	36.2485	24.4761	21.846	41.7227	38.7407	18.8098	28.9322	37.2695	24.0078	34.1635	38.8975	25.8899	47.4443	39.3021	20.364	30.4137	38.5537	23.8217	41.8767	22.3693	33.6085	18.0536	28.7293	26.9832	25.7748	26.7739	32.4784	37.2642	28.5604	19.4545	33.6823	35.9808	23.6862	37.1826	18.5234	31.4055	11.1517	27.9737	15.4576	28.4867	17.3805	40.3337	43.881	17.9425	44.9998	42.6056
546	ENSG00000126705.9	<AHDC1>	6.71027	26.2409	19.9169	24.7698	31.4841	19.6471	9.83401	17.8946	17.2669	21.6577	23.7537	17.566	20.9404	14.8604	22.9784	30.9022	24.2397	23.7349	13.497	23.5719	11.7695	34.4674	17.6174	12.3332	24.0554	14.0806	23.1451	25.3267	29.3063	23.6033	16.3575	18.5288	18.7049	18.0174	37.3221	9.28027	28.1899	4.4845	30.6078	19.0344	5.13848	7.33356	21.6394	27.9212	18.2657	22.988	31.4958
547	ENSG00000135541.16	<AHI1>	29.6861	42.9559	52.1825	89.7376	64.8623	56.8486	78.833	53.9985	86.0857	47.9253	31.0985	35.7256	163.099	80.889	70.9613	67.5209	31.3818	66.359	47.5119	94.011	50.0019	59.4322	79.949	37.1993	36.7789	64.2165	64.7913	76.6612	54.7608	79.1365	87.1804	49.7335	56.9024	51.6691	105.304	68.259	66.0088	44.0314	47.8346	58.1997	39.9076	64.7552	40.603	37.3813	28.3963	49.899	92.0065
548	ENSG00000124942.9	<AHNAK>	660.392	1051.51	1136.15	1657.04	1400.01	1499.49	977.912	1364.11	1662.38	1602.87	1570.34	1408.92	1355.12	1306.4	1513.15	954.078	1334.37	1718.18	1057.54	1445.74	896.306	958.915	1532.54	1162.74	1273.29	739.592	1000.84	1062.41	799.192	1149.96	1060.64	1626.2	805.207	1296.7	1400.45	948.068	1248.43	510.657	1764.21	1157.26	883.726	945.075	1207.35	1190.35	1476.64	1488.87	2073.49
549	ENSG00000185567.6	<AHNAK2>	11.8901	91.2991	99.9166	30.7094	61.6102	42.684	14.5007	33.1303	67.7352	14.2818	49.7127	94.99	38.1459	94.0982	54.3905	49.9512	84.7017	53.3198	46.7047	86.4128	29.0399	106.963	26.4428	74.0177	28.5917	14.2092	43.9024	61.0493	64.6448	46.695	6.47891	62.4451	55.62	39.6635	72.6735	25.0993	53.5752	7.52045	12.1167	19.1242	57.0297	33.6243	47.5528	57.4247	9.42743	84.6741	34.5339
550	ENSG00000106546.8	<AHR>	8.90778	17.9459	16.6128	7.2636	32.3597	17.9522	38.1023	28.9671	24.7989	61.1405	6.78411	14.2643	51.0184	33.4095	45.8745	29.989	25.4452	24.1577	16.9136	64.8614	28.0164	35.0223	71.7277	17.4298	17.2057	20.4326	12.9733	23.1758	22.4021	37.3632	33.0174	39.3918	33.4709	36.4861	45.6586	25.4883	39.8375	16.8268	34.9277	54.8206	20.4227	67.652	65.2594	27.9893	23.1505	45.195	22.8128
551	ENSG00000063438.12	<AHRR>	5.78809	0.428132	1.69819	2.83188	8.16586	4.37563	0.768841	0.69969	1.29679	0.253095	0.242957	0.0927455	0.489515	0.825577	4.21683	4.45634	0.584528	0.334791	0.4693	0.587138	0.511716	1.03797	1.57717	0.290194	1.03017	0.936262	0.206821	4.7678	0.563234	0.211689	1.35274	3.42927	0	0.288856	0.749931	2.85262	0.678846	2.52005	5.79494	0.988567	1.65032	0.476681	0.520782	5.93814	1.34949	2.18341	0.593243
552	ENSG00000100591.3	<AHSA1>	26.9392	46.2382	58.0893	37.6052	30.7515	33.189	58.5034	31.591	71.448	30.046	46.9655	64.6436	70.6534	59.4591	82.3928	96.8889	44.0771	98.6045	39.271	66.1393	72.097	45.6882	38.003	58.2565	68.2081	80.7205	55.3339	28.5351	54.6337	40.7325	43.7148	35.1905	60.7313	57.2837	74.3827	45.753	52.4855	56.0165	43.6201	53.9937	24.8298	39.0695	67.1091	42.7751	41.8343	76.1356	89.6335
553	ENSG00000173209.18	<AHSA2>	92.0994	239.468	196.769	216.382	200.93	335.816	270.239	337.53	245.325	263.472	115.162	209.457	262.344	396.084	246.701	123.645	180.93	211.64	236.715	350.366	198.673	207.664	396.406	238.231	157.887	173.814	147.708	310.695	212.539	354.826	143.8	214.392	276.14	260.818	294.549	250.104	231.236	88.777	219.172	191.387	238.696	244.372	178.125	296.55	113.148	239.679	257.179
554	ENSG00000145192.8	<AHSG>	0	0.107033	0	0	0.285894	0	0	0	0	0	0	0	0.253823	0	0.32944	0	0	0.599098	0	0	0	0	0	0	0	0	0	0	0	0	0	0	0	0	0	0	0	0	0	0	0	0	0	0.204177	0	0	0
555	ENSG00000169877.5	<AHSP>	0.431655	2.12282	0	0	2.60879	0	0.876121	0.577244	0	0	0	0	0	0	3.525	0	0	0	0	0	3.34442	0	0	0	1.19282	0	0	0	0	0	0	0.53863	0.384724	0	0	3.79731	0.607388	0	0	0.377453	0	2.09006	0	0	0.342125	0	0
556	ENSG00000111732.6	<AICDA>	0	0	0	0.147111	0	1.31442	0.965521	0.279876	1.40338	0	0.299024	0.0370982	2.01245	0.158089	0.395327	0.420065	0.474929	2.34353	0.206492	0.8289	0	0.268438	0.134227	0.25392	0.144585	0.0917903	0.282028	0.627342	0	0	0.622971	0.520676	0.403043	0	0.174402	0.129664	0.196508	0	0.228286	0.125818	0.337565	0.201673	0.107748	0.748648	0.133049	0.301774	0
557	ENSG00000186063.8	<AIDA>	0.784826	2.05146	0.978307	3.08933	1.76897	3.40711	1.93104	1.99412	2.30936	2.29593	0.448536	1.96621	10.7149	3.44283	2.48727	1.0045	1.53439	1.26868	1.76457	2.67666	2.44892	2.97071	2.23153	2.17646	2.00612	1.90924	1.48535	3.22633	2.92518	3.70456	1.94011	4.27313	2.29002	0.956834	1.76146	1.29664	2.26878	0.853244	1.24679	2.24674	2.70052	2.21839	2.58595	1.97371	1.76764	2.02365	1.90557
558	ENSG00000204472.8	<AIF1>	150.255	41.9212	107.595	37.7707	71.4915	55.4996	95.0145	29.1071	37.2162	36.4818	34.9297	81.7088	11.2226	66.661	61.2428	47.0656	62.5993	31.2236	123.126	40.9615	29.0581	32.4632	91.459	63.9878	46.1226	269.092	100.195	133.821	85.7932	73.8089	58.6127	69.7705	95.0816	79.2548	68.7146	72.0007	69.9032	39.7255	19.1058	21.5688	59.0176	155.82	129.962	77.0767	53.9226	58.7215	31.5857
559	ENSG00000126878.8	<AIF1L>	9.00588	16.0193	9.89383	20.099	15.474	28.6059	20.6693	27.8826	28.2275	13.4863	35.5839	11.9271	14.5042	25.9442	26.0257	22.4096	15.1612	20.1755	9.74266	30.1685	25.9512	13.4577	16.4092	8.77837	28.8266	26.0501	15.1919	11.9554	32.7221	19.1402	40.8491	16.3564	19.1628	4.40505	10.9002	21.5243	33.3528	6.05208	27.7806	20.1488	13.4838	9.64362	13.4685	27.2065	3.45926	28.8104	17.977
560	ENSG00000156709.9	<AIFM1>	13.2243	11.6844	10.1892	7.20843	9.9527	5.55169	18.6131	10.9326	14.62	7.55669	12.6898	4.37759	6.14613	17.8114	25.894	18.8299	6.8134	10.5723	5.74423	11.242	9.55811	9.34165	11.0569	7.273	15.5791	14.5028	12.6349	6.97246	10.7741	11.1489	10.8041	7.55877	7.9143	12.9985	12.3652	14.9485	12.8802	18.4142	6.33932	4.76309	14.2153	7.27855	5.45924	10.6342	6.3103	9.90527	9.97725
561	ENSG00000042286.10	<AIFM2>	0.824068	2.46176	1.36594	2.57444	1.6975	1.26253	4.89913	1.39938	3.35745	1.06661	1.17741	6.60348	2.13936	2.61726	2.52021	2.24644	1.20559	0.828165	1.4079	3.52282	1.02343	2.70227	1.34227	2.86567	1.50007	1.59716	3.27153	2.3839	1.81688	1.16429	1.70872	1.99293	1.68545	1.5887	2.80788	1.12993	1.33982	1.03183	0.649737	1.41995	2.73803	1.37504	1.43664	2.00774	0.760277	1.8284	0.773013
562	ENSG00000183773.11	<AIFM3>	3.02158	1.73037	7.12503	0.661999	4.37776	3.32063	2.09196	2.30898	3.03769	1.93437	0.971828	2.09605	1.48668	4.46163	6.22641	6.24619	2.08238	3.99987	3.71686	2.02045	2.37582	1.48536	5.65432	2.10391	1.30126	4.18564	2.29383	2.02542	2.96152	4.14558	1.19255	4.47063	2.93122	3.17741	3.12181	3.20456	0.643117	2.00413	1.8614	0.898698	2.11916	6.03185	3.42998	3.471	3.19317	2.6272	2.48083
563	ENSG00000146416.12	<AIG1>	55.9777	55.675	38.7816	36.7409	60.2701	51.6082	34.866	53.5787	30.9276	63.4002	42.4053	58.2998	42.4428	55.4718	51.9856	33.0573	54.2515	38.8885	84.5115	64.188	59.8342	72.8184	44.7312	41.5884	37.4837	42.5356	35.2911	43.4837	69.0415	57.2089	37.2181	43.3597	57.5436	51.8315	40.4788	36.1578	72.6186	43.456	47.3254	36.3433	31.9562	58.2834	71.6344	51.861	79.8291	66.1771	50.7132
564	ENSG00000112297.10	<AIM1>	0.333551	0.267582	0.590676	0.202277	0.500315	0.484259	2.28864	1.27693	1.11915	1.30163	0	0	0	1.10662	0.642407	0.328747	0.401863	0	1.05123	2.03771	0.877226	1.25271	1.51005	0.308331	0	1.11985	0	1.27261	0.690415	0.282252	1.31714	0.233407	1.39233	1.15543	0.64529	1.16698	0.0357287	0.972301	0.649737	0.988567	0	0	0.879942	0.935811	1.74864	0.816563	0.395495
565	ENSG00000176092.9	<AIM1L>	0.667102	0.998974	0.424548	0.882665	0.661131	0	0.357601	2.08158	0.0710572	1.08469	0	1.39118	0	0	0.345912	1.29672	1.58918	0	1.25772	0.673481	0.749298	0.268438	0.872477	1.39656	0.198805	0.367161	0	0.017924	0.61774	0.599785	0.0711967	0.305223	0.366403	0.343016	1.02898	0.333423	0.0357287	0	0	0.413401	0.712637	0.440013	1.16727	0.442384	0.0570207	0.51479	1.07863
566	ENSG00000163568.9	<AIM2>	1.29496	0.624359	1.2921	0.31261	1.358	0.311309	0	1.32941	0.977036	2.33209	1.42036	0.426629	1.16033	1.79168	2.7014	1.93595	1.42479	1.90302	2.77826	1.08793	1.02343	0.966378	1.10737	1.07009	1.03017	2.03775	0.864887	5.34137	1.23548	2.02868	0.23139	1.2568	1.24577	2.13031	0.941773	0.666845	0.893218	1.389	1.0185	0.647062	0.862666	1.76005	0.844026	1.80356	1.10241	1.33135	0.97076
567	ENSG00000164022.12	<AIMP1>	70.6736	67.841	63.9592	64.8943	53.1406	63.4552	82.1408	65.7183	87.2937	64.3222	72.1769	91.7439	186.36	93.7821	58.805	83.2094	65.3575	78.7814	88.5663	54.0857	73.9246	66.1969	68.4391	69.6284	58.8281	63.6658	68.8902	56.4249	64.6084	73.4561	83.0688	57.0947	60.5481	58.0239	51.1	62.7946	56.7908	76.5737	64.8507	87.9825	46.0964	77.6806	73.2506	59.9259	67.8357	63.8872	93.2469
568	ENSG00000106305.5	<AIMP2>	3.78679	3.40722	2.82417	2.55605	2.66239	2.97473	8.20693	3.02616	7.51429	3.45294	5.32636	7.60513	2.97335	2.03759	2.78376	12.2184	4.38395	5.58571	1.93352	1.46784	4.53233	2.30857	3.77514	5.56811	3.86765	6.09488	3.06471	3.3518	1.27182	1.53475	11.5872	2.45974	2.34498	1.39011	2.49396	2.35248	3.32277	7.59982	1.15899	6.86605	3.73197	6.91187	5.1719	2.73937	0.684249	0.887569	6.20208
569	ENSG00000110711.5	<AIP>	6.82799	5.20894	8.06642	5.95799	7.25457	5.81111	3.14688	5.33513	6.75043	6.03812	2.50433	11.2779	4.96767	11.4351	8.53248	2.20991	4.2013	7.383	3.11616	7.85728	9.35707	6.20987	9.61402	6.89211	14.9285	8.64666	8.63007	9.51767	4.23334	9.03207	7.20867	5.1888	5.86245	6.12013	9.95838	10.3176	5.00202	5.65522	11.7128	6.34481	4.57588	3.53844	6.44692	6.10829	3.30721	6.28398	4.13472
570	ENSG00000129221.10	<AIPL1>	0	0	0	0	0	0	0	0	0	0	0	0	0	0	0	0	0	0	0	0	0	0	0.134227	0	0	0	0	0	0	0	0	0	0	0	0	0	0	0	0	0	0	0	0	0	0	0	0
571	ENSG00000160224.12	<AIRE>	0.255069	1.05249	0.682969	0.919443	1.00063	1.31442	0.929761	2.01161	0.2487	1.4101	0.504603	0.519375	1.50481	1.68629	2.63552	0.63923	0.949857	0.158584	1.2014	1.0534	1.91893	0.82321	2.75165	0.344605	1.4097	0.807755	0.507651	0.66319	0.417884	2.82252	1.24594	0.41295	2.34498	1.26375	1.74402	1.09289	1.46488	0.61513	1.03606	0.790854	0.581362	0.458347	1.70601	1.63341	0.304111	0.958573	0.737059
572	ENSG00000196581.6	<AJAP1>	0.568999	0.445971	0.387631	0.367777	0.285894	0.882043	1.91316	0.909596	1.31456	0.578502	0.299024	1.11295	1.30537	0.808012	0.428271	0.438329	0.949857	0.440513	0.732107	1.29516	0.731021	0.357918	0.872477	0.562251	0.307243	0.881188	0.0940094	1.57732	0.417884	1.07609	0.42718	0.484767	0.714486	0.469391	0.767371	1.35222	1.17905	0.0396858	0.298527	0.611114	0.637623	0.311676	0.664446	0.833722	0.665242	2.43193	0.287633
573	ENSG00000129474.11	<AJUBA>	5.27796	15.8587	7.25424	10.4081	12.633	10.2386	12.1048	13.3991	10.1789	5.69463	7.56904	14.3941	15.3019	32.0219	18.5639	16.7843	15.8188	13.4269	2.29019	26.8356	7.6209	11.8292	9.3959	7.78083	9.0185	4.9016	7.05071	8.20921	11.1739	7.60317	8.11643	8.20513	18.9431	13.6484	26.2999	12.8368	18.4896	2.73832	25.4275	5.91343	3.60069	3.50177	10.9365	23.8547	4.16251	16.3668	13.0334
574	ENSG00000106992.13	<AK1>	224.755	182.366	257.775	283.152	262.898	194.603	299.937	267.841	171.568	268.045	166.369	141.715	226.736	176.796	329.621	331.632	408.53	165.104	234.481	198.988	270.88	261.835	262.716	182.405	200.72	376.763	211.089	266.119	221.478	264.682	237.299	291.722	284.402	268.618	409.166	224.782	219.374	403.882	202.735	185.348	197.062	414.236	377.334	326.189	317.586	246.194	180.508
575	ENSG00000004455.12	<AK2>	113.761	122.321	115.163	123.04	116.984	123.296	124.32	113.402	144.264	120.961	91.763	125.448	113.894	122.958	121.909	124.632	124.742	124.436	100.186	124.853	152.966	86.6518	119.982	84.8456	113.716	126.726	144.718	107.777	97.9664	133.594	183.83	126.309	112.761	77.5216	116.378	104.417	110.563	127.729	94.5981	115.393	100.913	130.116	124.377	107.806	111.494	132.674	132.581
576	ENSG00000147853.12	<AK3>	67.8679	70.9628	63.0178	102.168	71.6701	70.5116	81.5866	94.4231	104.934	74.5906	79.2974	111.87	137.989	84.0684	56.4495	62.261	75.8242	78.4994	87.8716	87.0863	116.817	105.55	43.4057	83.5397	78.8893	68.8061	93.2009	75.4782	73.4929	62.3248	104.837	70.2553	69.6899	73.8929	60.1166	67.0364	75.9771	79.3517	110.192	104.878	91.2363	71.7221	65.7262	64.8091	85.5311	90.9935	119.871
577	ENSG00000162433.10	<AK4>	6.74951	24.457	8.98935	4.72593	6.8436	9.54682	17.9515	12.0347	7.19454	6.25506	11.3068	18.0297	12.5098	8.76517	10.6738	24.93	5.04155	7.61207	9.02933	11.6391	15.6073	10.9701	7.16438	7.01907	10.3378	9.32591	7.50195	3.45934	20.6398	8.02655	23.4593	8.0615	6.96166	12.6555	10.6037	7.52053	11.2367	14.8623	10.3606	20.4903	16.5406	12.1187	8.45822	16.0619	8.07794	9.85201	11.3974
578	ENSG00000154027.14	<AK5>	11.2623	68.0551	29.0723	16.6051	69.5259	88.4638	30.4139	59.9459	31.8158	49.8235	33.1169	70.2455	55.1339	82.8563	56.153	20.9667	81.9252	29.5496	45.3907	90.799	47.1874	46.5651	71.4591	26.3895	25.0674	43.1415	19.8171	33.0699	56.7049	74.197	55.8538	16.6975	61.7389	48.9971	65.5579	53.2365	68.4384	11.9454	54.0159	28.6146	25.3736	74.7839	85.7315	73.5887	33.7753	95.6799	17.4557
579	ENSG00000140057.4	<AK7>	0.431655	0.767069	0.682969	0.992998	0.678999	0.259425	0.536401	1.08452	0.515164	1.06661	0.915761	2.93076	0.326343	0.333744	0.625935	1.24193	0.748926	0.581478	0.244036	0.103613	0.310684	1.3064	1.74495	0.108822	1.08438	0.458952	0.470048	0.0896203	0.0726754	0.45866	0.0711967	0.520676	0.567924	1.24569	0.366246	0.388993	0.553795	0.218272	0.36877	0.287583	0.693884	1.26504	0.969732	0.918796	0.456166	1.04733	0.773013
580	ENSG00000165695.5	<AK8>	1.19686	0.124872	0.682969	1.08494	0.250158	0.0864748	2.8608	3.06114	1.84749	0.108469	2.85942	0.333884	4.26059	0.755315	1.18598	0.967976	1.07772	3.436	4.29878	1.9341	2.77788	0.876898	2.66776	3.33723	0.144585	0.807755	0	3.85368	2.10758	2.15217	2.0647	0	1.97857	0.270802	2.19748	3.27865	0	0	1.598	0.269609	2.02539	1.22837	1.31094	0.799693	2.14779	1.77514	0
581	ENSG00000155085.11	<AK9>	4.35579	4.7808	4.87308	5.02016	9.47025	7.2293	5.48917	9.42832	5.73787	4.51955	4.67225	10.406	4.15181	12.612	7.52769	7.14111	7.05087	6.22005	6.21353	11.5183	2.3941	4.84979	11.812	5.7132	4.66287	3.17595	4.58766	6.50643	7.75809	7.67373	4.57439	6.0506	6.41205	7.05891	7.69115	5.14953	9.93258	2.65895	10.0094	4.36767	4.33209	7.20521	11.6009	6.26143	7.03256	12.7987	7.08295
582	ENSG00000121057.8	<AKAP1>	38.6331	53.784	43.1194	65.2804	47.9766	46.5408	40.1049	40.8969	54.1811	41.6883	48.554	74.048	43.6575	36.9051	38.5774	55.8869	45.5566	55.8218	58.1181	42.4984	37.2821	58.4301	38.3722	53.1418	57.9245	48.6856	56.6689	43.8422	42.0245	42.2143	41.5611	50.0746	43.8401	41.3424	44.7168	36.0838	47.5549	33.5543	41.8817	34.2764	37.5823	44.5697	43.4584	56.642	40.6177	53.3074	57.2568
583	ENSG00000108599.10	<AKAP10>	1.84434	5.5122	6.94044	9.83804	12.5079	7.73085	4.43425	7.71408	3.64168	6.43584	2.16792	1.53958	5.23963	3.61849	5.9958	2.35602	3.61676	4.44038	9.17951	6.00952	7.73055	4.18764	2.26509	4.53429	5.27736	5.14026	8.72407	15.2176	3.65193	2.85781	7.04847	4.90153	1.08089	5.84933	3.5055	2.5192	8.0211	4.64323	4.91692	5.12258	3.07559	3.70344	5.54902	4.76413	6.10122	3.12424	7.047
584	ENSG00000023516.7	<AKAP11>	0	0	0	0	0	0	0	0	0	0	0	0	0	0	0	0	0	0	0	0	0	0	0	0	0	0	0	0	0	0	0	0	0	0	0	0	0	0	0	0	0	0	0	0	0	0	0
585	ENSG00000131016.12	<AKAP12>	82.3479	170.04	92.4408	137.567	129.117	152.04	87.0757	118.352	153.874	175.485	126.431	116.488	211.108	82.5226	97.0035	78.2234	105.544	174.936	122.468	106.617	126.467	97.461	162.18	136.863	158.61	101.777	127.269	147.138	108.686	176.955	138.122	161.428	115.252	147.894	74.0687	85.1154	116.53	98.9168	151.757	127.705	201.02	114.513	132.278	117.453	160.95	141.994	212.291
586	ENSG00000170776.15	<AKAP13>	51.1707	163.725	171.388	161.987	131.744	143.86	147.01	160.159	150.304	185.139	163.66	99.4047	151.296	104.76	118.236	137.654	102.274	207.552	146.628	119.88	141.471	154.96	131.995	258.363	195.66	145.653	164.121	196.914	131.161	170.992	157.843	198.09	88.6146	151.721	136.122	100.713	118.226	136.757	191.532	228.089	233.632	140.841	106.186	159.054	110.525	117.905	226.295
587	ENSG00000186471.8	<AKAP14>	0.196207	0	0	1.23205	0.142947	0.13836	0	1.59179	0	0	0	0	1.16033	0.562095	0	0.14611	0.511462	0.176205	0	0.708019	0	0	1.32549	0.50784	0	0.146865	0.507651	0	0	0.123486	0	0	0.384724	0	0	0.129664	1.66138	0	1.00094	0	0	0.293342	0.413034	2.22893	0.342125	0.124259	0.629196
588	ENSG00000197976.6	<AKAP17A>	33.4336	82.5046	63.0362	85.3059	53.6231	82.791	60.4524	77.5606	54.6074	69.6191	51.7872	44.3695	79.936	72.2117	74.058	46.4811	49.2464	82.4112	65.7958	95.3235	54.8083	54.0814	66.2243	78.8421	70.4672	78.2238	66.3895	100.518	60.4659	96.1245	57.0642	70.004	80.059	50.7484	104.956	72.0748	73.5297	27.3832	76.2649	62.0101	57.4048	53.7916	68.384	86.4008	42.1194	62.183	57.149
589	ENSGR0000197976.6	<AKAP17A>	0	0	0	0	0	0	0	0	0	0	0	0	0	0	0	0	0	0	0	0	0	0	0	0	0	0	0	0	0	0	0	0	0	0	0	0	0	0	0	0	0	0	0	0	0	0	0
590	ENSG00000241978.5	<AKAP2>	26.9588	81.345	31.0843	66.2734	52.9977	59.6676	56.0718	62.2199	55.6555	117.544	44.891	78.9635	57.2914	52.6437	56.8613	39.9245	47.4929	43.0469	69.0809	51.5472	72.225	80.7999	44.9829	55.953	58.4124	64.29	39.8788	58.6834	49.7826	53.5397	59.1111	47.4353	38.6739	45.928	36.1537	29.4338	60.3636	37.5427	63.358	95.1901	56.6921	59.3651	48.8817	55.1108	50.8054	73.2066	84.1146
591	ENSG00000111254.3	<AKAP3>	0.824068	0.517326	1.23673	0.901054	0.911288	1.43548	0.840361	1.08452	1.81196	1.10277	0.971828	0.779062	0.598296	0.421571	1.92722	0.767076	1.31518	1.48013	1.61439	0.742556	0.840674	0.733731	0.989925	1.41469	0.722926	0.624174	0	1.70278	0.726754	1.02316	0.622971	0.377041	0.659526	1.11932	0.69761	0.259329	1.62566	0.75403	2.87991	1.18628	0.825159	0.513349	1.50847	2.04177	0.855311	5.64494	1.31233
592	ENSG00000147081.10	<AKAP4>	0.0392413	0	0	0	0	0	0	0.15743	0	0.0723128	0.168201	0	0.217562	0	0.675351	0.0365274	0.036533	0.281928	0.037544	0	0	0.0536876	0.251676	0.108822	0	0	0	0	0	0	0	0	0	0.036107	0.0872013	0	0.142915	0.0198429	0	0	0	0	0.071832	4.04951	0	0.0887569	0.251679
593	ENSG00000179841.8	<AKAP5>	0.196207	0.392454	0.590676	0.533277	0.518184	0.588029	0.482761	0.489783	0.923743	0.614659	0.37378	0.946004	0.779598	0.73775	0.905959	0.767076	0.328797	0.66958	0.300352	0.96705	0.456888	0.30423	1.04027	0.417154	0.686779	0.422235	0.470048	0.699039	0.599571	0.68799	0.42718	0.646355	0.622885	0.595764	0.627849	0.500134	0.428745	0.1389	0.456571	0.323531	0.281304	0.550016	0.305286	0.391339	0.380138	0.834314	0.719082
594	ENSG00000151320.6	<AKAP6>	0.333551	2.1585	2.69496	0.882665	2.48371	2.45589	0.715201	3.13111	0.692807	0.741206	1.30823	0.890357	1.06968	0.667488	2.32255	2.68476	1.77185	2.00874	1.42667	3.69551	2.63167	2.1475	1.72817	1.19705	2.51217	3.67161	1.57936	3.81783	2.10758	2.31094	0.355984	0.394995	1.15417	1.35401	0.854573	0.740939	1.60779	0.992144	1.89653	2.31864	3.69446	2.95175	0.933815	1.97371	0.817297	2.21892	0.521334
595	ENSG00000118507.11	<AKAP7>	10.6933	11.3277	11.5182	10.3161	12.7223	17.8138	9.86977	9.14844	11.0316	12.2028	9.26974	16.5829	14.2141	12.7877	8.10421	15.4511	11.2157	9.93798	11.2632	12.4681	12.6467	12.3302	13.9596	9.92101	8.36786	15.3106	12.0145	10.8082	12.0278	9.79062	18.8315	13.1067	11.2669	10.3085	11.4757	7.46496	11.0045	12.5011	10.7821	7.60298	9.93941	14.5388	14.9051	11.519	14.5783	16.2247	19.1096
596	ENSG00000105127.4	<AKAP8>	16.8738	22.2807	24.5315	24.0342	33.7713	29.6609	14.8941	34.7921	27.2504	20.7176	25.3049	44.2396	22.137	43.9313	34.1464	26.318	19.399	34.3248	26.5812	30.7211	17.5628	28.7765	27.8186	22.9797	23.459	27.8308	19.4788	31.3312	23.6922	26.9198	26.2715	33.4309	21.3613	31.8824	33.0144	23.284	25.421	22.4026	26.288	12.8693	13.7464	26.6575	29.0561	27.5809	23.5305	31.5797	30.4531
597	ENSG00000011243.13	<AKAP8L>	158.672	218.169	278.042	279.878	263.523	315.011	177.173	428.91	185.122	250.998	132.468	170.615	172.817	257.387	383.929	200.992	197.662	335.9	204.352	294.467	256.314	234.347	279.713	254.446	232.872	208.327	200.973	360.417	249.004	285.057	233.134	273.211	202.108	250.077	276.969	228.45	250.619	119.752	305.693	144.42	170.451	238.01	247.784	327.006	135.729	211.773	207.581
598	ENSG00000127914.12	<AKAP9>	28.136	76.2788	73.2808	97.608	62.1642	96.3157	81.6223	88.4757	100.848	126.113	62.2531	67.6486	243.053	81.5389	97.5635	49.8051	56.5531	87.9441	64.1627	103.906	62.1186	63.5662	117.181	78.4975	64.5573	59.5536	47.7944	92.4523	60.484	90.3383	68.2065	83.9365	60.5115	84.2194	78.3591	67.1106	79.157	31.2526	123.976	108.293	65.4313	66.882	68.438	80.0033	54.1507	92.6266	109.39
599	ENSG00000166452.7	<AKIP1>	42.1059	22.138	23.3686	29.9003	29.4471	19.0764	21.9567	24.0518	38.0156	32.4323	34.5373	25.7276	25.2372	27.3494	16.2578	32.8747	29.3726	27.5762	27.5949	25.9722	24.4526	21.2603	26.9293	31.5042	26.8205	30.658	30.3839	35.185	23.5105	33.9055	28.5321	34.0055	25.6299	24.1195	32.1424	31.4158	34.7641	19.0293	17.8589	19.4658	28.2804	33.1293	21.6035	29.8438	32.1597	28.633	31.2081
600	ENSG00000174574.11	<AKIRIN1>	35.945	43.277	45.5928	51.2865	35.7189	56.4335	85.3414	42.8735	54.5186	43.8939	64.5518	52.5496	43.2768	38.6967	34.3276	52.0333	36.9713	47.8574	42.068	42.8265	65.8102	51.5938	27.5837	39.013	46.9541	41.2139	61.3693	41.064	41.3341	35.5991	86.9846	36.4652	44.8294	39.8982	33.9736	27.4888	40.1591	41.7891	50.1526	60.3206	44.1835	32.451	38.3224	36.6158	33.8133	36.6921	63.7286
601	ENSG00000135334.8	<AKIRIN2>	4.98365	7.52798	4.96537	0.809109	2.73386	4.94636	1.55556	5.82492	4.63648	4.86303	5.32636	5.56473	6.81695	3.49553	4.54627	4.89467	6.10101	12.6868	5.70668	7.08019	9.15605	9.03742	8.80866	3.89948	5.87378	6.92099	4.9825	9.06957	7.48556	8.55577	9.93194	8.7258	3.40755	5.86738	7.51675	3.46389	8.30692	5.47664	11.9235	8.32194	8.36411	4.25346	2.85532	7.82678	5.53102	6.90528	8.16158
602	ENSG00000106948.12	<AKNA>	11.792	22.5126	31.3981	25.4318	21.5672	30.1105	32.4701	24.4542	23.5554	34.7463	24.8751	21.6654	23.6055	17.3371	22.336	35.322	18.3578	28.7744	31.4994	23.2783	24.014	18.7907	24.8824	34.8958	24.3264	24.0858	18.2566	39.7735	33.1581	30.2187	29.4398	34.4185	20.5002	22.4946	25.7766	16.1525	22.527	16.7474	27.6577	30.9332	15.9405	26.6758	18.4788	28.7549	21.2688	19.2248	31.9272
603	ENSG00000162641.14	<AKNAD1>	2.64879	4.04941	2.91646	3.07094	3.66302	3.47629	2.21712	2.04659	4.21014	2.18746	6.67197	3.52433	9.08323	3.21448	1.48248	2.28296	2.11891	6.29053	5.55651	8.85887	0.731021	9.09111	3.27179	3.86322	2.98207	3.01072	2.18102	8.85449	5.0146	2.96365	1.15695	9.56965	5.29452	8.59346	7.51675	2.50067	6.85991	1.30963	0.175604	0.557192	4.05078	3.1901	6.46488	3.33489	3.80138	3.56802	3.64934
604	ENSG00000117448.9	<AKR1A1>	114.526	83.557	106.506	87.2919	84.321	79.7298	68.7487	64.8612	81.7513	59.8569	83.5025	93.7472	71.4511	99.7368	99.7543	117.18	81.9617	82.746	85.3562	80.1443	59.0848	74.9122	112.768	66.382	66.726	102.163	104.407	98.2239	79.0162	70.7747	83.9409	96.6122	92.8099	78.1354	115.472	92.5618	74.4586	82.4075	72.1733	58.2176	79.5153	131.601	90.4365	83.0319	79.2969	71.751	86.4695
605	ENSG00000085662.9	<AKR1B1>	44.9706	107.729	84.4667	67.6526	118.396	130.335	80.9786	176.427	85.3929	94.7297	53.2263	54.1819	115.399	130.02	95.7516	82.6067	90.8576	110.781	56.3536	146.577	78.4569	73.6773	82.2477	56.2614	135.133	81.3263	77.0313	110.089	116.861	117.805	90.1351	82.7515	98.306	90.809	80.4345	90.9317	137.484	33.7924	147.385	75.5086	52.8289	55.185	68.6534	183.215	45.4265	107.769	84.4381
606	ENSG00000198074.5	<AKR1B10>	5.14061	0	1.56898	0	1.67963	6.67586	0	0.997058	2.29159	2.15131	3.45746	0.741964	3.2453	1.4228	1.05421	2.17338	1.47959	15.2946	4.16738	2.38308	0.0548266	2.1475	0.704692	1.08822	2.45795	1.06477	1.86138	2.2405	2.2166	10.5139	1.01456	12.8912	0.421363	1.24569	1.32546	0.037047	0	3.05581	0.193164	0.287583	3.39441	1.10003	2.08312	0.884766	0.969353	0.532541	5.64479
607	ENSG00000227471.4	<AKR1B15>	0.667102	0.428132	1.23673	0.128722	1.71537	0.778274	0.768841	1.36439	0.177643	0.994301	1.00921	0.40808	0.471385	0.158089	0.131776	0.712284	0.237465	1.90302	1.12632	0.604406	0.731021	1.44957	0.620801	1.14264	0.668706	0.146865	1.59816	0.537722	0.163519	1.72879	0.729766	0.502721	1.15417	0.451337	1.20338	0.463087	0.12505	0.535758	1.19411	0.215688	0.0375072	0.696688	1.00564	0.918796	0.266097	0.674552	1.3303
608	ENSG00000187134.8	<AKR1C1>	282.184	149.579	276.215	69.3076	156.17	129.47	173.222	118.387	200.363	74.0483	71.5602	101.76	62.8755	212.261	117.742	138.165	151.466	146.691	136.623	167.197	82.0023	221.891	111.526	121.265	122.445	206.62	145.075	156.8	230.054	96.6714	117.902	214.77	321.665	185.987	162.02	76.113	185.664	289.33	59.5299	60.051	202.577	141.941	121.504	185.426	75.9517	128.68	137.453
609	ENSG00000151632.12	<AKR1C2>	251.517	155.447	127.863	36.2076	113.822	105.482	121.084	63.0945	193.4	58.9168	53.1889	161.563	70.6896	278.747	108.402	105.363	90.6748	81.7416	114.003	161.895	89.2394	229.479	61.0733	102.62	61.033	121.365	155.586	150.257	184.45	103.463	183.012	103.345	268.298	199.13	227.962	150.281	159.796	57.1674	32.8556	27.1587	230.576	218.265	113.404	159.428	53.3334	101.786	85.355
610	ENSG00000196139.7	<AKR1C3>	119.961	56.9237	59.2891	29.8267	28.9468	68.4535	49.4204	40.652	61.2513	34.8548	40.443	27.7495	24.6389	50.2724	57.1742	44.7826	46.5613	47.0997	87.0082	49.5441	23.6119	103.814	24.0602	53.6315	65.5151	44.2429	32.8845	60.5296	88.8093	41.8615	23.5839	49.8053	73.1707	61.093	108.461	52.6808	41.4989	33.7726	17.9467	13.0311	42.4394	55.3867	43.1171	53.0349	47.3842	29.3608	36.3855
611	ENSG00000198610.6	<AKR1C4>	0	0	0	0	0	0	0	0	0	0	0	0	0.090651	0	0	0	0	0	0	0	0	0	0	0	0	0.183581	0	0	0	0	0	0	0	0	0	0	0.107186	0	0	0	0	0	0	0	0	0	0.215724
612	ENSG00000196326.6	<AKR1CL1>	0.0392413	0.0891941	1.03368	0	0	0	0.393361	0	0.390814	0	0	0.241138	0	0.421571	0.971847	0.0913185	0.0913324	0	0	0	0	0.21475	0.268454	0.163234	0	0.972978	0.69567	0.645266	0.763091	0	0	0.0897716	0.109921	0	1.09873	0	0.464473	0	0.579494	0	0	0.495015	0	0.289251	0	0	0
613	ENSG00000122787.10	<AKR1D1>	0	0	0.0369173	0	0	0	0	0.104953	0	0	0	0	0.090651	0	0	0	0	0	0.075088	0	0	0	0	0	0.0542194	0	0	0	0	0	0	0	0	0	0	0	0	0	0	0	0	0	0	0	0.0570207	0	0.251679
614	ENSG00000165568.13	<AKR1E2>	10.7129	6.54685	16.059	9.83804	9.41665	18.7477	7.61689	13.9063	9.48613	14.7157	13.4374	7.2527	8.81127	7.86933	10.9539	17.1131	9.48031	18.3782	8.09072	9.13517	4.58717	8.42896	9.11067	9.35876	19.5552	8.20606	11.1872	9.15919	8.41217	9.56129	6.10512	18.0082	8.46391	7.16723	4.90071	11.2067	13.3982	7.32203	11.9411	7.33337	13.0338	7.86524	5.7286	14.2073	8.30602	12.3017	15.0648
615	ENSG00000053371.8	<AKR7A2>	5.3172	5.63707	3.06413	2.28022	10.5066	2.02351	1.5198	10.7402	3.26863	1.46433	0.616737	3.91386	1.63172	6.90323	4.03563	4.94946	0.785459	1.83253	2.38404	9.84319	4.14855	4.00868	5.88922	6.47496	7.24733	5.48906	5.32094	1.70278	6.99501	6.80933	5.35755	4.66812	2.39994	0.83046	5.07511	5.74228	4.75192	1.36916	3.65257	3.09152	6.71379	3.70344	4.4895	4.93427	6.80448	2.57395	1.97747
616	ENSG00000162482.4	<AKR7A3>	0	0	0	0	0	0	0	0	0	0	0	0	0	0	0	0	0	0	0	0	0	0	0	0	0	0	0	0	0	0	0	0	0	0	0	0	0	0	0	0	0	0	0	0	0	0	0
617	ENSG00000142208.11	<AKT1>	177.665	206.912	137.498	222.579	161.262	153.043	200.542	196.071	170.022	195.371	164.575	154.143	147.417	155.735	193.249	190.509	160.325	187.376	151.546	151.015	187.342	163.121	165.334	172.357	207.805	197.019	213.383	174.24	158.469	169.051	220.069	147.135	143.978	176.256	197.859	120.217	173.766	140.349	203.262	187.72	126.362	186.602	168.572	212.922	137.477	153.905	173.874
618	ENSG00000204673.6	<AKT1S1>	20.327	31.5926	28.0387	32.8425	24.1938	32.9988	41.6068	16.0579	29.3644	26.3761	24.1088	16.4716	12.5461	20.5692	24.3621	22.9027	24.2213	25.4617	32.0814	28.9251	13.8894	26.4859	18.5233	33.4086	21.3805	29.4463	16.5457	25.7927	27.4168	19.6342	21.6794	19.9113	37.0067	22.3502	23.8931	26.3404	30.155	6.09177	17.8941	8.50168	30.1371	29.0226	21.8369	22.4255	19.3491	19.775	21.123
619	ENSG00000105221.12	<AKT2>	119.725	278.072	208.49	194.444	248.889	250.777	205.71	233.154	196.917	221.349	166.089	249.931	159.872	258.107	342.436	215.165	205.918	230.142	225.208	295.227	164.991	244.887	275.35	192.852	209.847	209.172	165.532	240.29	235.232	251.539	173.934	193.26	209.857	205.177	309.216	141.742	273.396	95.3252	238.454	153.965	165.126	179.104	245.45	302.93	122.841	258.229	190.988
620	ENSG00000117020.12	<AKT3>	27.6651	44.276	47.8263	72.5992	37.9525	49.0485	34.1508	55.2055	63.6317	50.872	51.2452	44.4251	87.7864	39.5574	40.4552	28.3453	31.7106	55.8924	57.0105	49.3541	42.2896	60.2375	41.8118	71.2427	53.2434	32.3837	37.4533	47.445	38.5543	50.0468	33.5871	43.234	30.8878	54.0702	34.6887	40.4368	38.6406	29.1889	72.3841	45.7258	57.161	44.203	40.5133	40.7843	54.4548	53.2719	79.89
621	ENSG00000166971.12	<AKTIP>	63.3551	81.0239	66.8018	75.5966	80.2112	97.094	49.2952	81.4789	85.1798	72.4936	63.1314	88.7018	87.4056	68.7864	80.9762	66.4434	74.2716	73.7595	76.7587	106.375	56.1973	78.8493	76.2075	51.7815	77.4435	62.0503	59.7524	64.5266	66.5525	72.3095	61.4071	73.1998	73.9402	67.9713	101.101	74.168	93.3948	54.1711	79.0044	41.9872	35.5944	56.5417	103.348	77.7404	84.7708	93.9048	99.9883
622	ENSG00000269155.1	<AL009178.1>	0	0	0	0	0	0	0	0	0	0	0	0	0	0	0	0	0	0	0	0	0	0	0	0	0	0	0	0	0	0	0	0	0	0	0	0	0	0	0	0	0	0	0	0	0	0	0
623	ENSG00000268991.1	<AL021920.2>	0	0	0	0	0	0	0	0	0	0	0	0	0	0	0	0	0	0	0	0	0	0	0	0	0	0	0	0	0	0	0	0	0	0	0	0	0	0	0	0	0	0	0	0	0	0	0
624	ENSG00000268427.1	<AL022328.1>	0	0	0	0	0	0	0	0	0	0	0	0	0	0	0	0	0	0	0	0	0	0	0	0	0	0	0	0	0	0	0	0	0	0	0	0	0	0	0	0	0	0	0	0	0	0	0
625	ENSG00000269549.1	<AL031663.2>	0	0	0	0	0	0	0	0	0	0	0	0	0	0	0	0	0	0	0	0	0	0	0	0	0	0	0	0	0	0	0	0	0	0	0	0	0	0	0	0	0	0	0	0	0	0	0
626	ENSG00000267882.1	<AL031666.2>	0	0	0	0	0	0	0	0	0	0	0	0	0	0	0	0	0	0	0	0	0	0	0	0	0	0	0	0	0	0	0	0	0	0	0	0	0	0	0	0	0	0	0	0	0	0	0
627	ENSG00000176515.1	<AL033381.1>	0	0	0	0	0	0	0	0	0	0	0	0	0	0	0	0	0	0	0	0	0	0	0	0	0	0	0	0	0	0	0	0	0	0	0	0	0	0	0	0	0	0	0	0	0	0	0
628	ENSG00000224997.1	<AL049840.1>	0	0	0	0	0	0	0	0	0	0	0	0	0	0	0	0	0	0	0	0	0	0	0	0	0	0	0	0	0	0	0	0	0	0	0	0	0	0	0	0	0	0	0	0	0	0	0
629	ENSG00000269011.1	<AL050303.1>	0	0	0	0	0	0	0	0	0	0	0	0	0	0	0	0	0	0	0	0	0	0	0	0	0	0	0	0	0	0	0	0	0	0	0	0	0	0	0	0	0	0	0	0	0	0	0
630	ENSG00000225683.1	<AL078585.1>	0	0	0	0	0	0	0	0	0	0	0	0	0	0	0	0	0	0	0	0	0	0	0	0	0	0	0	0	0	0	0	0	0	0	0	0	0	0	0	0	0	0	0	0	0	0	0
631	ENSG00000203863.1	<AL079342.1>	0	0	0	0	0	0	0	0	0	0	0	0	0	0	0	0	0	0	0	0	0	0	0	0	0	0	0	0	0	0	0	0	0	0	0	0	0	0	0	0	0	0	0	0	0	0	0
632	ENSG00000269709.1	<AL109659.1>	0	0	0	0	0	0	0	0	0	0	0	0	0	0	0	0	0	0	0	0	0	0	0	0	0	0	0	0	0	0	0	0	0	0	0	0	0	0	0	0	0	0	0	0	0	0	0
633	ENSG00000268552.1	<AL109927.1>	0	0	0	0	0	0	0	0	0	0	0	0	0	0	0	0	0	0	0	0	0	0	0	0	0	0	0	0	0	0	0	0	0	0	0	0	0	0	0	0	0	0	0	0	0	0	0
634	ENSG00000269375.1	<AL117190.3>	0	0	0	0	0	0	0	0	0	0	0	0	0	0	0	0	0	0	0	0	0	0	0	0	0	0	0	0	0	0	0	0	0	0	0	0	0	0	0	0	0	0	0	0	0	0	0
635	ENSG00000267848.1	<AL118506.1>	0	0	0	0	0	0	0	0	0	0	0	0	0	0	0	0	0	0	0	0	0	0	0	0	0	0	0	0	0	0	0	0	0	0	0	0	0	0	0	0	0	0	0	0	0	0	0
636	ENSG00000268628.1	<AL121761.2>	0	0	0	0	0	0	0	0	0	0	0	0	0	0	0	0	0	0	0	0	0	0	0	0	0	0	0	0	0	0	0	0	0	0	0	0	0	0	0	0	0	0	0	0	0	0	0
637	ENSG00000269120.1	<AL133318.1>	0	0	0	0	0	0	0	0	0	0	0	0	0	0	0	0	0	0	0	0	0	0	0	0	0	0	0	0	0	0	0	0	0	0	0	0	0	0	0	0	0	0	0	0	0	0	0
638	ENSG00000235705.4	<AL133481.1>	0	0	0	0	0	0	0	0	0	0	0	0	0	0	0	0	0	0	0	0	0	0	0	0	0	0	0	0	0	0	0	0	0	0	0	0	0	0	0	0	0	0	0	0	0	0	0
639	ENSG00000212673.1	<AL136115.1>	0	0	0	0	0	0	0	0	0	0	0	0	0	0	0	0	0	0	0	0	0	0	0	0	0	0	0	0	0	0	0	0	0	0	0	0	0	0	0	0	0	0	0	0	0	0	0
640	ENSG00000215462.1	<AL136218.1>	0	0	0	0	0	0	0	0	0	0	0	0	0	0	0	0	0	0	0	0	0	0	0	0	0	0	0	0	0	0	0	0	0	0	0	0	0	0	0	0	0	0	0	0	0	0	0
641	ENSG00000203630.3	<AL136531.1>	0	0	0	0	0	0	0	0	0	0	0	0	0	0	0	0	0	0	0	0	0	0	0	0	0	0	0	0	0	0	0	0	0	0	0	0	0	0	0	0	0	0	0	0	0	0	0
642	ENSG00000237847.2	<AL137798.1>	0	0	0	0	0	0	0	0	0	0	0	0	0	0	0	0	0	0	0	0	0	0	0	0	0	0	0	0	0	0	0	0	0	0	0	0	0	0	0	0	0	0	0	0	0	0	0
643	ENSG00000268344.1	<AL138815.2>	0	0	0	0	0	0	0	0	0	0	0	0	0	0	0	0	0	0	0	0	0	0	0	0	0	0	0	0	0	0	0	0	0	0	0	0	0	0	0	0	0	0	0	0	0	0	0
644	ENSG00000269624.1	<AL138847.1>	0	0	0	0	0	0	0	0	0	0	0	0	0	0	0	0	0	0	0	0	0	0	0	0	0	0	0	0	0	0	0	0	0	0	0	0	0	0	0	0	0	0	0	0	0	0	0
645	ENSG00000253459.3	<AL139099.1>	0	0	0	0	0	0	0	0	0	0	0	0	0	0	0	0	0	0	0	0	0	0	0	0	0	0	0	0	0	0	0	0	0	0	0	0	0	0	0	0	0	0	0	0	0	0	0
646	ENSG00000248458.2	<AL139147.1>	0	0	0	0	0	0	0	0	0	0	0	0	0	0	0	0	0	0	0	0	0	0	0	0	0	0	0	0	0	0	0	0	0	0	0	0	0	0	0	0	0	0	0	0	0	0	0
647	ENSG00000269223.1	<AL158091.1>	0	0	0	0	0	0	0	0	0	0	0	0	0	0	0	0	0	0	0	0	0	0	0	0	0	0	0	0	0	0	0	0	0	0	0	0	0	0	0	0	0	0	0	0	0	0	0
648	ENSG00000269305.1	<AL158147.2>	0	0	0	0	0	0	0	0	0	0	0	0	0	0	0	0	0	0	0	0	0	0	0	0	0	0	0	0	0	0	0	0	0	0	0	0	0	0	0	0	0	0	0	0	0	0	0
649	ENSG00000234631.1	<AL162407.1>	0	0	0	0	0	0	0	0	0	0	0	0	0	0	0	0	0	0	0	0	0	0	0	0	0	0	0	0	0	0	0	0	0	0	0	0	0	0	0	0	0	0	0	0	0	0	0
650	ENSG00000228537.1	<AL353608.1>	0	0	0	0	0	0	0	0	0	0	0	0	0	0	0	0	0	0	0	0	0	0	0	0	0	0	0	0	0	0	0	0	0	0	0	0	0	0	0	0	0	0	0	0	0	0	0
651	ENSG00000233889.1	<AL353698.1>	0	0	0	0	0	0	0	0	0	0	0	0	0	0	0	0	0	0	0	0	0	0	0	0	0	0	0	0	0	0	0	0	0	0	0	0	0	0	0	0	0	0	0	0	0	0	0
652	ENSG00000268578.1	<AL354718.1>	0	0	0	0	0	0	0	0	0	0	0	0	0	0	0	0	0	0	0	0	0	0	0	0	0	0	0	0	0	0	0	0	0	0	0	0	0	0	0	0	0	0	0	0	0	0	0
653	ENSG00000268674.1	<AL355149.2>	0	0	0	0	0	0	0	0	0	0	0	0	0	0	0	0	0	0	0	0	0	0	0	0	0	0	0	0	0	0	0	0	0	0	0	0	0	0	0	0	0	0	0	0	0	0	0
654	ENSG00000177596.1	<AL355390.1>	0	0	0	0	0	0	0	0	0	0	0	0	0	0	0	0	0	0	0	0	0	0	0	0	0	0	0	0	0	0	0	0	0	0	0	0	0	0	0	0	0	0	0	0	0	0	0
655	ENSG00000224474.2	<AL355490.1>	0	0	0	0	0	0	0	0	0	0	0	0	0	0	0	0	0	0	0	0	0	0	0	0	0	0	0	0	0	0	0	0	0	0	0	0	0	0	0	0	0	0	0	0	0	0	0
656	ENSG00000268421.1	<AL355531.2>	0	0	0	0	0	0	0	0	0	0	0	0	0	0	0	0	0	0	0	0	0	0	0	0	0	0	0	0	0	0	0	0	0	0	0	0	0	0	0	0	0	0	0	0	0	0	0
657	ENSG00000225996.2	<AL356356.1>	0	0	0	0	0	0	0	0	0	0	0	0	0	0	0	0	0	0	0	0	0	0	0	0	0	0	0	0	0	0	0	0	0	0	0	0	0	0	0	0	0	0	0	0	0	0	0
658	ENSG00000248835.2	<AL357673.1>	0	0	0	0	0	0	0	0	0	0	0	0	0	0	0	0	0	0	0	0	0	0	0	0	0	0	0	0	0	0	0	0	0	0	0	0	0	0	0	0	0	0	0	0	0	0	0
659	ENSG00000269295.1	<AL358113.1>	0	0	0	0	0	0	0	0	0	0	0	0	0	0	0	0	0	0	0	0	0	0	0	0	0	0	0	0	0	0	0	0	0	0	0	0	0	0	0	0	0	0	0	0	0	0	0
660	ENSG00000268211.1	<AL359091.2>	0	0	0	0	0	0	0	0	0	0	0	0	0	0	0	0	0	0	0	0	0	0	0	0	0	0	0	0	0	0	0	0	0	0	0	0	0	0	0	0	0	0	0	0	0	0	0
661	ENSG00000204038.3	<AL359195.1>	0	0	0	0	0	0	0	0	0	0	0	0	0	0	0	0	0	0	0	0	0	0	0	0	0	0	0	0	0	0	0	0	0	0	0	0	0	0	0	0	0	0	0	0	0	0	0
662	ENSG00000205850.6	<AL359736.1>	0	0	0	0	0	0	0	0	0	0	0	0	0	0	0	0	0	0	0	0	0	0	0	0	0	0	0	0	0	0	0	0	0	0	0	0	0	0	0	0	0	0	0	0	0	0	0
663	ENSG00000205740.1	<AL359878.1>	0	0	0	0	0	0	0	0	0	0	0	0	0	0	0	0	0	0	0	0	0	0	0	0	0	0	0	0	0	0	0	0	0	0	0	0	0	0	0	0	0	0	0	0	0	0	0
664	ENSG00000196979.1	<AL360004.1>	0	0	0	0	0	0	0	0	0	0	0	0	0	0	0	0	0	0	0	0	0	0	0	0	0	0	0	0	0	0	0	0	0	0	0	0	0	0	0	0	0	0	0	0	0	0	0
665	ENSG00000204049.1	<AL391421.1>	0	0	0	0	0	0	0	0	0	0	0	0	0	0	0	0	0	0	0	0	0	0	0	0	0	0	0	0	0	0	0	0	0	0	0	0	0	0	0	0	0	0	0	0	0	0	0
666	ENSG00000226974.2	<AL445989.1>	0	0	0	0	0	0	0	0	0	0	0	0	0	0	0	0	0	0	0	0	0	0	0	0	0	0	0	0	0	0	0	0	0	0	0	0	0	0	0	0	0	0	0	0	0	0	0
667	ENSG00000189275.3	<AL450307.1>	0	0	0	0	0	0	0	0	0	0	0	0	0	0	0	0	0	0	0	0	0	0	0	0	0	0	0	0	0	0	0	0	0	0	0	0	0	0	0	0	0	0	0	0	0	0	0
668	ENSG00000240510.2	<AL589765.1>	0	0	0	0	0	0	0	0	0	0	0	0	0	0	0	0	0	0	0	0	0	0	0	0	0	0	0	0	0	0	0	0	0	0	0	0	0	0	0	0	0	0	0	0	0	0	0
669	ENSG00000268172.1	<AL590452.1>	0	0	0	0	0	0	0	0	0	0	0	0	0	0	0	0	0	0	0	0	0	0	0	0	0	0	0	0	0	0	0	0	0	0	0	0	0	0	0	0	0	0	0	0	0	0	0
670	ENSG00000268146.1	<AL590483.1>	0	0	0	0	0	0	0	0	0	0	0	0	0	0	0	0	0	0	0	0	0	0	0	0	0	0	0	0	0	0	0	0	0	0	0	0	0	0	0	0	0	0	0	0	0	0	0
671	ENSG00000269620.1	<AL590560.1>	0	0	0	0	0	0	0	0	0	0	0	0	0	0	0	0	0	0	0	0	0	0	0	0	0	0	0	0	0	0	0	0	0	0	0	0	0	0	0	0	0	0	0	0	0	0	0
672	ENSG00000232850.1	<AL590708.2>	0	0	0	0	0	0	0	0	0	0	0	0	0	0	0	0	0	0	0	0	0	0	0	0	0	0	0	0	0	0	0	0	0	0	0	0	0	0	0	0	0	0	0	0	0	0	0
673	ENSG00000268387.1	<AL590714.1>	0	0	0	0	0	0	0	0	0	0	0	0	0	0	0	0	0	0	0	0	0	0	0	0	0	0	0	0	0	0	0	0	0	0	0	0	0	0	0	0	0	0	0	0	0	0	0
674	ENSG00000269554.1	<AL590822.2>	0	0	0	0	0	0	0	0	0	0	0	0	0	0	0	0	0	0	0	0	0	0	0	0	0	0	0	0	0	0	0	0	0	0	0	0	0	0	0	0	0	0	0	0	0	0	0
675	ENSG00000213121.2	<AL590867.1>	0	0	0	0	0	0	0	0	0	0	0	0	0	0	0	0	0	0	0	0	0	0	0	0	0	0	0	0	0	0	0	0	0	0	0	0	0	0	0	0	0	0	0	0	0	0	0
676	ENSG00000269337.1	<AL591479.1>	0	0	0	0	0	0	0	0	0	0	0	0	0	0	0	0	0	0	0	0	0	0	0	0	0	0	0	0	0	0	0	0	0	0	0	0	0	0	0	0	0	0	0	0	0	0	0
677	ENSG00000267884.1	<AL626787.1>	0	0	0	0	0	0	0	0	0	0	0	0	0	0	0	0	0	0	0	0	0	0	0	0	0	0	0	0	0	0	0	0	0	0	0	0	0	0	0	0	0	0	0	0	0	0	0
678	ENSG00000237683.5	<AL627309.1>	0	0	0	0	0	0	0	0	0	0	0	0	0	0	0	0	0	0	0	0	0	0	0	0	0	0	0	0	0	0	0	0	0	0	0	0	0	0	0	0	0	0	0	0	0	0	0
679	ENSG00000215014.3	<AL645728.1>	0	0	0	0	0	0	0	0	0	0	0	0	0	0	0	0	0	0	0	0	0	0	0	0	0	0	0	0	0	0	0	0	0	0	0	0	0	0	0	0	0	0	0	0	0	0	0
680	ENSG00000268996.1	<AL807752.1>	0	0	0	0	0	0	0	0	0	0	0	0	0	0	0	0	0	0	0	0	0	0	0	0	0	0	0	0	0	0	0	0	0	0	0	0	0	0	0	0	0	0	0	0	0	0	0
681	ENSG00000148218.11	<ALAD>	77.9529	120.394	132.33	134.588	143.108	166.481	112.751	178.316	118.452	110.512	169.434	180.464	59.7027	109.345	161.64	119.901	177.934	136.172	97.1075	145.162	125.352	120.368	147.616	110.165	126.277	132.508	136.52	116.112	137.32	139.839	126.624	95.9121	104.352	112.726	144.719	101.008	154.044	57.1078	226.916	104.177	100.538	95.3362	145.567	159.105	115.144	183.993	105.741
682	ENSG00000023330.10	<ALAS1>	34.1988	40.3871	29.3123	42.8092	25.7662	13.7495	35.6885	29.8418	25.4385	28.5455	23.2117	29.8084	21.0854	25.751	28.233	48.2892	43.1089	37.5493	19.7857	19.7382	46.164	31.461	20.7381	23.3425	44.1346	52.8346	40.7436	44.6488	39.8806	17.3408	60.8732	31.2046	34.0938	23.8486	53.001	17.8381	30.4587	29.1095	47.4834	47.8646	31.8624	30.7093	30.9236	34.8462	25.4692	32.414	25.7071
683	ENSG00000158578.14	<ALAS2>	0.176586	0.338938	0.147669	0.220666	1.66176	0.760979	0	0.524767	0	2.47671	0	0	0.743338	0.421571	1.33423	0.14611	0.109599	0	0	0.310838	0.0548266	0	2.51676	0.272058	0	0.220297	0.112811	0.699039	0	0.0882038	0.533976	0	0.164881	0.126375	0.209283	1.1855	0.250101	0.476229	0.263407	1.11438	0.131275	0.311676	0.413034	0.425369	0.342125	0	0.341564
684	ENSG00000163631.12	<ALB>	2.19751	9.3297	2.58421	7.4291	6.91507	10.965	17.6655	5.6325	8.58015	9.54529	2.63515	4.52598	43.313	12.4715	4.36507	1.62547	5.40688	21.2856	7.05827	12.0191	4.45923	3.88341	21.3589	6.85583	4.62672	2.80878	1.10931	5.78947	2.39829	3.77512	6.3187	2.22634	7.30974	1.73313	10.6212	4.40859	5.07348	2.38115	2.49358	3.82845	2.26918	2.34674	9.26633	7.16321	2.24282	8.82243	17.5996
685	ENSG00000170017.8	<ALCAM>	15.9908	14.0392	12.2381	22.8206	20.4951	14.1127	17.6297	21.7079	18.084	19.7414	10.2789	35.3175	49.4592	29.2816	19.9146	10.2277	18.3943	14.537	20.4614	28.4934	20.6148	18.2001	18.0703	13.0043	14.9827	7.89397	12.7852	11.4714	18.4232	22.6155	12.4239	13.8427	13.3737	13.3957	18.7483	22.7654	20.4546	8.71103	12.6084	19.7174	11.4585	16.2988	22.1242	16.13	16.8971	27.9939	34.1384
686	ENSG00000161618.5	<ALDH16A1>	32.1975	11.7023	26.8573	32.2908	22.7107	7.212	24.2811	16.3378	18.4216	13.0705	21.455	24.8002	8.90192	20.7624	28.5954	51.9785	15.3073	28.4571	13.7599	37.5423	14.9859	32.0158	18.0032	22.5989	25.9892	42.8294	24.4989	29.0729	17.1151	21.2571	17.8526	30.8456	17.2942	24.2098	14.2138	25.5624	19.5793	17.4221	9.69336	8.5556	20.2539	23.2107	16.3598	26.0495	9.97864	6.15973	12.2064
687	ENSG00000059573.4	<ALDH18A1>	21.0333	23.1191	20.6367	15.3179	27.1064	15.3233	11.2823	25.0139	14.7088	23.1943	10.2416	21.721	11.4402	26.7698	23.3408	35.4316	25.0068	15.8233	23.465	19.7554	20.3773	28.7587	16.879	14.4553	18.8864	39.7636	24.292	25.2371	37.2461	26.2141	23.228	17.7389	21.9475	24.4805	29.4915	13.059	21.9017	28.2563	21.5467	27.1227	14.3465	32.6894	37.9094	26.4579	17.2583	29.059	16.1973
688	ENSG00000165092.8	<ALDH1A1>	1.31458	9.38322	9.65386	19.7128	11.9718	12.02	3.77269	18.6992	6.14644	11.4616	5.41981	25.1897	14.9393	11.3824	6.9347	3.39705	15.3804	9.92036	12.4271	6.85569	19.5182	11.2386	10.7214	11.5896	1.73502	14.9802	12.8041	10.2346	4.50587	11.9957	10.2701	7.97172	9.17839	13.9011	2.5114	4.24187	10.5399	2.10334	23.1622	13.4086	3.78823	0.80669	20.1309	18.8013	15.2436	25.6329	20.1883
689	ENSG00000128918.10	<ALDH1A2>	2.25638	4.20996	2.49192	3.97199	6.43262	10.8612	10.2631	9.70819	12.9324	8.29789	9.90517	9.27455	5.71101	7.41263	12.1398	7.96297	5.05981	5.16282	9.40477	8.35807	5.8299	12.5092	9.88248	4.84262	7.68109	7.54517	8.9685	6.1121	7.37654	5.64504	5.73133	8.45649	9.96616	4.04398	7.27259	4.01959	7.84245	5.55601	5.49642	8.48371	4.03202	10.2119	10.1283	9.88556	5.70207	6.30174	10.6963
690	ENSG00000184254.12	<ALDH1A3>	32.2171	37.3902	16.6312	15.2811	52.9977	20.1313	41.2313	22.8449	14.9575	20.3018	9.49401	13.0215	20.6503	41.7707	29.9955	17.4418	46.0133	18.9949	51.2663	49.4404	55.9414	30.6557	18.0871	18.1553	15.561	97.1876	31.1923	43.3762	18.5504	60.1373	50.4963	31.8689	65.5312	30.2577	38.7522	22.7098	34.4246	43.6147	21.9505	18.0818	12.6962	98.9479	32.7734	33.9274	22.0861	57.4612	17.9591
691	ENSG00000137124.6	<ALDH1B1>	0	0	0	0	0	0	0	0	0	0	0	0	0	0	0	0	0	0	0	0	0	0	0	0	0	0	0	0	0	0	0	0	0	0	0	0	0	0	0	0	0	0	0	0	0	0	0
692	ENSG00000144908.9	<ALDH1L1>	38.3976	12.5764	67.7247	96.9092	6.2182	10.9996	15.8953	27.148	37.5537	29.9013	48.3111	23.7985	43.1136	5.70878	4.79335	29.9707	15.6178	126.304	26.2057	5.66415	6.98125	5.74458	20.9059	73.6005	22.2842	5.23205	46.9484	7.33094	4.59671	7.30328	11.1422	104.961	5.95405	27.676	8.45852	20.7833	6.93137	12.3621	24.2861	10.5327	56.5609	8.81859	3.60956	8.76259	94.4264	22.0117	69.679
693	ENSG00000136010.9	<ALDH1L2>	1.55003	5.7441	8.23255	2.94222	10.864	5.5171	3.86209	4.35557	5.66681	6.25506	3.19582	11.519	5.07645	4.63729	6.67115	17.8802	4.32916	4.98661	5.61283	9.91226	4.4775	4.3845	8.05363	2.73871	4.91589	3.12087	3.47834	8.49601	8.61202	8.94387	5.14397	7.7024	6.22885	6.08402	12.0164	3.24161	10.6472	2.34146	5.84762	3.43302	2.64426	7.9569	4.54338	5.78501	5.07485	9.62124	6.45375
694	ENSG00000111275.8	<ALDH2>	4.59123	10.0076	10.0969	11.254	10.1671	6.34725	4.16605	7.34674	7.47877	5.9658	6.14868	8.14306	7.37899	4.74268	6.02874	3.37879	4.09169	14.9422	4.37388	3.45375	3.5089	8.44685	7.28183	14.4372	8.2052	3.13923	4.0424	6.32719	8.84822	5.7156	3.13265	13.1784	5.03804	8.75594	8.17948	5.31624	5.21639	3.01612	15.8571	2.71406	5.00721	2.09006	3.34018	7.18022	6.48136	7.0828	7.17284
695	ENSG00000108602.13	<ALDH3A1>	2.00131	3.63912	1.3844	8.20143	3.32352	6.41643	5.91829	5.16021	3.83709	3.236	3.065	3.52433	11.3314	1.17689	2.8826	5.88091	3.67157	2.30829	2.72194	6.80389	5.11716	1.96854	6.00667	3.33723	3.95802	9.80322	5.79098	3.60273	3.68827	3.38702	7.38666	4.99131	2.96786	5.12719	7.3249	5.16805	3.93016	3.82968	2.96772	4.4216	2.5505	2.91509	4.705	5.51277	3.00309	2.89347	5.05155
696	ENSG00000072210.14	<ALDH3A2>	76.6187	84.895	103.018	106.196	99.938	90.5738	71.3055	102.155	96.9575	81.6592	70.308	142.494	124.609	135.465	97.6788	74.3698	107.918	73.83	112.726	111.332	67.2174	87.9225	124.647	72.7481	85.2872	62.3991	76.3545	69.4019	66.4616	103.322	75.1659	96.9174	99.4418	107.725	110.222	80.0399	87.6961	70.2438	92.5084	53.4006	49.3032	92.1094	148.477	111.531	79.0878	130.597	130.189
697	ENSG00000006534.11	<ALDH3B1>	63.7475	71.052	122.861	148.049	67.078	79.0726	56.9479	95.9274	100.741	47.9072	67.542	95.1013	126.567	74.1439	49.2183	74.5342	94.0176	80.5787	40.754	58.472	53.4742	50.0548	73.3216	93.4788	73.2866	51.5127	102.677	58.2173	65.535	56.7504	72.7452	96.8816	54.6307	82.7211	66.0462	81.5403	50.0916	29.6651	91.4899	45.6179	81.1656	57.7334	62.4758	58.4797	64.3954	58.0115	67.0364
698	ENSG00000132746.10	<ALDH3B2>	0.196207	0.392454	0.332255	0.147111	0.947025	0	0	0.979565	0.266464	0	0.130823	0.222589	0.344474	0	0.280024	0.14611	0.876792	0.475754	0.150176	0.638944	0	0.143167	0.251676	0.362743	0.0361463	0.348803	0.206821	0.107545	0.381545	0.264611	0.0889959	0.0897716	0.164881	0.559658	0.0348805	0.166711	0	0	0.351208	0.0898698	0.300057	0.201673	0	0.0340295	0.228083	0	0.125839
699	ENSG00000159423.12	<ALDH4A1>	28.862	24.1716	32.8564	24.1078	26.7311	33.7252	20.9375	26.5007	34.8358	20.356	88.8662	41.3645	13.3982	16.775	28.5624	42.1892	27.3267	37.0736	18.8283	22.6911	16.1008	24.41	22.5502	31.6675	27.5615	18.4682	25.7209	27.8719	32.4132	17.5702	18.4577	32.9821	21.5812	18.9561	21.4341	17.6344	25.0995	15.7552	23.4958	10.2092	27.4178	18.6638	15.9287	21.7789	19.4061	24.0353	42.7674
700	ENSG00000112294.8	<ALDH5A1>	4.61085	11.5952	10.0046	8.12787	15.2775	18.35	13.4279	19.3639	12.8436	9.81646	17.549	20.6081	7.52403	14.3159	10.4597	9.36928	13.298	11.6472	11.7325	15.6109	13.2315	10.4154	14.6811	8.86906	10.0849	9.96843	9.55136	10.0733	13.5358	9.6495	14.1859	6.39174	10.1127	9.13506	9.41773	11.7068	17.3999	4.82182	18.1575	6.09316	7.25764	8.45192	12.2833	17.304	3.97245	17.6804	13.2311
701	ENSG00000119711.8	<ALDH6A1>	31.9424	32.7342	48.5831	48.0317	44.1885	40.1935	23.405	62.0625	60.0611	35.5779	65.3741	76.1812	51.5079	20.3057	31.3132	40.1801	36.7339	66.0241	29.0215	25.7132	26.6092	24.41	36.4762	66.4182	39.9597	19.6065	35.592	19.2505	23.6377	29.0366	39.3539	59.7879	18.4118	38.2914	22.8293	29.8969	29.9585	32.5622	81.498	34.0606	37.2447	18.8289	33.6354	24.2801	44.6092	52.8813	84.8517
702	ENSG00000164904.11	<ALDH7A1>	73.656	73.8706	120.018	150.458	118.164	96.5232	65.1369	134.69	114.74	101.816	119.46	137.486	70.9616	71.3861	71.5213	105.327	117.673	130.392	112.426	97.7929	56.1973	87.6004	73.8417	134.814	102.095	70.954	106.757	98.188	113.609	89.227	65.0382	124.118	62.7832	92.9935	83.9051	76.5205	107.382	56.9293	104.502	56.0248	83.6599	80.5957	107.209	102.173	118.85	137.342	151.87
703	ENSG00000118514.9	<ALDH8A1>	0.824068	1.14168	0.572218	4.65238	2.32289	4.89448	2.1456	0.997058	3.07322	3.50717	0.392469	2.63397	0.507645	4.51433	3.03084	2.00901	0.67586	1.74443	0.4693	8.09904	1.49859	0.751628	5.13419	0.362743	3.10858	2.00103	1.14691	3.54896	2.03491	0.811475	3.93362	2.10066	1.66713	1.29985	3.69733	1.7412	0.803896	0.555601	0.158044	1.90524	3.54443	1.98006	1.18522	2.34803	0.817297	1.36686	0.79099
704	ENSG00000143149.8	<ALDH9A1>	16.501	15.3414	14.49	7.92559	6.25394	11.0688	28.465	10.7053	8.29592	14.9687	6.2795	9.57134	10.1348	22.0622	18.3827	26.3728	19.0702	7.71779	7.49002	19.2029	14.7849	13.6188	22.0468	13.5122	12.7415	22.452	4.83209	10.2525	37.664	17.7819	13.7232	11.5626	12.1096	15.4538	19.0098	8.07624	19.5615	10.8938	3.98622	14.7745	7.35141	10.4136	13.684	19.9753	7.46972	12.3904	8.08967
705	ENSG00000149925.12	<ALDOA>	2164.3	1922.04	1846.01	1607	1717.4	1274.5	1990.14	1449.44	1584.47	1368.07	1820.08	1637.9	1668.3	1136.64	1309.46	2118.95	2292.99	1536.42	1252.94	1112.84	1860.17	1443.58	1373.28	1849.45	1784.81	2129.53	2194.74	1419.21	1670.95	1493.71	1919.02	1894.2	1592.94	1500.77	1616.02	1720.85	1444.35	2395.96	1440.55	2198.63	1439.4	2328.53	1363.8	1524.83	1625	1356.01	1555.57
706	ENSG00000136872.13	<ALDOB>	0	0	0	0	0	0	0	0	0	0	0	0	0	0	0	0	0	0	0	0	1.88238	0	0	0	0	0	0	0	0	0	0	0	0	0	0	0	0	0	0	0	0	0	0	0	0	0	0
707	ENSG00000109107.9	<ALDOC>	219.32	167.364	401.974	219.14	244.922	357.85	211.735	300.552	276.27	98.707	775.108	268.48	94.2045	60.2671	133.39	243.82	280.116	449.2	64.1627	123.644	152.619	90.8037	185.989	359.115	229.547	124.909	414.356	103.512	124.62	115.953	206.541	230.623	146.745	65.2633	113.746	184.142	177.214	80.4232	322.919	134.859	96.7499	56.0466	127.269	172.751	246.139	190.011	453.183
708	ENSG00000033011.7	<ALG1>	3.74755	3.74615	5.09458	3.42033	9.38091	4.4621	8.68969	6.27971	5.02729	1.88013	10.335	7.03011	17.9308	5.902	10.4268	6.33751	7.54406	4.95137	2.0086	4.4208	4.112	4.83189	7.23149	2.21273	6.99431	6.51711	5.73458	4.46309	6.1229	5.7156	5.23296	5.15289	8.31734	2.78024	5.982	5.4459	6.30612	4.58371	3.05551	6.66834	2.47548	5.07848	4.32788	5.00233	8.30602	3.53252	11.2536
709	ENSG00000139133.2	<ALG10>	1.53041	0	4.00552	3.80649	2.57305	4.35833	1.94892	1.87167	2.77123	4.8088	1.02789	3.72837	3.33596	2.35377	2.09194	3.05004	1.53439	1.49775	0.994916	2.22767	1.62652	3.61497	3.40601	1.21519	4.31949	4.79146	0.376038	3.6565	4.74207	2.02868	3.11485	3.01632	1.35569	1.48038	2.91252	0.537181	5.6094	0.89293	2.03701	1.68956	1.78159	1.55838	4.02259	3.38593	1.33049	5.37867	1.564
710	ENSG00000175548.4	<ALG10B>	2.07979	0	0.756804	0.937831	0.768341	2.54236	4.13029	1.45186	1.42114	0.976223	0.523292	1.98475	7.74159	2.05516	1.58131	4.10933	0.0913324	1.9735	0.844739	1.83049	1.53514	0.30423	3.69124	1.43284	0.28917	1.46865	0.357236	2.74238	3.96081	3.70456	4.43199	3.44723	1.85034	0.866567	1.83123	1.66711	2.39383	0.674658	2.95015	3.90034	2.3442	0.586684	1.20318	1.42923	0.342125	0.372779	2.22915
711	ENSG00000253710.1	<ALG11>	4.15958	5.61923	5.1315	6.04993	6.61131	6.12242	9.42277	7.15433	6.78596	7.73747	4.29847	7.51239	8.0498	8.853	5.63342	4.60245	5.95487	5.65619	7.32107	5.42239	4.73337	7.92788	6.057	6.85583	4.93397	7.03115	6.71227	6.38096	6.19557	4.99233	7.84944	6.31992	6.66854	3.6107	6.06921	2.81557	5.84165	4.72261	7.11198	6.68631	6.60127	6.93021	8.22477	5.00233	7.58376	8.64491	9.65367
712	ENSG00000182858.9	<ALG12>	19.8953	16.9826	19.0493	20.7058	21.8173	16.6724	11.9081	10.4779	16.3431	13.0163	12.559	20.2927	8.37615	19.9368	13.1117	24.1629	12.951	10.2551	16.0688	25.3678	7.03609	10.0217	12.7516	15.8881	12.615	21.277	11.8076	18.3363	18.9501	18.2229	11.0711	18.1159	15.9568	12.4208	21.3992	11.7809	17.3999	13.632	8.35877	7.42324	14.6653	21.634	14.51	13.0162	18.5127	12.3017	15.1007
713	ENSG00000101901.6	<ALG13>	52.76	80.7385	76.7879	56.5273	79.0141	80.5254	64.386	72.1905	71.8566	89.0351	50.4977	97.457	68.4959	82.7158	105.355	90.2044	63.8049	78.147	66.4341	100.556	51.665	69.7403	111.023	65.729	68.443	69.2283	50.8027	93.3306	81.3782	81.1475	59.1645	70.6683	66.1358	75.5357	88.9104	65.4064	82.1761	58.0206	47.8171	40.4774	64.775	72.3821	75.7828	90.1952	49.3229	93.5497	70.8295
714	ENSG00000172339.9	<ALG14>	1.58927	8.84806	1.27365	2.29861	2.60879	0.882043	1.6986	13.609	3.01993	4.98958	3.906	1.42828	0.852119	20.4111	1.18598	27.7608	1.29692	11.5239	15.8436	1.01885	0.913777	3.14967	2.2483	4.51615	5.09663	1.487	2.72627	0.967899	2.48913	1.16429	7.03068	1.63384	3.20603	0.541605	0	1.59302	2.67965	14.6242	10.2026	12.2403	1.40652	1.33837	10.6131	2.79041	2.09076	7.43783	20.1163
715	ENSG00000189366.5	<ALG1L>	0	0	0	0	0	0	0	0	0	0	0	0	0	0	0	0	0	0	0	0	0	0	0	0	0	0	0	0	0	0	0	0	0	0	0	0	0	0	0	0	0	0	0	0	0	0	0
716	ENSG00000119523.8	<ALG2>	21.5435	17.6783	24.8822	18.3521	19.2085	19.5087	24.0844	22.5475	23.4844	16.3427	18.5395	23.3162	36.9856	38.0995	30.1437	39.7601	19.4904	21.127	23.4838	26.6802	26.4995	31.6041	23.5065	22.8891	26.6036	31.0986	23.0511	20.9891	25.7089	17.2703	25.4706	19.2291	20.6102	31.3047	25.2535	23.3026	22.1696	28.2166	28.5182	26.2779	18.2098	20.1123	18.0837	21.7448	20.4895	22.8993	28.5475
717	ENSG00000214160.5	<ALG3>	33.3355	15.5733	35.0899	35.5456	28.7145	22.8812	35.9925	20.0111	32.9528	20.2837	33.6776	17.4733	31.3652	25.0835	23.2749	45.5679	17.5541	32.4746	19.6918	26.5939	27.2671	29.0987	23.5736	21.5469	34.6281	42.1318	34.163	27.155	32.3951	17.2879	46.8474	31.4739	25.3367	18.0896	30.7821	24.1546	24.1884	49.627	15.7868	20.5263	20.0101	35.7511	25.9672	27.6659	23.2644	17.5028	36.6732
718	ENSG00000120697.4	<ALG5>	9.75147	12.951	16.502	11.1069	13.0975	25.0604	15.5377	13.6265	20.9619	10.2142	12.1105	18.5306	7.83224	14.9307	19.7828	17.7888	11.4531	12.2991	4.8244	19.3064	5.46438	15.3546	16.9966	6.92838	12.1271	15.5309	13.2553	11.9195	12.6637	11.9781	12.6552	10.7906	8.40895	11.1932	11.3187	12.9664	13.7555	14.4258	7.12954	9.00495	9.32055	12.6504	15.2822	10.0217	12.0694	16.1005	16.503
719	ENSG00000088035.11	<ALG6>	11.0661	10.7211	20.5629	15.6121	19.4766	18.9207	14.1431	23.9819	19.9138	18.259	16.1847	20.9048	18.4021	33.673	37.5891	20.4736	14.7045	20.1403	16.1252	48.4043	18.6411	18.6476	36.0904	11.8979	12.6512	14.4294	11.1872	15.5222	22.9473	23.3563	15.1115	18.3673	15.6637	16.88	22.9339	22.3763	21.2765	12.3224	14.8912	12.1324	12.7149	17.4172	18.7661	18.495	12.0314	30.9406	21.8061
720	ENSG00000159063.8	<ALG8>	46.6383	33.0197	42.3072	33.8907	37.5415	43.6525	40.7307	56.0451	44.6239	36.5722	42.0129	26.2655	49.5861	52.4154	54.8846	47.6683	51.0548	42.0249	39.9092	60.9414	31.105	35.7381	39.6473	39.285	35.6403	54.5785	46.1022	35.2029	40.571	38.9155	33.6582	41.6541	45.0859	40.7467	46.3562	40.6035	53.5573	51.3534	37.8779	18.8906	49.8846	51.8299	53.5328	28.5167	39.9906	44.3607	40.5742
721	ENSG00000086848.10	<ALG9>	45.8339	45.6852	51.2227	44.4459	50.4425	58.1284	55.2672	47.8938	55.2647	57.5429	38.4246	45.0743	85.2119	65.8354	56.0377	61.64	46.2508	51.2228	51.698	77.7612	45.5975	39.8183	65.7545	34.7145	52.2314	52.4123	43.9964	42.946	47.7477	69.1694	54.6612	42.5517	55.7483	48.6541	67.8774	59.2195	59.8634	50.5596	45.06	46.4267	53.6541	74.5822	56.873	49.4619	37.2156	65.1831	55.2435
722	ENSG00000171094.11	<ALK>	0	0.321099	0.313797	0	0.410973	0.605324	0	0.139938	0.213171	0.0723128	0.317713	0.0370982	0.199432	0	0.708295	0.0182637	0	0.422893	0	0.310838	0	0.178959	1.25838	0	0.379536	0.0550742	0.507651	0	0.0181688	0.670349	0	0.269315	0.0183202	0.162481	0.366246	0.388993	0	0.238115	0	0.107844	0	0.0916694	0.107748	0.0680589	0.152055	0	0
723	ENSG00000100601.5	<ALKBH1>	18.5023	13.2364	14.6746	18.775	15.1881	22.8985	15.0729	17.7721	19.4341	22.435	20.6887	15.9893	21.7381	21.3947	14.3965	14.264	15.6544	17.691	10.7751	15.3346	14.6935	15.8378	19.7817	16.6499	19.0852	12.3733	12.4092	13.927	16.4609	13.3011	19.2588	19.9832	18.8331	21.0143	17.5449	19.6348	17.7393	14.2869	15.2951	12.6177	18.266	14.8321	18.9995	19.1416	19.216	17.5916	24.8263
724	ENSG00000189046.6	<ALKBH2>	62.8646	35.6955	42.2887	70.4293	47.1904	76.34	107.191	38.9552	71.8921	48.6665	47.2271	39.5838	75.1859	49.0955	37.5726	58.0238	39.7661	43.1703	33.508	46.263	57.8969	28.1324	46.2581	30.9239	49.0505	56.1574	60.2224	51.2808	40.571	42.6377	74.187	45.5142	48.8599	28.4522	46.0597	44.2896	49.2877	52.0281	29.7825	41.9691	42.0643	65.6536	47.427	36.1904	36.6453	43.0648	42.983
725	ENSG00000166199.8	<ALKBH3>	48.2668	30.0941	35.699	34.0194	30.823	56.52	43.9312	52.2143	40.4671	43.3154	40.5178	28.4358	30.4587	53.0829	40.4717	48.8371	33.3363	43.1879	30.1853	47.2992	31.3791	41.0352	52.3653	39.8836	41.2972	45.3445	33.9186	33.3925	31.6864	36.9397	39.8168	53.827	43.602	48.5278	44.9086	53.6625	41.1059	39.1302	20.7389	20.1128	40.114	50.3998	46.6548	42.0944	40.3707	26.4141	47.3875
726	ENSG00000160993.3	<ALKBH4>	6.96533	7.9026	6.64511	7.72332	13.6157	10.2559	13.8928	9.07847	8.10052	8.26174	13.0262	12.5577	9.89908	10.6798	9.66905	4.03628	10.01	8.42261	11.0379	7.78821	6.41471	8.30369	5.01674	8.85092	6.21716	5.58085	6.65587	4.92911	8.66654	4.93942	4.21841	10.1263	8.31734	4.22452	14.1789	5.22362	2.76897	7.5403	2.24774	7.49513	3.69446	5.42683	7.8656	6.89097	8.66716	5.21891	12.1525
727	ENSG00000091542.8	<ALKBH5>	38.5154	12.2553	34.4807	15.9983	17.7076	28.381	30.1457	28.3899	41.4441	22.8328	34.3878	28.1761	13.4889	35.7282	39.5327	46.262	25.0982	35.4525	23.3711	39.8045	32.9142	34.8075	30.3857	28.8199	16.32	26.8028	21.8102	32.5143	27.762	36.0225	13.8122	34.6339	32.6832	49.2499	38.1244	41.6964	23.0271	34.4869	15.383	33.1979	27.3428	42.2412	26.6317	27.4958	15.9849	27.4436	25.114
728	ENSG00000239382.6	<ALKBH6>	55.2518	56.8702	73.6869	49.7235	52.7832	59.2007	66.2097	69.6541	66.5273	69.131	73.3917	49.6189	71.6686	63.4465	69.38	95.4644	54.5255	72.1385	39.928	62.3574	54.9911	41.0174	76.5263	55.3908	59.1353	42.6642	55.804	52.5892	50.7456	55.3038	70.3068	58.2079	56.3894	48.3472	75.4989	67.7589	62.2573	51.5915	48.2034	54.8925	57.086	47.9614	56.5497	54.0048	45.0654	78.2658	55.4771
729	ENSG00000125652.3	<ALKBH7>	73.6952	41.1898	59.1045	23.6113	58.9836	33.2928	17.3257	55.0131	53.737	28.9251	69.3549	46.651	16.2265	75.8477	114.661	75.8126	40.4969	31.2059	66.1149	52.5488	47.0778	60.0049	32.2481	55.01	54.7255	36.7161	43.7708	47.0506	66.5343	54.4923	28.1405	49.3205	42.521	59.4863	54.8496	74.7237	32.5667	42.5432	46.5702	22.6651	58.7363	46.0914	79.2127	50.4658	48.5437	68.0765	46.5246
730	ENSG00000137760.10	<ALKBH8>	5.70961	7.56366	7.99259	10.4816	7.8621	12.9366	8.33209	9.35835	10.0901	11.9858	6.85886	14.932	7.48777	12.1729	7.69241	7.41506	8.29299	9.97322	9.70512	12.9861	4.80647	12.1155	7.83551	8.48819	7.21119	9.67471	7.67117	9.5356	8.17597	8.32644	7.68924	10.4135	6.32045	8.43097	9.4003	6.79812	10.7722	5.69491	5.97055	2.66014	5.10098	8.76359	10.6671	10.1918	9.25637	12.6389	12.8895
731	ENSG00000151360.5	<ALLC>	4.25768	42.0283	6.16518	13.2216	59.1087	39.3461	7.81357	8.90355	25.0299	13.5225	27.342	35.1135	17.3506	36.3605	22.6654	1.82637	31.8385	12.7044	45.5409	71.4581	26.463	63.9062	10.5368	10.1205	13.3379	5.98473	10.0402	41.9065	45.1859	42.2319	2.59868	8.5283	99.1486	30.7089	38.2464	32.7125	48.1444	1.60727	4.67107	3.50492	9.73312	4.01512	37.8196	65.0134	26.9709	68.0587	45.7516
732	ENSG00000116127.13	<ALMS1>	11.6547	14.2354	21.8181	15.5754	23.5148	22.7602	12.963	20.6933	17.0182	27.9127	17.4929	29.4745	17.6044	20.9732	18.7945	21.332	19.1616	18.9421	22.3574	23.3819	10.9471	22.7099	18.775	20.9666	24.1999	14.7048	21.4717	18.0854	20.0765	22.0509	16.9448	28.2242	16.7996	20.1116	23.7536	13.5591	20.8299	13.0169	13.7498	12.42	15.2466	17.2705	23.7944	26.2878	20.8126	17.1656	27.379
733	ENSG00000108839.7	<ALOX12>	0.353172	0	0.184586	0.735554	0.89342	0.709094	0.357601	1.15449	0.390814	0.560424	0.242957	1.33554	0.507645	1.79168	1.77897	0.876658	0.67586	0.599098	1.14509	1.51965	0	2.05803	0.721471	0.689211	0.759072	0.38552	0.282028	1.77448	0.163519	0.987882	0.480577	0.323178	0.714486	0.848514	1.3429	0.333423	1.67925	0.178586	2.07213	0.77288	0.843912	0.916694	0.98769	1.39521	0.836304	1.65088	0.0898852
734	ENSG00000179477.5	<ALOX12B>	0	0	0	0.0735554	0	0	0	0	0	0	0.261646	0	0	0	0	0	0	0	0	0.293569	0	0.107375	0.318789	0	0.162658	0.0550742	0	0	0.181688	0.22933	0	0	0.311443	0.306909	0.156962	0	0.0893218	0	0.0878022	0	0	0	0.125706	0	0.114041	0	0
735	ENSG00000161905.8	<ALOX15>	0	0	0	0.31261	0	0.328604	0	0.0524767	0.0888214	0.0723128	0	0.445179	0.108781	0.0878274	0.0658879	0	0	0.140965	0.394211	0.2763	0.0365511	0	0.117448	0.0544114	0.162658	0.238655	0.0376038	0.215088	0.145351	0.194048	0.0355984	0.161589	0.0366403	0.036107	0.0348805	0.259329	0	0	0.298527	0	0	0.220007	0.125706	0	0	0.266271	0
736	ENSG00000179593.11	<ALOX15B>	28.5677	0.963296	24.3654	17.6901	2.62665	23.2271	4.07665	9.62073	11.5468	5.58616	22.1652	0.649219	21.2123	0.667488	0.955375	8.51089	0.785459	18.2725	0.788424	0	0.219307	0.143167	0.402681	14.0381	44.3335	0.936262	17.0909	3.20841	0.399714	5.45099	2.1893	21.1861	0.604565	2.14836	0.418566	4.01959	0.357287	20.2794	18.0522	6.90199	3.20687	2.56674	0.592614	0.493427	8.21099	0	21.105
737	ENSG00000012779.6	<ALOX5>	13.911	15.716	48.8415	37.1823	24.1223	59.3563	157.469	37.6608	26.7885	33.987	28.7624	43.646	44.981	27.3319	36.7819	31.1579	17.5175	32.6684	45.8788	34.1404	35.6008	6.42462	41.5097	36.492	31.0136	46.9416	31.9632	110.717	33.5396	37.3102	75.6999	47.7585	40.2494	22.1155	42.0484	25.0067	29.0474	13.4137	19.8257	47.8107	33.3252	82.3007	27.7092	26.2878	16.8021	25.8105	29.3385
738	ENSG00000132965.5	<ALOX5AP>	0	0	0.332255	0.47811	0	0.605324	0	0	0	0.325408	0.654115	0	0	0	0	0	0	0	0	0	0	0	0	0	0.650633	0	0	0.66319	0	0	0	0	0	0	0	0.277853	0.321559	0	0	0.215688	0.600116	0	0.484866	0	0	0	0
739	ENSG00000179148.5	<ALOXE3>	0	0.214066	0.0738345	0.110333	0.089342	0.190245	0.28608	0.262384	0.213171	0	0	0.259687	0.163172	0	0.0823599	0.219164	0.694127	0	0	0	0.164479	0	0.201341	0.199509	0	0.440594	0.0188018	0	0.0545065	0	0.0889959	0	0	0	0.104642	0	0.196508	0.0396858	0.333648	0	0.337565	0.165005	0.430992	0.0340295	0.114041	0	0.197747
740	ENSG00000163295.4	<ALPI>	0	0	0.0738345	0	0	0	0.0894001	0	0	0	0	0	0	0	0	0.420065	0	0.0704822	0	0.0863438	0	0	0	0	0	0	0	0	0	0	0	0	0	0	0	0.0555704	0	0	0	0	0	0	0	0	0	0	0
741	ENSG00000073331.13	<ALPK1>	13.9895	24.9387	28.3525	25.9099	29.5722	31.8573	56.2148	44.7451	31.052	27.0811	13.3066	24.8744	34.5924	42.4382	50.2395	33.6965	25.5548	30.5364	30.1103	42.8783	34.9793	21.2424	47.5668	25.2831	27.2	47.4923	20.5316	33.7331	35.9562	30.1305	59.2178	26.1415	22.204	32.2796	46.4783	29.4894	27.5647	38.8523	36.2623	45.7796	22.8982	47.7964	28.8226	34.9143	22.105	28.1892	29.6801
742	ENSG00000198796.6	<ALPK2>	0	0	0	0	0.0536052	0	0.01788	1.27693	0	0	0.018689	0	0	0	0.263552	0	0.146131	0	0	0	0.0182756	0.0357918	0.318789	0	0	0.0917903	0	0.0896203	0.0363377	0.0352815	0	0	0	0	0.0348805	0.037047	0	0	0.0351208	0.0359479	0	0	0	0	0	0	0
743	ENSG00000136383.6	<ALPK3>	0	2.14066	0.867556	0.330999	0.911288	0	0	0	0	0.090391	0.149512	2.59687	3.02774	0.843143	0	2.08206	0	0.810545	0	0	0	1.86117	0.788585	0	0	1.78073	2.65107	1.46977	0	1.51711	0.0355984	0	0	0.270802	0	0.259329	0	0.0793715	0.544374	1.27615	1.89411	0	0	0.663574	0	0	0
744	ENSG00000162551.9	<ALPL>	25.7031	7.56366	29.5153	17.8924	10.5602	10.9131	13.4279	18.2269	7.92287	39.5732	12.7085	20.404	1.9218	3.03883	5.02395	29.4411	3.9273	15.418	5.18107	5.05974	11.3491	2.27278	2.76844	26.4076	26.3868	25.3709	28.5413	10.4676	9.33878	7.00338	20.2199	13.2144	3.51747	10.3266	1.84867	3.85288	8.95004	30.181	58.0548	10.6765	31.8437	45.6513	12.3731	4.67906	13.5329	7.7751	4.02686
745	ENSG00000163283.6	<ALPP>	0	0	0	0	0	0	0	0	0	0	0	0	0	0	0	0	0	0	0	0	0	0	0	0	0	0	0	0	0	0	0	0	0	0	0	0	0	0	0	0	0.093768	0	0.143664	0	0	0	0.521334
746	ENSG00000163286.3	<ALPPL2>	0	0	0	0	0	0	0	0	0	0	0	0	0	0	0	0	0	0	0	0	0	0	0	0	0	0	0	0	0	0	0	0	0	0	0	0	0	0	0	0	0	0	0	0	0	0	0
747	ENSG00000003393.10	<ALS2>	3.35513	7.99179	5.31609	6.56482	7.45112	13.4036	15.1086	7.81903	9.30849	7.39398	5.53194	12.4094	7.14329	8.36117	5.28751	5.64348	5.82701	7.52397	6.15722	10.3439	11.2943	4.93926	6.15767	3.73625	5.51231	6.97607	8.27283	6.2555	4.52404	6.58001	24.1891	7.39718	6.7235	3.32184	5.02279	4.00107	8.4677	7.56014	6.88369	9.99352	7.14512	5.86684	5.22578	6.85693	6.8805	8.14788	14.2558
748	ENSG00000178038.12	<ALS2CL>	9.86919	51.5185	22.6118	27.2523	36.4158	30.6467	15.8417	21.3755	22.8093	15.6376	12.7085	34.4086	32.9788	53.5747	50.3219	37.2762	46.3238	18.9068	44.9026	60.0262	22.3144	52.8644	29.9997	22.0729	16.0851	10.3356	10.7359	34.5755	52.6351	24.9793	8.79279	25.8722	38.2342	34.0127	58.4597	22.6172	33.3706	5.11947	19.5447	8.66345	16.2594	16.5922	24.8179	57.2886	6.3103	35.8045	13.8244
749	ENSG00000155754.10	<ALS2CR11>	0.0981033	0.499487	0.738345	0.422944	0.89342	0.743684	0.21456	0.787151	0.781629	0.506189	0.280335	0.83471	0.779598	1.40524	1.20245	0.237428	1.07772	0.881027	0.769652	1.53692	0.493439	0.859003	1.4765	0.344605	0.469901	0.440594	0.263227	0.878279	0.654078	1.37598	0.622971	0.341132	0.769446	0.667978	0.889453	0.79651	0.464473	0.297643	0.755098	0.431375	0.356318	0.641686	0.790152	1.17401	0.114041	1.73964	0.79099
750	ENSG00000155749.8	<ALS2CR12>	0.470896	1.8374	1.8274	0.735554	0.964894	0.570734	0.911881	1.53932	1.56326	0.777362	1.88759	1.26134	0.217562	1.17689	0.774183	2.24644	1.42479	1.23344	2.66562	2.07225	0	1.36008	2.29864	1.54166	0.994023	0.422235	0.78968	0.681115	1.61703	0.864398	1.86891	1.86725	0.696166	2.31084	0.156962	0.0926174	1.44701	0.178586	1.00094	0.575167	1.10646	1.0817	0.80811	1.17401	0.399145	0.585795	0.629196
751	ENSG00000180318.3	<ALX1>	0	0	0	0	0	0	0	0	0	0	0	0	0	0	0	0	0	0	0	0	0	0	0	0	0	0	0	0	0	0	0	0	0	0	0	0	0	0	0	0	0	0	0	0	0	0	0
752	ENSG00000156150.6	<ALX3>	0	0	0	0	0	0	0	0	0	0	0	0	0	0	0	0	0	0	0	0	0	0	0	0	0	0	0	0	0	0	0	0	0	0	0	0	0	0	0	0	0	0	0	0	0	0	0
753	ENSG00000052850.5	<ALX4>	0	0	0	0	0	0	0	0	0	0	0	0	0	0	0	0	0	0	0	0	0	0	0	0	0	0	0	0	0	0	0	0	0	0	0	0	0	0	0	0	0	0	0	0	0	0	0
754	ENSG00000183684.6	<ALYREF>	123.159	127.173	77.8031	94.9416	42.5447	76.34	127.932	68.0273	95.2699	116.55	102.808	107.344	81.749	48.4104	64.0925	116.084	93.6523	136.77	67.3163	81.0423	130.231	87.7615	74.0094	80.4745	118.831	113.472	114.767	80.9988	80.0883	65.5178	116.478	89.9332	123.697	91.7838	107.885	93.3028	104.399	126.121	72.2085	101.463	81.2032	112.35	77.2015	68.4673	86.0633	94.1178	111.295
755	ENSG00000242110.3	<AMACR>	8.43688	8.49128	11.9797	8.12787	8.9878	6.12242	4.91701	8.25634	8.31369	4.57378	5.08341	13.2441	7.34273	5.902	8.54896	7.12284	5.44341	6.11432	11.1506	11.0693	7.20056	17.4843	2.83555	4.75194	5.5846	6.62727	10.0402	7.5281	13.0271	10.461	6.6035	8.65399	9.85624	5.27161	13.4116	5.39033	10.0577	6.09177	2.95015	1.15034	4.78217	6.50853	10.0026	7.89484	11.214	13.6331	12.0985
756	ENSG00000178522.10	<AMBN>	0.0392413	0	0	0	0	0	0	0.174922	0	0	0	0	0	0	0	0	0	0	0	0	0	0	0	0	0	0	0	0	0	0	0	0	0	0	0	0	0	0	0	0	0	0	0	0	0	0	0
757	ENSG00000106927.7	<AMBP>	0.176586	0.321099	0	0.0735554	0.142947	0.812864	0.411241	0.297368	0.284229	0.19886	0	0.20404	0.145042	0	1.08715	0	0.36533	0.66958	0.732107	0	0.182756	0	0.151005	0.181371	0.253024	0.110148	0	0.107545	0.145351	0.176408	0.195791	0.107726	0.238162	0.0902674	0.296484	0	0.107186	0	0.105363	0.0898698	0	0.128337	0.377118	0.0850737	0.171062	0.372779	0.215724
758	ENSG00000110497.10	<AMBRA1>	15.5984	30.4865	28.4632	33.9642	33.3067	25.856	28.2683	22.46	26.7708	30.7872	30.8182	37.9515	31.0933	24.6444	22.3525	21.4781	30.2311	33.2852	29.0215	23.52	24.1055	31.282	19.2616	27.6773	34.2124	35.0823	27.7516	25.9899	31.4866	26.2671	30.846	33.5746	23.2299	33.6156	26.4918	16.8564	25.2245	17.3427	27.6226	28.0034	25.2799	26.9325	25.249	28.1934	31.0383	28.5264	31.9632
759	ENSG00000123505.10	<AMD1>	57.4297	61.9007	34.5361	60.2603	67.2388	48.7199	63.4562	76.0213	62.2105	63.7076	52.2171	88.7389	66.9004	53.3288	63.7136	66.7538	81.4138	55.9805	49.3328	43.8281	66.1757	65.6421	56.8956	36.2561	65.1176	87.4579	77.2005	36.7264	73.0205	50.9995	89.0849	58.4952	38.0326	78.0271	42.5891	47.8832	50.7705	75.9189	71.2954	80.6312	44.3711	45.4863	71.2753	93.5811	89.4656	91.8634	83.3954
760	ENSG00000139344.3	<AMDHD1>	0	1.94443	0.886014	2.92383	0	2.35212	0.429121	1.59179	1.13691	1.42818	1.7007	1.92911	1.57733	3.58336	1.28481	1.07756	1.05946	0.933888	1.82089	1.34696	0.676195	1.96854	1.20805	1.10637	0.487975	0.514026	0.0188018	0.537722	0.254363	0.864398	0.0889959	1.99293	1.09921	1.10126	2.11027	1.38926	1.17905	0.317486	0.333648	0.251635	0.562609	1.63172	0.251412	0.986855	0.760277	1.47337	0.701104
761	ENSG00000162066.10	<AMDHD2>	27.5082	32.2526	44.2638	33.1183	30.5728	42.9088	25.9082	28.0925	41.2842	30.0279	38.6302	66.5542	27.2859	59.1078	63.9277	46.8829	30.5233	36.0517	58.6061	54.6038	25.9878	43.5228	59.3284	30.3978	35.2788	42.4439	30.2146	42.0678	49.292	36.6928	33.7651	36.7345	38.1792	36.9194	59.105	28.9892	34.9248	18.5729	18.7018	16.2485	25.3736	31.5159	34.1381	40.2398	22.4092	26.9111	28.943
762	ENSG00000125363.10	<AMELX>	0	0	0	0	0	0	0	0	0	0	0	0	0	0	0	0	0	0	0.225264	0.224494	0	0	0	0	0	0	0	0	0	0	0	0	0	0	0	0	0	0	0	0	0	0	0	0	0	0	0
763	ENSG00000099721.9	<AMELY>	0	0	0	0	0	0	0	0.542259	0	0	0	0	0	0	0	0	0	0	0	0	0	0	0	0	0	0	0	0	0	0	0	0	0	0	0	0	0	0	0	0	0	0	0	0	0	0	0
764	ENSG00000184675.5	<AMER1>	1.25572	0.927619	1.12598	0.753943	1.12571	2.92285	1.85952	1.39938	1.50996	1.69935	1.98103	1.40973	1.41415	2.68752	2.15783	1.68026	1.40652	2.60784	0.65702	2.57304	1.15136	1.7359	2.83555	1.46911	2.34951	1.7073	1.14691	1.00375	1.399	1.49947	1.26374	1.40044	1.33737	1.51649	1.84867	1.7412	1.53633	1.19058	2.37066	0.95262	1.68782	1.44838	1.31094	2.79041	0.817297	1.75738	0.701104
765	ENSG00000165566.11	<AMER2>	0.0981033	0	0	0.0183889	0.089342	0.0864748	0	0.0349845	0.0710572	0.0723128	0.018689	0	0.0725208	0	0.0494159	0	0	0	0.0938599	0.224494	0	0.125271	0	0.0725485	0	0.0367161	0.0376038	0.0716963	0	0.141126	0	0.0359086	0.0366403	0	0.0348805	0.0185234	0.0357287	0	0	0	0	0	0.035916	0.102089	0.0380138	0.106508	0.125839
766	ENSG00000178171.6	<AMER3>	0.0196207	0.0178388	0.0369173	0.0183889	0	0.10377	0	0.104953	0.106586	0.0180782	0.242957	0.0927455	0	0	0	0	0.0182665	0.0176205	0	0.0863438	0.0548266	0.0178959	0.0503352	0.163234	0.162658	0	0.0188018	0	0	0	0	0	0	0	0	0.0185234	0	0.0198429	0	0.017974	0.0187536	0	0	0.0170148	0.171062	0.0355027	0.161793
767	ENSG00000159461.10	<AMFR>	63.4532	86.0188	64.5129	80.488	81.5871	84.019	61.847	67.2577	83.1013	53.9996	84.8854	45.6679	66.0302	64.395	75.0793	55.2477	68.8464	69.1959	51.7732	77.9857	73.7418	76.9166	51.7781	67.9236	94.8117	58.9661	64.9981	60.7804	66.3708	78.3955	87.4652	50.9903	55.5101	72.1959	76.9115	73.9828	79.6929	43.8131	85.4842	80.7031	70.7011	52.1416	76.0522	75.8177	52.193	52.6861	45.2661
768	ENSG00000104899.4	<AMH>	3.15893	3.97806	2.80571	0.0735554	6.5041	8.69937	8.09965	1.27693	3.89038	0.0723128	1.81283	1.50248	6.23679	3.39014	13.4906	8.78484	4.07343	3.01311	1.83965	6.14768	4.14855	2.36225	9.46301	1.97694	5.20506	2.86386	2.68867	2.65276	2.63449	6.54472	4.12941	6.37379	3.81059	5.83128	7.08075	10.3917	3.62646	1.9446	0.649737	0.736932	2.23168	7.51689	3.87893	4.28771	1.80566	1.88165	4.13472
769	ENSG00000135409.6	<AMHR2>	0.255069	0.410293	0.350714	0.1655	0.571789	0.155655	0.0715201	0.997058	0	0.090391	0.317713	0.222589	0.416994	0.720184	0.197664	0.164373	0.036533	0.0881027	0.18772	1.58873	0.731021	0.196854	0	0.199509	0.28917	0.440594	0.131613	0.430178	0.109013	0.0882038	0.124594	0.233407	0.348083	0.704086	0.156962	0.111141	1.03613	0.119058	0	0	0	0.0733356	0	0.170148	0.0570207	0.195265	0.125839
770	ENSG00000160593.13	<AMICA1>	5.14061	13.4505	26.5251	7.46587	11.6859	31.4595	5.39977	8.02894	14.5845	15.1676	10.2976	25.6534	8.32176	15.282	22.6325	4.34676	24.2579	13.4445	41.7677	17.7177	7.38332	11.2207	37.3823	18.8626	15.4525	33.8523	5.69698	72.933	39.1175	28.3311	6.01612	23.9869	28.5245	24.318	30.1019	39.3069	24.0633	1.36916	9.30703	6.65036	8.25159	20.4972	17.958	36.0883	19.9002	22.2424	11.0559
771	ENSG00000181754.6	<AMIGO1>	8.20144	17.6069	10.4107	20.2645	15.9029	10.9304	13.8034	16.7751	15.0286	10.5396	22.2399	22.4815	7.19769	17.4074	11.1351	10.9582	23.2532	17.0743	18.5842	21.1024	10.618	23.891	10.5704	15.7975	12.9946	14.6314	13.1237	9.33843	22.9836	14.9417	13.4384	11.401	15.0042	18.9742	14.5103	12.0032	22.2232	10.8739	12.0465	7.40527	10.6521	8.28691	16.9164	20.792	13.3049	23.2543	21.2129
772	ENSG00000139211.5	<AMIGO2>	5.9843	11.7023	6.62665	6.23382	7.9157	13.2825	6.79441	5.71996	8.91767	5.3873	8.76514	9.2931	4.84076	7.65855	6.32524	3.74406	3.63503	5.19806	12.8213	14.8511	5.55577	14.6388	3.28857	7.70829	12.3439	7.45338	8.40444	13.2638	14.0808	7.70901	4.3074	7.09196	11.2486	6.53536	11.8768	3.66765	11.2902	2.97643	3.40673	4.15199	24.6423	9.47861	5.5131	16.215	6.44335	8.5029	8.77279
773	ENSG00000176020.7	<AMIGO3>	0	0	0	0	1.91192	0	0	3.00867	0	5.51385	3.13975	0	0	5.09399	7.74183	12.9124	0	9.10981	0	5.33604	0	6.04881	0	0.108822	7.64494	0	1.78618	0	0	0	0	5.1888	0	0.162481	0	0	0	1.86523	0	0	0	0	0	7.41843	0	5.1834	2.06736
774	ENSG00000101935.5	<AMMECR1>	0.451275	0	1.62436	0.772332	0	0.397784	2.28864	0.682197	2.13171	1.31971	0.317713	2.50413	0	1.45793	0.345912	0.675757	1.64398	2.27305	0.769652	0.569869	0.895502	0.60846	1.07382	0.906857	0.686779	0	2.25622	0.501873	0.490559	1.14665	1.12135	1.6518	0.824407	1.44428	0.296484	0.518657	1.01827	0.912773	0	0.539219	1.20023	1.54004	0.62853	0.289251	1.53956	0.585795	1.13256
775	ENSG00000144233.5	<AMMECR1L>	0	0	1.34748	1.655	0	0	0	0	1.81196	0	0	0	0	2.88074	0	0	0	5.21568	0	0	0	0	0	0	0	0	0	0	0	0	0	0	0	0	3.31365	0	0	0	0	1.09642	0	3.13509	3.05286	0	0	0	0
776	ENSG00000166126.6	<AMN>	0.922171	1.81956	0.221504	0.882665	0.714736	0.311309	0	0.419814	0.284229	0.235017	0.056067	0.40808	0.362604	0.210786	1.18598	2.24644	0.529728	0.31717	1.80211	0.604406	0.274133	0.196854	0.788585	0.671075	0.524121	0.624174	0.169217	1.02167	1.01746	0.352815	0.444979	0.0897716	0.696166	1.11932	0.296484	0.37047	0.160779	0.317486	0.702417	0.161766	0.487594	0.128337	0.574656	0.459398	0.285104	0.479287	0.0898852
777	ENSG00000151743.6	<AMN1>	6.21975	11.5774	5.68526	5.38793	7.07589	6.29537	0.822481	5.70247	6.37738	14.5891	5.83097	6.99301	4.85889	2.68752	3.72267	9.73455	5.95487	7.68256	9.63003	7.08019	8.33364	3.97288	6.64425	5.67693	10.8078	8.15098	3.25273	7.77904	8.394	10.8138	5.37535	9.1567	9.25168	10.2725	5.79017	3.20456	9.34306	8.45307	8.63974	6.29088	7.25764	10.872	14.8692	8.79662	15.6237	6.83428	8.75482
778	ENSG00000126016.9	<AMOT>	0.549378	8.91941	3.2118	3.60421	4.84234	3.18227	1.01916	2.09907	3.74827	9.25604	3.98076	5.00826	3.98864	2.96857	3.55795	1.82637	6.55767	7.17155	5.93195	7.59825	2.85099	8.19632	5.55364	2.39411	3.705	2.51506	3.23392	3.3518	3.52475	4.86885	2.1715	5.87106	2.98619	3.57459	4.25542	2.11167	6.00242	0.61513	7.2349	3.61277	0.712637	2.73175	5.76452	5.0704	6.74745	9.14196	8.77279
779	ENSG00000166025.13	<AMOTL1>	18.7574	49.9665	28.1125	35.9686	33.0565	28.087	31.2364	24.5941	40.8401	36.301	45.7133	33.2585	40.6841	39.1183	29.073	31.7058	33.6286	35.0825	43.0817	38.3367	50.7329	47.9967	25.0334	30.3072	39.4356	50.3194	49.2045	40.2216	33.8667	41.1559	54.5722	36.537	32.7748	35.6195	39.3801	19.4126	37.0507	41.0747	27.9562	40.9626	42.1206	39.8945	36.9216	40.9374	22.2	42.4258	42.1562
780	ENSG00000114019.10	<AMOTL2>	39.8299	111.742	59.4552	148.545	92.8799	112.694	147.582	99.251	139.148	68.896	76.3633	133.628	129.595	126.243	79.8232	56.2157	95.4607	89.1423	48.7321	121.123	42.9658	102.776	72.3652	115.352	73.2143	35.4127	77.4262	69.0614	63.7	52.3402	75.3617	75.7673	98.8373	80.6991	98.3979	61.2572	124.229	37.0665	113.809	75.9399	37.9573	43.3962	86.4857	109.166	68.5389	119.342	114.604
781	ENSG00000116748.15	<AMPD1>	0.313931	0	0.922932	0.0735554	0.55392	0.0691799	0.12516	0	0.159879	1.73551	0	0.333884	1.23285	0.685053	0.477687	0.0365274	18.7049	0	0.675792	0.794363	0.182756	0.465293	0.402681	0	0.0361463	0.110148	0.0376038	0.985824	0.0181688	0.423378	0.320385	0.0359086	0.989289	0	0	0.981744	0	0.1389	0.439011	0.0898698	3.50693	0.311676	0.035916	1.13999	0.342125	0.426033	0
782	ENSG00000116337.11	<AMPD2>	57.0765	121.34	89.2659	80.3409	128.402	88.0141	106.851	109.519	49.6157	123.583	57.5061	54.6828	51.6892	109.24	124.314	91.8664	119.17	99.186	77.6221	108.931	122.044	125.522	94.9825	93.5151	89.7693	146.332	115.18	205.105	127.799	169.316	113.523	74.3668	166.164	99.5469	117.739	72.0934	114.654	58.6159	106.346	95.1361	91.33	128.74	155.822	181.904	61.7914	70.1712	45.392
783	ENSG00000133805.11	<AMPD3>	3.82603	5.36949	8.73093	4.96499	4.98528	4.35833	7.36657	7.2068	4.54766	4.95343	5.06472	6.71478	4.55068	11.8567	9.76788	5.00425	6.72207	4.75754	7.00195	7.02838	3.34442	4.49186	7.55027	5.51369	7.46421	24.1959	4.34324	18.874	11.6825	7.47968	8.79279	5.40426	7.23646	12.2402	9.24334	6.02013	7.87818	3.55188	5.19788	5.55396	3.76948	17.3622	6.77016	10.413	3.91543	6.67452	2.55274
784	ENSG00000078053.12	<AMPH>	0.313931	1.58766	3.37793	0.47811	1.44734	1.98892	0.393361	2.22151	3.85485	4.53763	1.12134	1.79926	5.22149	3.14422	3.39323	2.73956	2.17371	3.20694	0.638248	2.62485	0.456888	2.1654	1.97985	18.2641	0.813291	2.38655	4.0236	4.33762	2.25294	4.69244	0.551775	1.99293	4.41515	3.52042	1.70915	1.48187	1.58993	0.674658	1.47507	4.38564	2.43797	1.50337	0.484866	1.65043	0.760277	4.06506	1.564
785	ENSG00000145020.10	<AMT>	23.015	170.289	59.6583	100.734	134.621	178.865	99.7884	108.364	98.7517	144.987	49.8249	98.1062	68.097	154.26	169.777	50.627	102.493	90.8515	175.406	190.785	57.5497	99.5011	176.174	70.5354	46.4841	58.342	48.1892	115.664	113.664	119.287	81.182	83.326	119.795	109.332	142.068	95.3404	153.277	20.7557	71.9627	58.613	62.8621	69.4671	117.894	133.872	54.0367	141.886	79.4046
786	ENSG00000187689.5	<AMTN>	0	0	0	0	0	0	0	0	0	0	0	0	0	0	0	0	0	0	0	0	0	0	0	0	0	0	0	0	0	0	0	0	0	0	0	0	0	0	0	0	0	0	0	0	0	0	0
787	ENSG00000237763.5	<AMY1A>	0	0	0.350714	0.0367777	0	0	0	1.66176	0	0	0.130823	0	0	0	0	0	0.0182665	0	0	0	0	0	0	0.163234	0	0	0	0	0	0.0352815	0.0355984	0	0	0	0	0.148187	0	0	0	0	0	0	0	0.0850737	0	0	0
788	ENSG00000174876.12	<AMY1B>	0	0.784908	0	0.128722	1.21505	0.536144	0	2.44891	0.195407	0	0.130823	0.63067	0	0.263482	0	0	0.584528	0.246687	0	0.362644	0.182756	0	0.201341	0.489702	0	0	0	0	0.145351	0.105845	0.266988	0.0718173	0.201522	0.631872	0.0872013	0.259329	0	0.0396858	0	0.161766	0.206289	0.128337	0	0.663574	0.114041	0	0
789	ENSG00000187733.6	<AMY1C>	0	0	0	0	0	0	0	0	0	0	0	0	0	0	0	0	0	0	0	0	0	0	0	0	0	0	0	0	0	0	0	0	0	0	0	0	0	0	0	0	0	0	0	0	0	0	0
790	ENSG00000243480.3	<AMY2A>	0	4.62025	0.12921	0	0	0.605324	0	0	0	0	0	0	0.253823	0.210786	0	1.04103	0	0.563857	0.694564	1.31243	0.182756	1.7359	0	0	0	0.275371	0	0.501873	0.853936	0.635067	0.338184	0.646355	0	0	0.348805	0.259329	0.625252	0.377015	0.895582	1.18628	0.300057	0.89836	2.40637	0.867752	0.779283	0.763309	0.593243
791	ENSG00000240038.2	<AMY2B>	13.2243	27.4896	29.2938	57.3364	28.1963	56.7794	36.7077	49.4331	58.7643	44.617	24.3144	35.6328	91.8475	58.5984	41.0976	20.1631	23.0888	46.4125	30.8987	55.4154	20.9438	15.3726	93.3885	28.2214	26.6036	24.5815	25.7022	47.7856	18.8411	44.7546	30.5256	42.4979	28.9092	28.2537	42.2228	35.1205	31.9593	13.513	35.7179	26.1881	33.9628	23.6141	41.4471	31.8856	25.6023	36.9584	34.6418
792	ENSG00000174945.9	<AMZ1>	0.0392413	0.820586	0.922932	0.367777	0.3395	0.536144	0.25032	1.31192	0.0177643	0	0.392469	0	0.126911	0.0175655	0.345912	0.49312	0.127866	0	0.244036	0.8289	1.80928	0.30423	0	0.145097	0.650633	0.624174	0.244425	0.412254	0.145351	0	0.302586	0	0.219842	0.649925	0.191843	0.222281	0.142915	0.158743	0.561934	0.557192	0.843912	0	0.233454	0.782678	0	0.301774	0.395495
793	ENSG00000196704.7	<AMZ2>	105.834	89.0157	108.518	108.715	112.374	108.474	89.1319	123.513	116.48	102.124	111.76	128.527	141.216	114.738	116.72	79.3193	132.798	96.4019	136.81	119.085	97.7925	90.1057	121.895	94.0229	77.2808	97.6098	93.671	103.816	94.1327	112.389	80.4523	117.493	116.333	130.075	103.299	119.755	104.543	94.9086	83.412	100.151	82.9472	111.268	131.829	112.331	150.687	145.561	132.024
794	ENSG00000153107.7	<ANAPC1>	6.63178	9.63296	11.4444	7.28198	8.32667	11.3455	11.7293	15.5331	8.77556	7.19512	4.2424	8.31	17.4231	8.16795	17.1638	12.0906	10.2658	10.6428	4.05475	15.1447	10.6546	8.12473	17.8522	7.10976	9.88601	10.8679	10.341	4.74987	11.5372	7.12687	13.4918	12.3166	6.77846	11.7347	8.10971	10.3546	10.7544	9.30632	16.858	9.74189	7.91402	10.1203	9.01492	10.6512	5.26492	11.6626	6.11219
795	ENSG00000164162.8	<ANAPC10>	26.429	29.9514	18.4955	26.4432	25.0694	28.6405	29.1444	22.4425	37.909	19.7775	24.6882	13.8376	48.6796	26.5941	16.5379	16.9305	22.5592	28.8801	23.953	21.3269	27.6326	26.9333	19.2616	18.5905	26.1518	32.6957	32.8469	23.0145	20.4036	18.4876	32.3411	24.5435	28.3413	21.8266	24.1199	23.1914	28.4758	28.9706	29.0449	22.4674	19.485	23.0274	29.487	25.4881	32.4258	33.3015	29.6981
796	ENSG00000141552.13	<ANAPC11>	406.579	181.046	247.456	203.436	225.195	154.513	157.773	142.352	187.697	175.395	229.613	177.7	125.062	132.918	186.957	281.517	218.65	184.963	224.062	199.489	178.516	216.934	132.969	183.82	232.71	258.941	220.001	192.092	244.461	208.62	169.911	236.441	254.284	220.685	191.127	227.728	189.933	293.556	162.926	141.113	258.218	265.988	223.182	181.224	243.764	179.129	144.176
797	ENSG00000129055.8	<ANAPC13>	15.2453	14.8776	15.9298	16.2741	22.9788	14.0954	17.8085	16.8275	26.5043	18.6567	20.5953	21.2387	18.1483	25.224	16.9332	21.7338	18.6318	17.7263	18.7908	15.3346	17.6541	29.0808	15.369	16.8494	20.2058	21.3872	22.0358	15.9703	24.7641	16.3883	24.3493	23.1611	17.166	19.7686	15.3823	12.4663	17.8108	22.5613	13.2405	12.7795	14.534	16.0972	18.7482	20.6559	18.5508	20.4318	21.7882
798	ENSG00000110200.4	<ANAPC15>	55.5265	44.7754	37.3234	32.0885	43.4738	43.0645	33.8826	27.5678	36.026	32.595	50.1426	28.8068	20.469	30.5464	45.2485	41.2577	48.187	41.1263	40.6789	35.3319	46.3651	30.1725	28.2213	38.0517	39.9597	37.322	36.4193	46.3516	40.0259	43.5904	46.4737	49.518	55.4368	26.5566	35.7176	65.9066	42.7315	44.845	33.6458	29.4593	60.8742	60.3001	42.2552	39.5932	44.3621	34.8636	35.1272
799	ENSG00000166295.4	<ANAPC16>	285.304	195.728	202.14	203.73	212.545	156.917	81.2826	180.03	208.73	200.632	208.083	268.925	186.378	202.161	185.376	222.726	228.806	187.553	259.504	205.809	156.493	244.887	159.277	218.045	175.418	160.248	175.346	170.439	190.318	185.016	108.148	225.165	204.838	250.058	154.73	249.382	204.172	179.657	258.138	98.5332	223.787	176.244	233.328	164.396	303.237	229.046	221.063
800	ENSG00000176248.7	<ANAPC2>	33.9634	73.3889	68.5369	100.054	93.005	126.928	124.195	91.6069	75.6403	94.3682	55.1325	78.945	111.773	109.328	141.494	78.4609	52.4431	75.1868	58.0618	134.541	70.434	69.9192	155.703	58.8187	70.7744	64.4002	74.7375	84.0818	65.6985	91.6967	91.8081	75.2107	83.7231	72.1056	121.873	80.5401	80.336	35.8363	78.5127	54.6048	62.0932	73.7572	71.4548	100.369	33.1291	66.8162	69.7689
801	ENSG00000053900.6	<ANAPC4>	13.6952	34.7322	45.4636	46.8916	44.7603	58.6645	40.9095	46.7568	43.5403	44.2373	19.4552	33.6666	50.4744	80.485	86.5767	40.2897	30.5233	35.5759	37.375	68.816	30.8491	48.8379	75.8215	35.4219	41.6405	39.837	33.7494	44.6488	43.3691	60.3667	29.9739	37.7939	28.726	51.0552	70.511	43.2523	51.5565	22.2836	38.4222	29.3155	28.5242	40.4995	47.2655	45.3953	20.0523	62.9108	49.2751
802	ENSG00000089053.8	<ANAPC5>	188.751	210.498	247.383	223.02	228.68	245.554	178.443	198.869	269.2	199.294	178.013	209.086	247.151	334.429	305.127	186.911	173.002	248.202	196.374	323.737	151.084	229.174	241.794	189.877	241.005	208.345	191.347	370.49	240.847	247.429	130.058	214.465	221.399	221.408	300.287	219.595	264.696	156.679	135.339	87.0478	175.233	244.775	240.745	252.125	138.028	257.626	215.868
803	ENSG00000196510.8	<ANAPC7>	72.7926	87.7492	120.387	77.4722	96.3107	99.619	93.0477	98.9536	101.772	83.9551	78.6807	101.779	75.8205	129.668	166.219	162.839	75.4771	110.075	89.1482	153.001	55.7404	119.383	113.573	77.2824	107.842	134.674	91.4147	114.875	113.392	98.9823	100.814	89.6998	94.3305	118.341	136.4	78.5765	116.422	75.9189	76.6513	50.5247	81.897	114.257	91.8732	111.379	42.8416	93.6917	100.617
804	ENSG00000214274.5	<ANG>	21.877	17.9994	33.8347	34.5527	26.2665	24.5762	6.36529	35.2644	35.1911	11.6604	37.5836	7.19705	23.6236	25.6983	18.9757	9.53365	40.4055	45.0028	30.2229	36.4198	28.8571	23.8016	34.228	46.9208	23.8385	12.3733	34.6331	16.5081	18.3324	26.2318	12.7798	29.876	35.8892	29.6257	31.7761	43.5672	28.1721	12.243	35.6126	37.1881	41.333	23.6324	30.1874	31.6645	40.1046	16.8993	33.0598
805	ENSG00000013523.5	<ANGEL1>	6.31785	24.7781	21.3566	15.9983	24.8907	22.7775	6.91957	29.4219	18.8657	19.6691	7.96151	20.1443	11.8209	25.0132	48.197	24.5647	23.783	21.6909	21.3437	39.3727	20.2858	17.6275	41.1742	16.3234	18.037	26.8762	15.1543	26.5814	24.7278	26.9198	13.0646	17.2362	19.2728	20.2019	23.0211	10.1324	28.6544	7.22281	15.98	26.0622	11.2334	17.7655	30.1335	30.2182	10.3397	25.6329	16.6827
806	ENSG00000174606.8	<ANGEL2>	16.2655	37.1939	34.7761	57.0054	50.1745	53.8219	47.4715	67.1877	51.6408	72.8009	23.978	74.4932	64.4347	76.1288	61.0287	42.0978	43.0724	63.9096	37.1497	56.7797	46.7122	56.4257	53.9593	36.6008	42.7069	42.7009	32.1137	40.6518	46.5485	55.4979	67.975	45.9092	35.706	36.6666	39.4673	36.3801	48.1981	26.3712	55.052	61.3631	36.1382	31.956	43.3147	43.3536	25.9444	49.7216	50.9829
807	ENSG00000154188.5	<ANGPT1>	7.35775	14.1819	14.1024	7.41071	19.4229	9.52953	3.09324	8.90355	11.3159	12.5101	10.2229	27.0631	7.77785	42.7719	11.5469	13.8256	5.60781	9.90274	48.1126	30.134	9.3388	27.4344	5.10063	19.7877	11.2234	8.38964	7.55836	22.2975	51.0363	25.191	3.75563	20.0011	18.3202	22.2419	20.8237	7.85396	32.1737	1.15089	9.62312	3.81048	18.3036	11.697	16.1622	15.024	12.6016	37.8992	19.7928
808	ENSG00000091879.9	<ANGPT2>	6.27861	4.42403	2.25195	1.19528	6.8972	2.55966	4.02301	6.57708	3.90814	5.56808	3.92469	3.37594	2.06684	3.33744	8.13716	4.45634	5.15115	2.90738	7.60265	8.47896	5.8299	9.84273	7.81873	2.61175	4.42792	6.88428	4.92609	3.76406	8.99357	3.96917	10.0921	3.71655	4.94644	5.77711	4.22054	4.18631	5.82378	14.902	8.67485	14.5589	2.28794	6.74687	3.95076	7.36738	2.2048	10.3135	4.72796
809	ENSG00000101280.6	<ANGPT4>	0	0	0.572218	0	0.285894	0	0.500641	0.262384	0	0.361564	0.429847	0	0	0	0	0	0	0	1.74579	0	0	0	0	0	0	0.238655	0	0	0.327039	0	0.142393	1.31067	0	0.144428	0	0	0.339422	0	0	0	0	0	0.287328	0.136118	0	0	0.503357
810	ENSG00000116194.8	<ANGPTL1>	27.7436	17.1074	37.3418	31.4449	45.7967	25.9425	17.8979	15.5156	54.9272	37.4219	44.7602	20.5339	58.071	6.20061	10.3773	31.0666	7.43446	15.9818	52.0172	11.2592	9.9419	28.7765	14.1106	50.0948	22.3384	8.72009	37.9986	19.2863	17.9326	16.847	12.317	57.3641	16.305	10.3266	9.73167	7.13154	12.2549	8.98883	13.8551	16.4102	104.008	12.9254	17.8862	11.7232	84.6188	23.3785	75.4316
811	ENSG00000136859.5	<ANGPTL2>	18.6789	103.376	51.6657	31.4633	83.5705	21.7398	31.9337	35.7017	44.9437	36.6987	17.7545	78.6111	55.4059	69.1377	31.6097	81.8762	77.7788	35.2763	63.9562	70.4738	95.709	218.938	22.8857	54.8648	21.9047	43.8575	50.4454	54.9193	134.304	47.8241	38.3038	47.148	106.403	53.8175	90.4102	26.6183	88.2142	19.6643	23.8471	80.0739	44.7274	50.0332	58.9381	72.7891	26.5526	57.7097	22.6331
812	ENSG00000132855.4	<ANGPTL3>	0	0	0	0	0.410973	0	0.28608	0.402322	0	0.488111	0.224268	0	0.398864	0	0.214136	0.420065	0	0	0	0.241763	0	0.393709	0.218119	0.0906857	0.560268	0.642533	0	0	0	0.352815	0.65857	0.179543	0	0	0	0.703893	0.428745	0	0	0.539219	0	0.128337	0.44895	0.119103	0	0.284022	1.0966
813	ENSG00000167772.7	<ANGPTL4>	11.3015	7.75989	11.4074	40.6577	12.758	4.808	67.658	0	39.0992	23.7909	16.1286	33.0916	10.8056	11.7337	4.90865	11.5061	7.34313	19.6998	4.29878	15.6628	40.7728	21.2783	13.7583	14.818	29.3508	13.0342	58.4362	27.388	13.7538	3.42231	56.5124	10.3776	5.78916	8.3046	6.55754	25.192	13.1124	21.2915	0	45.8515	73.6455	70.0537	1.93946	4.40682	9.71254	3.42602	5.26727
814	ENSG00000187151.3	<ANGPTL5>	0.58862	0.267582	1.86432	0.570054	2.716	0.345899	0	1.66176	1.43891	0	3.94338	0	1.28724	3.0037	0	0	0.292264	0.634339	2.15878	1.19154	0.493439	4.3487	2.19797	1.28774	1.6808	1.0097	1.71097	3.83575	1.87139	2.82252	0.711967	2.31611	3.84724	1.15543	1.95331	0.666845	0.768167	0.555601	1.49264	0.934646	0.712637	0.880026	1.50847	0.680589	1.67261	0.940822	4.94368
815	ENSG00000130812.6	<ANGPTL6>	0	1.05249	1.0706	0.95622	0.964894	0.951223	1.12644	0.787151	0.479636	0.723128	0.56067	0.575022	0.090651	0.579661	0.840071	1.04103	0.840258	0	0.394211	0.69075	0.456888	0.178959	1.2416	0.272058	0.849438	0.587459	0.526453	0.699039	1.07196	0.652708	0.23139	0.179543	0.769446	0.162481	0.73249	0.79651	0.57166	1.03183	0.649737	0.215688	0.225043	0.513349	0.80811	0.816707	0.399145	0.39053	0
816	ENSG00000171819.4	<ANGPTL7>	21.0333	80.4352	80.0551	107.612	85.0893	47.2153	147.528	109.117	103.903	84.4071	130.786	27.5269	265.934	23.9242	7.19825	40.5637	88.6473	101.159	73.849	31.2737	61.1865	30.9241	45.4863	138.223	92.2092	38.038	120.482	73.632	28.9793	64.4064	65.3408	96.702	29.9168	46.8849	66.8834	63.0909	57.2374	18.6325	67.8009	100.888	77.1149	49.9415	81.4036	76.192	97.9237	51.6032	95.4042
817	ENSG00000227059.2	<ANHX>	0	0	0	0	0	0	0	0	0	0	0	0	0	0	0	0	0	0	0	0	0	0	0	0	0	0	0	0	0	0	0	0	0	0	0	0	0	0	0	0	0	0	0	0	0	0	0
818	ENSG00000029534.15	<ANK1>	1.9032	2.76502	2.58421	4.22944	2.59092	4.16809	0.786721	2.0291	0.888214	5.07997	1.1961	3.37594	2.46571	6.30601	2.07547	0.931449	17.4263	1.1982	5.33125	5.49146	1.97376	6.10249	2.03018	1.97694	1.86153	3.81848	1.29733	5.98664	7.63091	1.79936	1.05015	2.96247	2.96786	3.17741	4.5519	2.07462	2.8583	1.19058	1.05363	1.29413	3.6382	5.72017	2.10108	1.82058	1.50155	2.52069	0.251679
819	ENSG00000145362.12	<ANK2>	12.1059	48.7357	33.6685	30.3784	43.5274	51.3834	31.8443	52.949	46.2404	52.8968	34.8363	61.5645	68.2783	74.6006	36.6007	25.5692	36.6426	42.0955	56.7478	56.3997	48.8505	61.1323	36.644	36.8366	24.2903	28.0878	25.8714	47.6421	53.5618	45.0722	40.7067	35.4778	40.744	29.6799	47.734	27.4333	56.7908	12.8582	48.537	51.6391	29.8932	36.7961	42.6323	42.2476	26.9138	57.8872	52.5828
820	ENSG00000151150.16	<ANK3>	44.8724	73.603	67.3186	125.743	137.337	168.885	64.5648	137.034	86.0502	168.887	47.0402	113.799	268.345	75.3559	150.702	30.683	102.713	93.6355	129.377	118.498	109.708	53.9919	182.633	54.0668	75.618	83.2906	67.4236	94.0297	56.1235	138.304	84.1011	132.287	66.3373	107.184	112.925	72.5379	98.5219	46.5514	154.62	121.522	54.5543	77.6806	163.902	124.616	193.775	163.987	152.769
821	ENSG00000151687.10	<ANKAR>	3.6102	15.2165	18.4217	8.44048	19.9233	12.9539	6.22225	14.2912	12.3107	14.5349	6.20475	29.9012	19.1274	13.8416	27.8871	13.8622	11.1243	17.5501	21.0434	26.6112	8.69916	19.7928	25.8555	12.6053	10.7354	14.2642	6.9379	19.9137	24.5824	20.9043	9.07758	15.3869	15.4989	16.9702	17.5449	16.3192	20.8834	8.98883	10.1675	6.7582	10.9146	10.652	16.9703	22.1362	13.9131	24.4259	20.2241
822	ENSG00000166839.12	<ANKDD1A>	16.2067	33.4121	18.7724	27.5833	26.6239	29.436	38.6387	31.2936	28.8847	27.6777	22.296	29.8641	36.3148	58.616	50.536	33.1669	26.4864	33.0561	33.5456	47.2818	43.441	34.7717	29.1105	18.2822	21.3805	27.5555	19.4035	30.5068	27.5258	32.653	45.8507	26.1415	27.9932	30.3479	47.0887	22.0059	32.8882	13.6718	24.0051	37.4936	17.4409	24.9708	24.0997	34.8632	14.9205	35.1123	36.1518
823	ENSG00000189045.9	<ANKDD1B>	1.02027	5.03055	2.38116	1.25044	4.18121	3.52817	1.19796	3.20108	1.27903	2.38632	1.58856	1.0573	0.92464	6.11278	2.80024	1.58894	4.82236	3.20694	2.51544	9.61869	2.13823	4.63503	4.46305	1.34215	0.975949	1.90924	0.263227	5.09043	5.97755	5.25694	1.05015	1.6518	6.13725	3.84539	7.76092	1.79678	8.91431	0.218272	0.667297	0.521245	1.21898	2.21839	6.57262	6.51665	2.33785	10.1892	2.30106
824	ENSG00000132623.11	<ANKEF1>	0.137345	0	0.332255	0	0.250158	0	0.12516	0.174922	0.12435	0.108469	0.224268	0.445179	0.108781	0.526964	0	0	0	0	0.713335	0	0	0	0.385903	0	0.271097	0.238655	0	0	0.254363	0.176408	0.177992	0.287269	0.164881	0	0	0.259329	0	0	0.140483	0.323531	0.112522	0.183339	0.08979	0.340295	0.0190069	0.621298	0
825	ENSG00000153930.6	<ANKFN1>	0.0392413	0.392454	1.18135	1.17689	0.125079	0.536144	0.23244	0.997058	1.35009	0.180782	0.93445	0	1.08781	0.526964	0.971847	0.967976	0.0730659	1.33916	0.600703	2.19314	0.0548266	0.60846	0.570466	1.10637	1.12053	0.238655	0.413642	1.21884	0.962948	0.899678	0.622971	0.664311	1.06257	0.848514	1.32546	0.203758	1.82216	0.297643	0.684857	0.539219	0.806405	0.256674	0.466908	1.25909	0.24709	0.355027	1.61793
826	ENSG00000185722.12	<ANKFY1>	2.60955	14.5565	11.389	18.1682	14.6163	15.3752	13.6961	16.7926	15.7392	17.0658	12.1292	14.0973	16.3353	12.3485	21.9407	16.0355	10.9599	17.3739	9.40477	16.0427	11.3674	14.0662	18.2884	11.7348	14.1152	12.1714	12.052	14.2138	10.4652	16.2824	13.3494	12.0833	11.3402	10.0378	15.766	9.78039	13.8091	4.28607	18.1224	10.353	7.20139	11.4953	12.5346	19.5839	5.66407	13.6508	13.2491
827	ENSG00000154122.8	<ANKH>	38.8881	86.3577	26.1374	39.7199	101.814	55.8628	75.5967	66.9603	33.6278	48.8473	76.139	78.9821	28.0837	32.5664	35.4806	48.1431	71.5681	35.8225	56.8041	45.4513	102.215	86.276	15.52	58.2202	56.1352	130.801	61.1249	52.625	68.0423	58.1087	143.355	44.5806	50.5636	42.895	43.3041	47.1423	66.9198	61.7907	88.7855	73.154	66.1627	79.8624	47.7862	93.0196	43.1838	66.8339	32.5204
828	ENSG00000131503.16	<ANKHD1>	74.6958	156.875	157.821	182.068	149.701	198.754	166.928	175.167	202.744	174.039	117.348	191.798	294.978	231.759	178.177	175.788	134.515	209.808	134.933	231.54	157.572	144.617	221.76	167.533	143.609	167.499	142.82	142.748	125.165	181.452	193.352	176.688	124.394	140.33	162.962	127.96	170.658	104.612	169.546	193.13	135.101	142.601	154.798	151.159	93.5901	203.75	217.72
829	ENSG00000254996.1	<ANKHD1-EIF4EBP3>	2.39372	3.5856	4.00552	3.27322	3.23418	4.23727	7.00897	5.10773	6.53726	3.8145	2.59777	5.63893	18.1121	9.59075	4.92512	4.80335	2.46597	3.98224	3.49159	5.62962	2.81444	3.38233	4.69796	3.01076	2.58446	3.24938	3.27153	5.44892	3.72461	5.08054	2.95466	3.64473	3.44418	3.01493	3.97638	4.07517	4.21599	1.72633	2.86235	3.18139	3.20687	4.29013	3.51977	2.72236	1.61559	4.22482	5.03357
830	ENSG00000001629.5	<ANKIB1>	0.725964	7.88476	7.93721	14.6007	7.93357	12.5734	12.82	9.28838	10.1434	8.22558	2.48564	10.1649	13.3438	6.25331	9.9326	7.90818	6.39327	8.63406	9.70512	15.0584	6.99953	6.72885	18.0032	4.69752	5.72919	6.97607	5.26453	12.9232	8.21231	10.5139	9.96754	8.74375	5.51437	3.8815	8.26668	6.57583	10.0755	5.51633	9.72848	10.4788	6.30121	8.47025	9.91282	7.97991	4.39059	5.7337	4.70998
831	ENSG00000170209.4	<ANKK1>	0	0	0.756804	0	0	1.12417	0	0.524767	0	0	0	0	0	0.685053	0	0	0	0.704822	0.713335	0	0	0.536876	0	0	0	0	0.300831	1.52354	0.835766	1.67588	0	1.88521	0.329763	0.324963	0	1.44483	0	0	0.878022	0	0.618869	0.770022	0	1.157	0	0	0
832	ENSG00000160117.10	<ANKLE1>	0.255069	1.87308	0.350714	1.91244	1.67963	1.33171	0.983401	2.04659	0.142114	1.53665	0.74756	2.67107	2.66514	0.228351	0.708295	2.02727	1.29692	0	1.29527	2.97023	0.731021	2.46963	2.58387	0.326468	0.379536	1.22999	0.676867	1.9358	1.0538	1.65823	0.498377	1.00544	0.512965	1.64287	1.02898	2.46362	0.321559	0.634973	2.1775	0.215688	0.206289	0.458347	0.430992	1.08894	0.361131	0.443784	1.29435
833	ENSG00000176915.10	<ANKLE2>	53.8195	91.0315	91.684	125.596	92.3439	152.542	172.095	108.277	123.302	132.567	72.6441	101.241	177.204	109.819	111.367	97.8569	86.8206	112.613	91.8138	120.916	107.588	82.3032	119.227	95.9273	111.945	85.4936	95.7956	129.358	81.5054	118.952	157.043	96.8277	96.4189	93.1199	110.1	90.3205	102.435	63.4575	107.558	123.84	97.3125	116.182	102.163	108.724	59.2445	117.354	138.027
834	ENSG00000144504.11	<ANKMY1>	16.2263	27.6323	22.3165	26.2041	23.2468	26.8764	17.8443	31.486	22.4896	27.732	26.9308	34.3529	18.0758	21.8339	23.0443	39.5044	26.87	26.1313	21.7567	31.4809	19.0979	18.218	29.0098	21.6013	28.3929	28.2898	20.6821	33.7152	21.3847	23.7621	21.9998	25.8902	22.5521	21.9711	33.433	25.8588	30.3873	16.0529	17.6658	8.30396	28.1117	25.0624	21.3521	36.0202	16.9922	22.3668	30.7408
835	ENSG00000106524.4	<ANKMY2>	0.470896	0.784908	1.36594	1.25044	1.08997	0.311309	1.46616	1.97662	0.728336	0.343486	0.37378	1.0944	0.743338	1.17689	3.54148	0	0.639327	0.969129	1.63317	1.88229	0	0.590564	0.385903	0	0.650633	0.348803	0.582859	0.699039	1.99857	0.299893	0.498377	0.91567	0	2.41916	4.3775	0	0.339422	0.238115	1.14143	0.77288	0.300057	0	0.772194	0.731633	1.1214	1.33135	0.737059
836	ENSG00000164331.5	<ANKRA2>	21.6023	65.4685	48.5647	61.9336	48.0303	48.2876	35.5455	58.4066	58.2136	55.3374	37.135	62.6032	83.7071	99.8948	86.4614	22.4644	54.3793	69.4425	69.8318	83.5807	30.4105	41.4111	70.3015	57.9119	38.8211	35.8349	32.1137	67.8426	50.146	81.8179	36.3637	47.0762	36.4021	55.6589	55.5995	42.4187	62.5788	22.4423	64.0253	44.881	39.195	34.9077	58.9381	55.5191	32.939	74.609	77.3192
837	ENSG00000148677.6	<ANKRD1>	0	0	0	0	0	0	0	0	0	0	0	0	0	0	0	0	0	0	0	0	0	0	0	0	0	0	0	0	0	0	0	0	0	0	0	0	0	0	0	0	0	0	0	0	0	0	0
838	ENSG00000088448.10	<ANKRD10>	78.7966	262.338	179.326	219.6	266.382	409.631	301.225	278.861	297.09	312.97	114.395	250.283	397.468	395.399	445.32	273.152	211.398	208.715	245.781	493.921	247.067	213.391	410.182	175.84	158.23	290.424	131.387	282.985	287.067	365.869	311.77	200.568	196.685	214.511	382.133	218.744	345.925	99.8891	256.33	296.336	199.482	315.031	282.857	290.425	125.502	359.11	202.458
839	ENSG00000167522.10	<ANKRD11>	50.4055	100.664	85.9618	145.897	91.5219	114.026	118.455	97.2219	100.652	118.647	95.968	88.9059	83.4714	100.106	93.1161	127.261	83.8249	109.952	90.5373	106.703	99.5286	96.5841	100.603	105.25	110.319	88.4125	103.861	110.305	89.5723	112.389	113.737	100.293	73.3173	77.7563	105.357	76.9651	105.703	65.3823	128.156	111.546	75.5395	93.3378	96.5242	122.949	72.3403	89.1118	94.3974
840	ENSG00000101745.11	<ANKRD12>	10.2224	23.3332	15.2653	18.5544	19.3693	24.7837	13.4279	30.1916	34.4627	24.8214	17.9975	24.2066	52.9945	25.1362	21.9407	15.2502	16.659	28.0343	15.0364	33.7259	17.4714	22.1193	25.9058	22.4538	18.9226	21.6442	19.6856	22.8711	19.4043	26.9198	24.2425	18.3673	15.6088	20.1657	15.0858	17.0601	25.7961	10.6953	39.5637	32.425	19.3912	19.2322	26.1828	23.7185	12.8297	29.485	36.817
841	ENSG00000076513.12	<ANKRD13A>	25.4872	33.9473	43.8762	39.9774	44.939	48.9621	32.5595	47.8238	51.1434	48.0338	27.4168	39.083	45.7969	58.6336	83.4635	42.6823	38.2866	43.5403	36.0422	62.8409	45.762	41.6974	81.4591	34.9321	32.5316	35.633	32.1888	47.3016	43.2237	57.7911	42.8426	43.252	41.0188	51.3802	56.5238	35.9725	45.8936	22.3431	45.1479	51.8368	31.4873	47.008	46.5471	49.1726	25.9065	50.5026	51.3065
842	ENSG00000198720.8	<ANKRD13B>	18.051	35.0176	52.6809	39.1683	47.4763	47.8725	32.6847	35.002	42.4744	20.9346	23.9406	36.6159	17.0968	37.432	81.3222	42.3901	25.4818	36.2983	22.808	59.9917	35.3997	34.6822	55.8385	25.519	46.3937	32.9343	37.8106	36.6009	36.9736	45.619	21.0208	30.5044	30.2833	44.1949	59.6108	36.5654	42.2492	12.243	43.304	15.0801	25.5611	24.384	53.3712	48.2708	20.3564	36.5501	36.1878
843	ENSG00000118454.8	<ANKRD13C>	16.6383	23.3153	23.4609	33.5597	25.5697	32.1168	34.8124	35.5442	36.701	34.2039	25.5105	30.2907	55.1702	28.8249	30.4073	23.4323	20.6046	28.369	22.0008	33.5014	30.3009	26.0922	29.3789	24.0498	21.9951	20.9466	26.4166	22.5664	23.892	22.0509	44.4802	24.777	23.2116	25.3831	31.6889	25.3587	28.6008	20.2	29.8879	30.0345	26.5926	21.414	28.5532	22.3064	21.5348	32.4673	37.2664
844	ENSG00000172932.10	<ANKRD13D>	99.5552	116.612	136.981	113.33	127.437	102.265	112.805	136.02	92.8895	87.155	100.509	102.632	63.5101	143.492	206.295	173.103	105.324	137.828	110.192	132.089	104.207	132.769	167.08	88.872	126.711	139.54	105.441	142.389	123.276	110.608	120.927	143.922	127.05	153.671	179.966	126.478	126.659	85.7014	111.175	65.4252	71.395	129.95	126.999	144.268	77.6433	106.792	100.617
845	ENSG00000134461.11	<ANKRD16>	14.068	14.9133	15.7821	14.2514	13.5442	14.2856	11.7829	13.2066	14.4424	11.7689	13.7364	10.0722	5.29402	11.3473	15.4178	13.716	14.394	14.2197	12.9527	16.6816	12.5736	13.2608	13.2717	13.3489	12.3801	12.9241	12.7101	12.8336	14.099	13.2835	12.5662	17.5235	15.224	11.0849	15.6439	13.411	15.1311	9.58411	11.5548	9.09482	10.5583	13.1821	15.9646	16.7935	12.8487	17.7691	14.5074
846	ENSG00000132466.13	<ANKRD17>	22.4264	54.2657	50.1521	43.0667	53.8911	37.409	35.0091	61.1704	50.2729	48.8473	47.4327	59.2458	52.6319	62.8493	62.3464	67.9227	40.1497	55.8042	40.6414	69.4376	47.2422	53.5982	54.8989	46.0321	52.123	56.2675	39.1079	56.9089	49.183	50.2585	47.0788	50.9364	34.0206	43.5811	47.8212	33.2496	60.2565	31.4708	51.3292	39.5067	38.2386	56.505	57.5554	57.2036	41.3781	54.6388	56.6996
847	ENSG00000180071.14	<ANKRD18A>	0.549378	0.517326	0.719887	3.08933	1.34013	2.21376	0.25032	0.122446	0.763864	6.90587	3.21451	2.18879	0.0362604	0.825577	2.80024	4.27371	1.60746	0.845785	1.10755	0.742556	2.19307	2.75596	4.54694	1.61421	0.560268	1.37685	1.9178	0.0716963	0.30887	4.72772	2.15371	1.68771	1.70378	0.812406	3.10436	2.85262	0.946811	1.32947	2.07213	4.15199	1.80034	2.93342	2.19088	2.39908	4.01046	4.79287	4.42235
848	ENSG00000230453.5	<ANKRD18B>	0.451275	0.856263	0	0	0.3395	0	0	0.0349845	0.284229	1.12085	0	0.760513	0	0.597226	0	0.584439	0	0	0	0	0	0	0.469796	0.417154	0	0	0	1.23676	0	0.335174	0	0	0.366403	0	0.331365	0	0	0	1.70336	0	0	0	0.071832	0	0.285104	0.301774	0
849	ENSG00000165887.7	<ANKRD2>	0.647482	0.820586	1.3844	0	0.536052	0.328604	0.482761	0.524767	1.11915	15.728	0.280335	0.333884	0.97903	0.685053	0.543575	1.68026	11.6905	2.62546	1.83965	0.310838	0.968604	1.3064	0.419459	2.30341	1.37356	0.532385	0.451245	0.161316	1.41717	0.652708	0.249189	1.61589	1.02593	0.758247	0.819692	2.24134	0.446609	0.674658	0.842901	0	3.75072	0.550016	0.323244	0.170148	0.43716	0.461536	0.395495
850	ENSG00000196774.3	<ANKRD20A1>	0	0	0	0	0	0	0	0	0	0	0	0	0	0	0	0	0	0	0	0	0	0	0	0	0	0	0	0	0	0	0	0	0	0	0	0	0	0	0	0	0	0	0	0	0	0	0
851	ENSG00000183148.5	<ANKRD20A2>	0	0	0	0	0	0.224835	0	0.262384	0	0	0	0	0.217562	0	0	0	0	0	0	0	0	0	0	0	0	0	0	0	0	0	0	0	0	0	0	0	0	0.178586	0	0	0	0	0	0.170148	0	0	0
852	ENSG00000132498.7	<ANKRD20A3>	1.62851	0.998974	0.996766	2.16988	2.80534	3.90866	0.661561	2.41393	1.88301	2.58518	2.09317	1.70652	3.10026	1.17689	2.30608	1.42457	2.08238	2.39639	0.901056	5.26697	1.73618	1.00217	4.31205	2.10391	1.04824	1.7073	1.48535	1.82825	0.599571	3.12242	5.39315	4.50654	1.09921	1.15543	0.819692	1.88939	1.44701	3.75031	3.81062	2.24674	1.78159	1.32004	3.44794	2.45012	1.44453	3.58578	4.79987
853	ENSG00000172014.11	<ANKRD20A4>	0.784826	0.214066	0	0.349388	0.160816	0	0	0	0	0	0.429847	0	0.507645	0	0	0	0.127866	0	0	0	0	0.107375	0.469796	0	0	0.422235	0	3.67443	0	0	0.729766	0.215451	0	0	0.453446	0	0	0	1.73848	0.161766	0.131275	0.183339	0.44895	0	0.228083	0	0
854	ENSG00000152766.5	<ANKRD22>	0	0	0	0	0.250158	0	0	0	0	0	0.280335	0	0	0	0.148248	0	0.42013	0.951509	0.863512	0	0	0.447397	0	0	0.126512	0	0	0	0	0.405738	0	0	0	0	0	0.111141	0	0	0	0	0	0	0.592614	0.0680589	0	0	0.395495
855	ENSG00000163126.10	<ANKRD23>	9.55526	21.2817	15.5422	24.0158	19.1907	26.7899	18.0409	21.2181	27.1794	18.0601	18.5395	26.8591	16.5347	20.4813	36.3866	34.5732	24.8241	18.5016	16.8197	21.914	12.4639	14.0662	22.8186	11.5715	13.9705	13.8971	11.0367	12.2959	15.3526	20.0399	17.995	22.802	11.8897	13.9914	24.4163	22.7283	16.06	7.48077	21.2832	6.47062	11.7397	13.0904	16.9344	21.7448	12.6586	20.0413	17.0782
856	ENSG00000089847.8	<ANKRD24>	1.9032	5.04839	4.24548	6.38093	7.09375	12.5043	2.96808	5.99984	2.75346	5.42346	3.25189	15.6554	2.79205	10.2407	11.0362	2.95872	6.8134	4.15844	4.09229	6.21675	4.60544	3.25705	17.6508	5.38673	3.39775	3.59818	2.18102	7.94036	8.21231	7.0563	3.06146	4.97335	6.68686	3.6107	7.93532	5.51999	5.75232	1.90491	5.86518	2.9657	3.60069	6.4352	6.842	12.2847	2.85104	7.45557	2.85835
857	ENSG00000107890.12	<ANKRD26>	1.19686	4.49538	4.5962	4.50527	5.46773	4.4621	3.2184	7.4342	7.10572	4.70033	1.8689	4.1179	5.85605	9.48536	8.76309	6.1914	3.79943	6.62532	5.21861	11.7945	3.16167	5.673	10.2348	4.2985	5.98221	4.5528	3.76038	6.09418	4.45136	8.53812	3.36404	4.09359	2.85794	4.85638	5.546	3.57503	5.6094	1.15089	7.46319	5.98532	3.97577	4.29013	5.24374	7.2823	2.43288	7.68635	9.13234
858	ENSG00000105186.10	<ANKRD27>	1.94245	3.38938	5.59296	3.43872	9.22009	2.69802	5.14945	5.80742	4.19237	5.20652	1.64463	4.30339	9.68152	17.3196	11.6292	9.44233	5.04155	5.97336	6.53265	6.02679	2.02858	7.62365	7.63416	3.08331	4.73516	5.21369	2.70747	6.39889	10.647	4.93942	4.2718	6.67901	2.29002	5.32578	10.0805	7.3353	8.09256	1.98429	5.51398	3.64871	3.80698	4.80348	1.36481	4.08354	4.1055	10.9171	7.08295
859	ENSG00000206560.6	<ANKRD28>	13.5971	37.0869	32.2472	110.995	34.754	46.2467	38.9248	59.5086	57.9649	61.8455	15.5866	29.456	140.563	37.6604	48.9877	32.3815	27.9295	57.1962	31.6308	33.2769	29.7526	27.3986	74.3618	45.2885	46.1226	36.5692	28.3721	43.8422	30.1058	55.7624	51.3684	48.7639	18.7416	41.5771	26.3697	21.8762	35.4965	26.0537	77.4415	79.4269	30.4934	46.5314	30.8519	38.7255	32.9199	32.4495	76.0069
860	ENSG00000154065.12	<ANKRD29>	17.1288	34.2327	28.6109	25.4502	26.2308	39.3979	17.0754	27.8826	24.1061	26.9907	19.9225	34.3715	12.111	34.9553	46.0886	16.4008	22.1572	28.4924	64.1439	43.2064	15.79	36.955	29.5132	24.6847	29.2966	13.3646	13.9134	41.8527	29.3245	34.6994	14.7022	26.3031	30.1183	20.4546	37.2872	18.9865	26.1891	7.32203	19.0882	9.54417	20.4977	16.8305	23.1299	38.7936	21.1167	47.7334	33.1317
861	ENSG00000148513.13	<ANKRD30A>	0	0	0	0	0	0	0	0	0	0	0	2.37429	0	0	0.477687	0	0	0	0.018772	0.0863438	0	0	0	0.0544114	0	0	0	0	0	0	0	0	0	0	0	0	0	0	0.0175604	0	0	0	0	0.0680589	0	0	0
862	ENSG00000180777.9	<ANKRD30B>	0.961412	7.79557	2.63958	3.30999	5.52134	28.7269	10.0128	20.9382	10.3566	2.07899	4.56012	19.4951	3.064	15.6508	10.1962	6.30098	5.29728	5.16282	0.506843	26.7493	6.19541	5.70878	8.42275	3.89948	6.70513	5.83787	2.04941	4.23008	7.24937	5.43335	8.79279	1.54407	6.15557	1.42622	4.2903	5.57557	16.1494	0.2778	14.6981	2.26472	8.60791	1.15503	4.6152	11.6721	0.0760277	9.07094	5.23132
863	ENSG00000163046.11	<ANKRD30BL>	0	0	0.110752	0	0	0.0864748	0	0	0	0.216938	0	0.0927455	0	0	0.214136	0	0.0913324	0	0	0	0	0	0	0.0906857	0	0	0	0.466025	0.0726754	0	0	0.0897716	0	0	0	0	0	0	0	0.161766	0	0.0733356	0.071832	0.867752	0	0	0.125839
864	ENSG00000145700.5	<ANKRD31>	0.137345	0.0713553	0.0922932	0.31261	0.44671	0	0.10728	0.402322	0.390814	0.0723128	0.224268	0.278237	0.0725208	0.667488	0.115304	0.401801	0.292264	0.0881027	0.431756	0	0	0.196854	0.218119	0.272058	0.253024	0	0	0.0896203	0.61774	0.335174	0.106795	0.269315	0.0916008	0.0180535	0.592969	0.314899	0.660981	0.1389	0.105363	0	0.112522	0.220007	0.53874	0.119103	0.190069	0.621298	0.341564
865	ENSG00000133302.8	<ANKRD32>	2.74689	4.08509	5.27917	3.82488	3.94892	9.07986	5.63221	5.73745	10.3211	5.56808	4.70963	9.49714	12.1835	8.25577	10.9209	4.47461	5.86354	4.38751	5.27493	6.64847	4.56888	4.00868	8.13752	2.52106	3.19894	4.36922	3.62877	6.32719	6.23191	7.60317	5.51775	5.52993	5.12965	3.59265	4.30775	4.6494	4.14453	6.27035	5.33837	3.16341	3.39441	7.97524	4.3997	5.58084	4.27655	4.4556	7.047
866	ENSG00000167612.8	<ANKRD33>	0.0392413	0.695714	0.0369173	1.61822	0.196552	0.553439	1.10856	3.376	0.515164	0.470033	0.784938	0.241138	0.145042	2.05516	0.576519	0.237428	1.09599	0.493375	0.732107	4.47261	0.785848	0.590564	1.09059	0.326468	0.650633	1.10148	1.18452	0.17924	1.30816	0.582145	1.33494	1.38248	0.109921	0.36107	0.348805	1.98201	1.14332	0.178586	0.948264	1.00654	0.337565	0.605018	0.879942	0.714619	0.304111	1.57987	0.287633
867	ENSG00000164236.7	<ANKRD33B>	0.176586	0.338938	0	0.239055	0.142947	0.657209	0.590041	0.15743	0.461872	0.144626	0	0	0	0.158089	0.510631	0	0.146131	0.387652	0	0	0	0	0.318789	0.181371	0.144585	0.146865	0	0	0.199857	0.22933	0.106795	0.107726	0	0	0	0	0.267965	0	0.140483	0.50327	0.131275	0.476681	0.377118	0	0.380138	0.124259	0.898852
868	ENSG00000181039.7	<ANKRD34A>	0	0	0	0	0	0	0	0	0	0	0	0	0	0	0	0	0	0	0	0	0	0	0	0	0	0	0	0	0	0	0	0	0	0	0	0	0	0	0	0	0	0	0	0	0	0	0
869	ENSG00000189127.3	<ANKRD34B>	0	0	0	0	0	0	0	0	0	0	0	0	0	0	0	0	0	0	0	0	0	0	0	0	0	0	0	0	0	0	0	0	0	0	0	0	0	0	0	0	0	0	0	0	0	0	0
870	ENSG00000235711.3	<ANKRD34C>	0	0	0	0	0	0	0	0.227399	0	0.180782	0	0	0	0.0526964	0	0	0.0730659	0	0	0.379913	0	0	0	0	0	0	0.0376038	0	0.0181688	0	0.0177992	0	0	0	0	0	0	0	0	0	0.26255	0	0.215496	0	0	0	0.197747
871	ENSG00000198483.8	<ANKRD35>	0	0	0	0.147111	0	0	0	0	0	0	0	0	0	0	0	0	0	0	0	0	0	0	0	0	0	0	0	0	0	0.299893	0	0	0	0	0	0	0	0	0	0	0	0	0	0	0	0	0
872	ENSG00000135976.12	<ANKRD36>	20.327	34.6787	39.9445	35.5456	36.4694	68.6783	26.8558	62.9721	42.2435	46.1356	26.0151	58.6708	34.9187	77.2881	71.5872	52.0516	41.5197	42.7122	25.0981	85.912	35.5277	43.7196	73.7075	30.7606	29.5135	32.8793	21.6222	37.0311	49.6736	53.8926	36.9689	33.1437	38.564	33.1462	49.321	48.5686	66.6519	16.9855	31.7668	32.3531	26.3864	39.4179	42.5785	51.997	20.8126	82.3486	56.1783
873	ENSG00000174501.10	<ANKRD36C>	3.19817	7.88476	14.1209	9.0657	12.7223	15.6519	6.24013	15.7955	10.3921	11.1542	5.75621	17.1394	5.23963	16.3183	19.1569	8.69352	12.5126	16.158	8.87915	24.6252	11.6781	13.2608	15.4193	8.85092	9.83179	7.41666	6.14821	9.96578	11.3737	14.6771	8.40121	9.40807	8.11582	8.53929	10.8129	8.53932	15.006	3.55188	12.9947	8.48371	8.30785	8.34192	13.6301	17.1339	6.06321	21.2662	13.9143
874	ENSG00000186352.4	<ANKRD37>	33.8456	44.4365	38.2832	22.9309	38.024	29.7473	23.244	34.3023	17.107	22.1458	21.7166	20.9234	27.3766	20.13	63.5983	23.5237	42.8714	28.4043	15.637	37.8185	28.455	58.4122	41.7278	31.3047	22.8987	30.915	23.6903	25.7927	90.826	32.3708	22.071	28.0985	36.219	74.2179	32.8051	55.4778	46.8404	17.0848	16.3487	21.0295	26.5926	24.5124	22.4295	53.2562	37.3106	31.0471	18.3007
875	ENSG00000213337.4	<ANKRD39>	3.29627	7.54582	8.17717	8.77148	7.25457	9.47764	3.95149	10.9851	8.2071	7.15897	4.14896	12.2424	6.43622	10.188	16.2578	9.93545	6.4298	7.66494	5.83809	10.6203	5.24508	6.83622	10.2684	6.47496	9.5607	5.04847	4.08001	8.40639	7.77626	8.85566	4.48539	5.74539	4.94644	7.2936	9.85374	7.66872	7.27079	3.01612	15.0493	4.2778	4.01327	4.76681	5.99797	7.89484	3.97245	8.05912	7.13689
876	ENSG00000154945.6	<ANKRD40>	0.981033	4.69161	4.57774	3.07094	3.43073	5.24038	4.02301	5.51006	4.08579	7.24936	1.42036	3.30174	5.25776	4.25084	11.6622	5.1321	3.41583	6.55483	5.51896	4.93887	3.72821	3.68655	5.63754	2.14018	1.28319	3.89191	1.56056	3.26218	4.21517	7.77957	5.07277	3.96791	3.84724	3.33989	6.83658	2.22281	4.19812	1.50806	5.98811	3.05557	4.59464	5.24349	6.53672	3.65817	1.1214	5.8757	5.68074
877	ENSG00000137494.9	<ANKRD42>	8.49575	10.0433	10.5768	10.4081	9.14862	7.5752	11.175	11.7023	11.9909	6.45392	8.65301	17.6773	15.7551	9.85423	13.1776	14.5379	7.83632	17.9024	11.3946	10.3267	8.26054	12.7598	11.9462	9.57641	13.1211	12.6671	13.2742	9.82239	8.81189	7.69137	8.98858	11.8319	6.79678	11.9514	14.3882	11.6327	9.218	12.3026	10.8699	14.4691	9.17051	6.30685	11.6727	8.04797	6.17725	9.17746	14.849
878	ENSG00000065413.12	<ANKRD44>	4.80706	15.6982	19.4923	21.2207	18.2794	21.3247	5.50705	10.058	11.1027	9.88877	14.4279	13.5223	14.0328	19.0058	25.581	8.93095	17.7003	30.4307	24.3097	26.1967	13.4873	29.7966	20.2347	17.1758	20.4769	34.8803	15.6808	28.302	27.1443	20.2868	8.38341	20.055	17.4042	29.2827	17.6495	12.9108	22.8663	4.82182	10.0622	14.2893	13.8964	8.78192	16.3059	27.9893	7.94489	22.0827	14.9389
879	ENSG00000183831.6	<ANKRD45>	0.0392413	0	0	0	0	0.155655	0	0	0	0.0723128	0.093445	0.148393	0.217562	0.19322	0.148248	0	0	0	0.244036	0	0	0.0536876	0.134227	0.0725485	0	0	0	0	0.127182	0.211689	0.106795	0	0	0	0.069761	0.166711	0	0	0	0	0	0.0366677	0	0	0	0.0532541	0
880	ENSG00000186106.7	<ANKRD46>	1.56965	3.17531	1.12598	2.05955	5.12823	5.1712	3.89785	3.02616	5.73787	6.18274	2.72859	7.14141	3.19091	1.84437	1.94369	4.62072	2.13718	7.50635	3.77317	5.31877	3.17995	6.19198	3.40601	4.02645	4.46406	3.30446	1.18452	8.13752	3.9063	2.13454	7.01288	3.60882	1.46561	2.5997	5.11	1.48187	4.89483	2.02398	3.07308	1.85132	3.93825	5.55517	9.78711	5.25755	2.98408	12.1242	3.43362
881	ENSG00000168876.4	<ANKRD49>	14.4604	17.7853	18.2925	20.4116	10.4709	25.8906	46.792	18.5593	27.3748	25.0564	15.5679	18.8088	41.355	23.3094	23.6373	15.6337	10.0648	24.6335	28.9464	29.2187	21.0352	26.0206	23.775	26.4258	20.3503	19.7717	15.0227	24.8249	19.5679	24.6794	24.0111	17.2182	14.7844	26.5566	17.9111	23.0617	14.1128	15.5171	20.7389	28.3269	23.7796	13.347	20.3284	15.8747	15.5666	20.8756	37.9675
882	ENSG00000151458.7	<ANKRD50>	0	0	0	0.110333	0	0	0.23244	0	0	0	0	0.0741964	0.108781	0.404006	0	0.109582	0.237465	0	0	0	0.0913777	0.196854	0.385903	0	0.28917	0	0.244425	0	0	0.123486	0.480577	0	0	0.108321	0	0.0926174	0.267965	0	0	0	0	0.238341	0.197538	0.238207	0	0	0
883	ENSG00000139645.9	<ANKRD52>	0.922171	1.62333	1.34748	1.43433	0.518184	0.933928	1.75224	3.46346	0	0.560424	0	0.315335	0.670817	3.82927	3.44264	2.64824	2.92264	4.33465	0	1.50239	2.41237	6.22777	1.45972	3.77252	1.26512	0	0.488849	0	0.872104	1.44654	1.54853	1.05931	0.970968	2.67192	1.81379	0.666845	1.78644	0.357172	0.667297	1.70752	0.506348	0.66002	1.32889	6.24441	0.342125	1.75738	1.4921
884	ENSG00000144031.7	<ANKRD53>	2.58993	3.87102	4.50391	3.2916	2.94829	1.24524	0.822481	3.13111	3.46404	2.02476	2.84073	3.89531	0.670817	2.14299	6.86882	3.70753	3.14183	1.48013	3.90458	1.64053	3.61855	2.38016	3.104	3.30096	2.81941	1.81745	2.12461	1.61316	2.87067	3.10477	0.818762	2.11861	2.32666	6.30066	3.73221	1.61154	4.44823	1.68665	2.45846	2.04903	5.23225	4.14346	3.84301	4.10055	1.78665	4.10057	0.862897
885	ENSG00000100124.8	<ANKRD54>	14.6959	19.9616	13.1241	23.8687	21.3349	26.7726	23.7268	16.3552	21.708	19.0906	18.2778	29.9383	42.1346	23.731	26.454	23.5419	12.6404	21.0389	14.4169	26.8874	14.4011	28.5439	25.8723	15.1989	20.4949	19.4412	17.467	23.9824	19.7132	12.7895	16.0727	20.7373	18.8331	15.2913	27.8173	18.4865	14.9882	12.7392	14.1011	13.3906	13.7839	17.8389	20.2566	23.055	15.0344	28.5975	26.9475
886	ENSG00000164512.13	<ANKRD55>	0.627861	0.196227	0.239962	0.239055	0	0.259425	0.0894001	1.01455	0.0710572	0	0.523292	0	0.090651	0.122958	0.428271	0.34701	0	0.246687	1.07	0	0	0	0.083892	0.199509	0.162658	0	0	0	0	0.070563	0.0711967	0.502721	0	0.144428	0	0.203758	0	0.119058	0.245846	0	1.0127	0.0733356	0.125706	0.221192	0.114041	0	0.161793
887	ENSG00000135299.12	<ANKRD6>	13.4402	31.6817	31.435	18.775	25.9092	36.9939	8.18905	30.0167	21.6014	32.6673	9.73697	30.1237	14.9937	42.3504	55.0164	23.615	26.9248	27.7875	37.0559	59.2491	20.8524	25.4122	33.4729	21.9459	20.2781	17.33	11.3939	27.9974	30.8325	34.9639	18.1017	29.2476	26.2894	34.5363	35.6304	23.1173	40.6593	7.87763	21.8803	17.4348	13.6151	27.5558	37.4783	37.0241	22.2381	33.5856	28.961
888	ENSG00000124227.4	<ANKRD60>	0	0	0	0	0	0	0	0	0	0	0	0	0	0	0	0	0	0	0	0	0	0	0	0	0	0	0	0	0	0	0	0	0	0	0	0	0	0	0	0	0	0	0	0	0	0	0
889	ENSG00000157999.5	<ANKRD61>	0	0	0	0	0	0	0	0	0	0	0	0	0	0	0	0	0	0	0	0	0	0	0	0	0	0	0	0	0	0	0	0	0	0	0	0	0	0	0	0	0	0	0	0	0	0	0
890	ENSG00000181626.10	<ANKRD62>	0	0	0	0.0183889	0	0.0691799	0.0715201	0.0349845	0	0.0180782	0	0	0	0	0.0494159	0	0.0730659	0	0	0	0	0	0	0	0	0	0	0	0	0	0	0	0	0	0	0	0	0	0	0	0	0	0	0	0	0	0
891	ENSG00000230778.1	<ANKRD63>	0	0	0	0	0	0	0	0	0	0	0	0	0	0	0	0	0	0	0	0	0	0	0	0	0	0	0	0	0	0	0	0	0	0	0	0	0	0	0	0	0	0	0	0	0	0	0
892	ENSG00000235098.4	<ANKRD65>	61.0987	25.5274	42.2703	95.383	35.1114	51.1931	61.6682	66.488	63.2409	39.3924	37.0416	38.712	29.1533	23.5553	33.0428	10.4103	47.1641	56.1214	13.4032	19.3583	54.4794	26.6112	44.9493	33.4267	61.7197	26.2521	62.0275	46.2441	4.85108	40.6796	74.0624	59.6084	30.7596	35.2765	44.6122	54.2923	20.7583	57.3856	42.3558	30.8613	38.0511	38.5745	51.6831	23.6675	61.9626	36.5146	68.2948
893	ENSG00000230062.4	<ANKRD66>	0	0	0	0	0	0	0	0	0	0	0	0	0	0	0	0	0.127866	0	0	0	0	0	0	0	0	0	0	0	0	0	0	0	0	0	0	0	0	0	0	0	0	0	0	0	0	0	0
894	ENSG00000106013.8	<ANKRD7>	0.176586	0	0.203045	0.31261	0.375236	0.397784	0	0.279876	0.159879	0.415799	0	0	2.30253	0.597226	0.148248	0.712284	0.347063	1.33916	1.22018	0.431719	0.365511	0.662148	0	0.598526	0.487975	0.220297	0.169217	0.699039	0.599571	0.599785	0	0.682265	0.128241	0.88462	0.941773	0.203758	1.2505	0.238115	0.316088	0.665036	1.20023	0.495015	0.933815	2.80743	0.133049	1.26035	0.413472
895	ENSG00000156381.4	<ANKRD9>	27.2335	40.5298	13.4563	19.9335	19.2085	18.2635	29.9312	20.8333	9.68154	17.7709	12.2039	6.47364	15.3019	12.0499	13.2599	34.3723	25.9384	16.8981	10.1744	14.6958	26.5727	11.4892	13.4731	27.7498	12.1271	28.0511	8.89329	21.4731	22.493	31.5241	15.6454	7.63059	39.1868	15.2372	15.923	26.3589	18.7576	19.4659	40.5821	30.8972	38.7637	23.5224	11.7266	19.4479	12.8487	18.0531	7.44249
896	ENSG00000064999.12	<ANKS1A>	0.137345	1.56982	1.21827	0.625221	1.03637	2.4213	1.53768	1.62678	1.22574	0.849675	0.841005	1.07585	0	0.158089	2.37196	0.237428	0.840258	1.2863	1.83965	1.4333	0.201031	1.62852	1.25838	0.816172	1.31934	1.41357	0	1.00375	1.03562	1.09373	2.50969	0.987488	0.494644	1.08321	2.07539	1.33369	1.98294	0.158743	0.491692	0.431375	0.600116	1.28337	0.861984	3.84533	0.380138	0.568044	0.755036
897	ENSG00000185046.14	<ANKS1B>	2.60955	11.0422	5.90676	3.9536	11.8646	15.8076	3.16476	6.89194	8.74003	9.81646	5.00865	13.9304	6.18239	10.2407	7.21473	7.65249	7.10566	13.9731	5.80055	10.8793	5.15371	16.5716	4.47983	8.03475	7.42806	4.95668	7.65237	5.12628	10.756	6.93282	4.00482	10.5033	7.23646	4.71196	4.18566	4.05664	11.9156	2.71848	9.60556	2.19282	6.5075	3.4651	8.38639	13.6799	3.97245	14.7159	11.5413
898	ENSG00000168096.10	<ANKS3>	60.1569	67.841	61.8733	61.3636	70.5444	58.6818	53.6401	63.9516	59.4748	59.188	55.6745	58.8749	49.3504	86.1411	100.874	93.1632	66.0516	70.9403	61.1591	90.4364	43.3313	77.3281	69.1773	48.136	76.2144	67.1905	56.18	59.9739	72.0031	55.3391	58.3457	56.3048	50.4537	75.6801	85.2828	62.702	69.3137	50.4604	64.5346	28.0753	41.1829	57.55	58.3814	77.8764	49.3989	55.473	56.6457
899	ENSG00000175311.5	<ANKS4B>	0	0	0	0	0	0	0	0	0	0	0	0	0	0	0	0	0	0	0	0	0	0	0	0	0	0	0	0	0	0	0	0	0	0	0	0	0	0	0	0	0	0	0	0	0	0	0
900	ENSG00000165138.12	<ANKS6>	19.9738	28.7027	28.2232	22.9125	26.1057	22.6737	27.9465	17.9295	27.8366	20.7176	17.9975	28.2874	21.1942	36.8524	28.9248	33.4226	25.1895	29.6377	27.8013	29.4604	19.4269	30.763	20.0837	20.6038	18.8864	26.0869	19.3095	32.8548	22.7837	22.4567	17.55	26.339	18.4484	24.986	30.5553	20.8019	28.2971	23.613	15.7517	13.2828	24.0046	31.0575	20.4542	32.1068	16.8211	23.9998	17.0063
901	ENSG00000206199.5	<ANKUB1>	0.255069	0.713553	1.45823	0.551666	1.00063	2.17917	0.447001	3.27105	1.56326	0.542346	0.990517	2.1517	0.725208	0.772881	1.6472	1.73505	0.821992	1.40965	0.225264	0.863438	0.511716	0.501085	1.05704	2.21273	0.831364	1.63387	0.78968	1.07545	1.19914	1.49947	2.40289	1.0234	0.934328	1.02905	0.104642	2.48215	1.39342	0.0793715	4.07402	0.916671	0.956434	0.275008	1.14932	1.31014	0.304111	1.06508	1.11458
902	ENSG00000163516.9	<ANKZF1>	53.3093	145.119	155.717	257.517	142.018	215.132	193.766	234.798	199.795	196.438	89.4642	180.093	231.087	216.776	216.59	94.3138	125.326	195.13	103.284	214.15	156.091	105.872	308.605	150.611	122.373	98.436	123.416	158.144	120.241	180.712	132.515	167.316	134.452	166.11	187.36	174.751	145.041	64.4894	256.769	161.173	98.7565	146.212	133.877	160.466	79.4109	153.23	167.78
903	ENSG00000011426.6	<ANLN>	0.510137	0.499487	0.793721	1.36077	1.16145	0.588029	1.64496	1.29443	1.47444	2.78404	2.3735	0.983103	2.32066	0.474268	1.38365	1.84463	0.986391	1.51537	1.55807	1.27789	0.146204	0.393709	0.637579	2.30341	0.939804	0.0734323	0.319632	1.46977	4.77841	1.69352	1.05015	1.88521	1.11752	0.595764	0.331365	1.09289	0.643117	0.476229	0.842901	0.377453	0.843912	1.39337	1.56235	0.697604	0.456166	0.372779	1.43816
904	ENSG00000131620.13	<ANO1>	4.88554	23.7791	5.74063	12.1183	13.0261	15.8595	10.6386	6.34968	14.6378	12.2028	9.43794	15.6925	5.56597	8.8003	11.2009	7.81687	13.5903	7.06584	21.0246	17.0788	18.0197	32.6779	7.5335	16.4867	11.4222	8.95874	8.98731	27.2625	19.8585	15.8414	9.30897	12.2448	15.8836	10.2725	14.8242	9.18764	16.8639	6.96485	6.25151	5.1765	12.1336	11.697	7.97335	27.785	5.07485	14.1478	9.67165
905	ENSG00000160746.8	<ANO10>	46.0497	40.9579	50.0783	31.5369	45.9218	42.1997	22.4573	44.8151	37.909	43.7312	47.115	55.9441	35.1182	29.9316	41.3611	58.4986	49.8858	43.2584	44.1517	32.4825	43.3496	48.2831	39.1439	45.361	35.5318	43.0681	45.3877	43.1432	56.6686	42.7612	27.7133	49.2488	49.3178	43.5089	32.5784	36.9173	46.3044	46.3927	42.0045	27.3744	43.0771	45.9997	49.3486	40.9885	45.6736	48.7807	49.9402
906	ENSG00000047617.10	<ANO2>	0.863309	3.44289	1.73511	2.75833	0.0357368	0.899338	1.4304	5.98235	1.38561	4.19414	1.8689	1.29844	2.99148	0.966101	4.28271	2.73956	2.92264	3.33028	1.5393	4.71437	1.00515	2.41594	2.49998	5.62251	2.74711	2.4967	2.29383	1.4877	1.67153	2.2933	0.87216	0.520676	1.50225	4.24256	0.383686	0.90765	2.94762	0.853244	3.84573	2.19282	1.80034	1.32004	2.3525	2.4161	1.55857	2.11241	4.06281
907	ENSG00000134343.8	<ANO3>	0	0.267582	0	0	0	0	0.10728	0	0.0355286	0	0.037378	0	0	0	0	0.14611	0	0	0	0	0	0.161063	0	0.235783	0	0	0.0940094	0.0716963	0	0	0	0.0718173	0.109921	0	0	0	0	0	0	0.0359479	0	0	0	0.204177	0.152055	0	0
908	ENSG00000151572.12	<ANO4>	1.03989	0.749231	5.62988	1.58144	2.80534	2.88826	1.6092	4.23312	2.29159	1.60896	0.953139	4.60018	0.362604	3.49553	3.68972	1.64373	0.67586	2.22018	0.281579	3.29833	2.33927	1.3064	1.8624	0.544114	4.1749	0.660891	1.12811	1.43393	2.67081	1.92284	2.2605	0.718173	1.53889	1.29985	1.90098	1.12993	2.25091	0.734187	3.56476	1.15034	0.975187	1.61338	2.92715	2.24595	1.06439	4.10057	2.17522
909	ENSG00000171714.10	<ANO5>	0	0	0	0	0	0	0	0	0	0	0	0	0	0	0	0	0	0	0	0	0	0	0	0	0	0	0	0	0.145351	0.176408	0.0711967	0	0	0	0	0	0	0	0	0	0	0.128337	0	0	0	0	0
910	ENSG00000177119.11	<ANO6>	0	3.79967	0.996766	2.04116	1.87618	1.33171	1.341	1.97662	1.75866	1.93437	2.22399	1.42828	0.616426	0.895839	1.66367	2.6665	1.46131	3.82366	4.65545	4.57622	1.60824	2.11172	5.03352	1.88626	1.60851	2.90058	1.0153	1.11129	3.34306	0.970241	1.13915	0.646355	1.15417	1.19153	0.261604	2.16725	1.19691	0.952458	1.80872	4.61931	4.4071	1.0267	0.844026	1.44625	0.798291	1.95265	0.988737
911	ENSG00000146205.9	<ANO7>	0.981033	1.49846	1.31056	2.50088	2.25142	1.95433	2.21712	2.74628	1.26126	1.31971	1.56988	2.93076	2.19375	2.84561	3.88739	2.68476	1.77185	2.64308	1.38912	2.29674	2.33927	0.91269	2.58387	1.39656	2.45795	5.23205	3.51595	5.2876	2.38012	2.99893	3.63104	2.92656	1.33737	2.36501	4.09846	1.27812	2.41169	1.05168	1.40483	1.52779	0.600116	2.34674	1.58031	2.85848	1.63459	1.95265	2.04939
912	ENSG00000074855.6	<ANO8>	4.43427	5.58355	10.706	5.14888	8.48749	6.79692	4.57729	6.9969	4.70754	3.68795	3.19582	2.65252	2.24814	4.33867	15.2695	12.7481	6.4846	6.76628	5.68791	9.10063	6.37816	7.64154	9.37912	4.0083	5.22314	6.57219	4.55005	6.39889	14.4987	7.99126	3.31064	6.46355	8.06087	12.2041	10.5164	4.00107	9.34306	0.75403	13.6445	5.15853	3.15061	5.97684	6.06981	9.81751	3.49727	3.284	2.75049
913	ENSG00000185101.8	<ANO9>	0.725964	1.37359	2.75034	2.16988	4.68152	1.0377	2.73564	2.57136	2.00736	3.88681	1.21478	1.50248	0.652687	3.23205	3.525	2.50213	3.14183	2.27305	4.80563	3.66098	1.88238	2.36225	3.27179	1.97694	3.23509	4.31415	1.27852	5.41307	5.79586	4.3749	2.77667	4.86562	1.92362	5.27161	2.40675	4.14926	3.34064	1.56759	3.38916	1.06046	0.993941	2.21839	1.70601	4.55995	1.82466	3.10649	0.84492
914	ENSG00000140350.11	<ANP32A>	131.655	156.304	187.06	162.796	190.048	121.653	87.9876	178.613	144.157	186.621	144.877	212.48	133.801	162.463	187.155	159.241	176.765	150.339	192.093	154.694	154.227	187.477	167.633	132.184	171.605	150.335	146.429	141.833	158.868	179.671	96.3826	200.639	114.758	191.962	168.874	110.271	156.688	122.907	201.629	125.656	100.632	170.982	194.036	166.592	199.287	223.17	183.078
915	ENSG00000136938.8	<ANP32B>	4.13996	11.8985	6.05443	6.2706	5.91444	6.65856	9.27973	10.6703	13.8029	8.44252	7.83069	6.73333	16.1177	12.6647	7.13237	6.88542	10.8685	12.722	4.89949	9.70503	5.73852	3.38233	8.59054	5.93084	3.92187	6.02145	5.79098	6.847	11.2465	11.5723	8.86399	5.00926	7.45631	6.31872	7.44699	4.79758	4.59114	6.25051	9.57043	9.07685	7.37016	11.5136	9.5357	10.2939	10.2258	10.8106	12.9794
916	ENSG00000139223.1	<ANP32D>	0	0	0	0	0	0	0	0	0	0	0	0	0	0	0	0	0	0	0	0	0	0	0	0	0	0	0	0	0	0	0	0	0	0	0	0	0	0	0	0	0	0	0	0	0	0	0
917	ENSG00000143401.10	<ANP32E>	3.47286	5.06623	1.77203	2.94222	2.84108	2.73261	3.96937	1.62678	2.71794	4.42916	0.990517	15.7667	9.08323	0.966101	3.525	3.0683	2.90438	3.75317	2.72194	4.1445	2.79616	4.3845	0.704692	3.30096	8.56667	2.20297	2.19982	1.02167	0.926611	1.00552	5.17956	1.11317	2.05186	2.99688	1.15106	0.407517	2.07227	4.52418	4.28474	6.11114	1.48154	3.4651	8.70963	4.69607	4.59968	0.51479	6.30994
918	ENSG00000166825.9	<ANPEP>	19.9935	35.9452	63.5531	41.3565	40.865	38.0662	19.3641	30.1741	64.6798	59.4953	32.7057	30.977	33.4321	26.8576	40.5046	77.7851	44.4058	51.8044	29.2655	46.7638	17.8004	35.076	34.4628	45.2703	43.9178	14.9252	35.9868	58.0022	25.5999	43.361	11.3915	49.3384	30.1733	43.5811	47.7689	29.1003	29.1188	10.7945	39.2476	21.9282	24.5485	22.1106	11.2058	48.1858	31.9126	48.6033	34.9114
919	ENSG00000169604.15	<ANTXR1>	3.33551	11.845	4.68849	3.88005	19.1907	5.67275	6.09709	6.82197	3.57062	3.95912	4.44798	8.21725	14.0146	8.22064	14.3141	3.10483	4.78582	2.69595	6.72037	15.6973	9.46673	11.9366	13.3892	6.40241	4.06646	7.03115	3.15872	3.76406	13.3178	7.93834	8.75719	6.75083	6.52197	12.2041	13.0278	7.72429	12.0763	6.60768	3.93354	12.8873	12.1524	11.1654	13.4505	9.83452	6.65242	11.1301	3.68529
920	ENSG00000163297.12	<ANTXR2>	57.9202	123.98	121.864	138.247	119.611	124.489	82.6594	137.192	281.386	124.975	263.496	185.306	268.943	137.292	77.5501	60.8729	116.047	176.875	226.203	109.726	112.925	160.615	101.811	226.95	114.566	100.107	117.155	106.845	119.097	105.439	93.2143	126.47	88.1749	142.622	118.715	86.8751	118.816	63.1401	182.172	172.514	141.964	114.678	109.993	114.577	192.217	166.277	225.863
921	ENSG00000198250.8	<ANTXRL>	0	0	0.461466	0	0.303763	0.311309	0.0715201	0	0.12435	0	1.12134	0.575022	0	0.0526964	0.510631	0	0.0730659	0.176205	0.788424	0	0	0.232647	0	0.453429	0	0.495668	0	0.197164	0.0363377	0	0	0.287269	0.238162	0.722139	0.436006	0.111141	0	0.178586	0.772659	0	0	0	0	0.561486	0.266097	0	0
922	ENSG00000135046.9	<ANXA1>	69.7907	217.687	179.141	212.391	214.885	186.82	144.399	237.125	208.766	213.594	83.1474	202	415.236	243.563	312.062	132.613	176.71	239.251	147.792	309.128	222.907	228.674	448.47	150.702	161.303	447.588	144.304	267.678	172.786	309.207	133.921	233.155	176.882	225.325	270.691	170.953	206.994	145.567	170.81	337.227	161.469	254.584	306.759	218.537	159.943	251.945	217.037
923	ENSG00000109511.6	<ANXA10>	0	0	0	0	0	0	0	0.612228	0.106586	0.632737	0.168201	0	0.145042	0	0	0	0.292264	0.563857	0	0.397181	0	0.161063	0	0	0.234951	0.312087	0	0	0.236195	0	0.213591	0.287269	0.201522	0	0	0	0	0	0.298527	0.107844	0.281304	0	0.233454	0.289251	0.190069	0.142011	0.35954
924	ENSG00000122359.13	<ANXA11>	254.519	330.161	204.983	226.698	239.329	228.415	235.534	207.44	229.106	187.489	241.798	187.105	228.93	252.275	275.346	326.811	319.006	242.758	332.846	249.257	227.75	243.813	222.985	250.619	205.365	276.565	288.684	278.307	314.357	269.974	243.297	337.075	374.464	233.594	356.548	258.143	255.103	206.783	149.51	238.73	306.79	330.45	190.624	284.027	190.24	220.312	192.283
925	ENSG00000104537.12	<ANXA13>	0.922171	0.124872	2.898	0.533277	0.482447	0.155655	0.482761	0.629721	1.54549	0.433877	1.27085	0.259687	0.416994	0.368875	0.280024	1.8629	0.42013	0.510996	1.4079	0	0.475164	0.536876	0	2.17646	1.06631	0.752681	1.57936	1.0396	1.01746	0.22933	1.51293	1.59793	0.458004	0.595764	0.505767	1.00027	0.803896	2.14303	0.526813	0.287583	1.294	2.71342	0.125706	0.255221	0.798291	0.923072	0.287633
926	ENSG00000182718.12	<ANXA2>	1833.61	2393.65	2144.65	1893.28	2291.53	2222.46	2140.97	1930.23	2195.06	2687.2	2290.3	2529.5	2572.71	1382.56	1633.86	2067.49	2794.15	2067.19	1836.07	1983.35	2391.41	2409.98	1652.05	1869.43	2224.51	2493.74	2530.45	2190.25	2331.34	2242.7	2265.51	2387.13	2623.39	1742.25	2553.94	1784.32	2504.3	2563.34	1903.14	2282.64	1836.38	2833.29	2447.44	1955.01	2808.73	2887	2352.66
927	ENSG00000177721.3	<ANXA2R>	0	0	0	0	0	0	0	0	0	0	0	0	0	0	0	0	0	0	0	0	0	0	0	0	0	0	0	0	0	0	0	0	0	0	0	0	0	0	0	0	0	0	0	0	0	0	0
928	ENSG00000138772.8	<ANXA3>	84.5258	38.621	24.1993	26.5351	42.4911	53.2858	35.6349	75.0592	94.3284	16.7223	69.0372	126.653	27.0321	98.6301	79.362	42.7188	47.1275	41.3025	13.0465	135.715	58.0431	36.8298	40.7212	33.7713	46.1226	18.3948	22.1674	48.3771	46.0944	39.5858	69.8262	14.7405	87.0574	34.9154	62.628	128.016	27.3503	13.9892	121.712	10.7844	28.6743	32.7626	68.2225	73.1464	15.3196	61.3665	26.9835
929	ENSG00000196975.10	<ANXA4>	37.8483	81.7553	78.7261	34.0562	91.915	51.833	43.663	74.6044	52.1915	45.3763	79.8394	58.6894	26.5607	66.6258	52.6774	60.2154	67.2937	76.1207	63.9938	66.0184	49.1429	79.2251	47.4325	65.6565	84.2028	71.7433	57.7218	71.1227	89.7359	57.2972	56.3344	76.7907	60.8412	64.6675	63.6395	35.9356	74.9588	26.4903	68.6262	42.8499	43.4708	51.9216	74.0767	101.782	80.2472	88.7391	69.2116
930	ENSG00000164111.10	<ANXA5>	146.625	189.323	204.559	194.922	197.75	241.593	237.858	192.939	266.749	215.112	112.975	168.945	384.868	299.913	233.293	148.283	184.656	257.894	133.807	398.01	265.672	222.893	368.487	128.973	111.565	176.844	180.442	214.497	128.654	331.134	265.208	191.967	231.2	228.521	298.804	179.937	189.916	160.052	154.479	294.63	234.627	283.112	249.67	168.003	139.15	213.442	262.375
931	ENSG00000197043.9	<ANXA6>	78.6592	63.1138	133.807	40.3819	53.5873	68.8686	50.9938	74.8843	129.768	45.1413	55.6372	72.4343	44.6365	87.9328	100.232	113.783	67.586	80.8254	89.9742	113.524	48.8139	61.8124	102.953	90.3048	75.5276	70.4399	65.3178	81.644	68.8418	59.4494	42.362	65.5512	96.8953	104.331	108.618	105.195	88.9824	97.7857	71.6992	65.2095	154.98	94.2912	56.3881	98.8386	61.3733	64.828	54.7221
932	ENSG00000138279.11	<ANXA7>	140.974	182.277	158.209	212.961	178.755	166.308	191.62	155.366	163.218	192.75	130.804	206.878	202.768	101.177	75.7217	150.712	214.211	167.377	180.193	105.271	173.216	178.494	108.523	185.126	154.164	224.116	247.959	160.206	113.173	145.095	216.153	195.307	137.695	116.806	161.968	110.252	189.987	188.686	169.511	205.082	113.591	163.318	185.291	150.343	222.305	203.945	198.808
933	ENSG00000165390.11	<ANXA8>	0.255069	0.60652	1.08906	0.294222	0.929157	0.691799	0.0894001	0.69969	0.0888214	0	0.411158	1.31699	0.108781	0.632357	1.16951	0.876658	0.456662	0.264308	0.075088	0.379913	0.164479	0.375813	0.419459	1.54166	0	0.624174	0.206821	0.896203	0.0363377	0.405738	0.124594	0.287269	0.0916008	0.234695	0.436006	2.48215	0.196508	0	2.51115	0.467323	0.825159	0.0916694	0.107748	0.221192	0.190069	0.621298	0.341564
934	ENSG00000150165.13	<ANXA8L1>	0.784826	0	1.9197	0	0.875552	1.45278	0	0.227399	0.87045	0.0723128	0	0	0.253823	0	0.889487	5.91744	0.292264	0.546236	0.225264	0	0.804124	1.18113	0	0.961268	0.379536	0.495668	0	0.57357	2.70715	0	0.213591	0.12568	0.806087	0.758247	0	1.33369	0	0	0.491692	0.161766	0.375072	0.0183339	0.215496	1.20804	0	0	0
935	ENSG00000186807.9	<ANXA8L2>	0.863309	0	3.02722	1.50789	4.18121	2.59425	3.11112	1.3469	2.61135	0.578502	1.55119	8.31	0.797728	0	0.988319	9.22317	2.22851	3.29504	0.225264	0.448988	3.30787	0.232647	2.39931	12.297	0.379536	3.43296	1.16572	0.466025	1.07196	0	4.00482	1.18498	1.55721	0.992941	0.383686	11.0214	0	0.257957	10.027	4.18793	6.45124	0	1.29298	1.19103	0	0.177514	1.7258
936	ENSG00000143412.5	<ANXA9>	0	0	0	0	0	0	0	0	0	0	0	0.537924	0	0	0	0	0.127866	0	0	0	0	0	0	0	0	0	0	0	0	0	0	0	0	0	0.436006	0	0	0	0	0	0	0	0	0	0	0	0
937	ENSG00000136250.7	<AOAH>	4.92479	4.37051	6.18364	5.92121	7.5762	7.03905	7.56325	6.59457	5.79116	7.50245	4.27978	6.1954	12.0022	13.0687	9.78436	1.24193	5.46168	6.55483	9.47986	7.25288	7.20056	2.12961	10.2684	5.73134	6.19908	9.05054	2.35023	14.6081	11.1011	11.5723	5.14397	7.43309	7.47462	12.0055	13.7255	10.1138	11.0759	4.24638	5.86518	4.18793	5.28852	5.7935	7.82969	8.69453	6.13923	2.16567	2.21117
938	ENSG00000002726.15	<AOC1>	0.0981033	0.285421	0	0	0.0357368	0.294014	0.19668	0.31486	0	0.144626	0	0	0	0.351309	0.0658879	0.566175	0.200932	0.370031	0.037544	0	0	0	0.268454	0	0	0.110148	0	0	0.363377	0.0352815	0	0	0.0183202	0	0.279044	0.129664	0	0.119058	0	0	0	0.110003	0.197538	0.289251	0.0760277	0.248519	0.035954
939	ENSG00000131480.4	<AOC2>	0	2.74718	2.52883	1.54466	0.464578	0.190245	0.822481	0	0.941507	0	0	3.26464	1.79489	0	0.774183	1.53415	0	0.599098	1.50176	0.811631	0.822399	0	1.34227	0.816172	0	0.587459	0.507651	1.97164	0.763091	0.864398	1.86891	0.197497	0.476324	0	0.784811	0	0.893218	0.337329	1.05363	0.988567	0	0.550016	0.35916	0.748648	0.570207	0.301774	0.521334
940	ENSG00000131471.2	<AOC3>	24.6239	75.262	26.2113	12.9825	22.2998	35.5585	27.1598	19.9936	54.1633	32.6673	15.7735	81.1523	13.7064	24.1877	49.9595	33.2034	17.0426	29.0738	58.8314	41.1514	26.5543	43.4691	25.5367	41.4978	19.6816	16.3754	23.9349	30.5784	35.4111	41.4381	25.0256	40.6127	74.0318	31.1783	54.3438	16.7082	28.2614	20.4183	19.2287	16.572	44.3898	37.6762	21.2802	49.1726	19.368	21.5502	21.4466
941	ENSG00000138356.9	<AOX1>	31.5108	57.994	198.246	59.8741	49.8171	28.5194	57.1267	68.727	155.26	39.1755	121.385	102.391	43.6394	79.8351	27.2776	154.182	25.9932	154.549	58.3621	37.1278	30.9222	73.1047	27.332	256.931	84.9076	71.468	149.381	105.842	113.41	43.6609	29.9026	179.903	46.6981	64.0177	48.9199	39.5661	66.9735	83.2409	69.1881	54.8385	124.055	97.7746	26.6856	37.6876	28.7574	61.9168	164.04
942	ENSG00000267954.1	<AP000349.1>	0	0	0	0	0	0	0	0	0	0	0	0	0	0	0	0	0	0	0	0	0	0	0	0	0	0	0	0	0	0	0	0	0	0	0	0	0	0	0	0	0	0	0	0	0	0	0
943	ENSG00000187811.3	<AP000867.1>	0	0	0	0	0	0	0	0	0	0	0	0	0	0	0	0	0	0	0	0	0	0	0	0	0	0	0	0	0	0	0	0	0	0	0	0	0	0	0	0	0	0	0	0	0	0	0
944	ENSG00000268467.1	<AP000889.3>	0	0	0	0	0	0	0	0	0	0	0	0	0	0	0	0	0	0	0	0	0	0	0	0	0	0	0	0	0	0	0	0	0	0	0	0	0	0	0	0	0	0	0	0	0	0	0
945	ENSG00000215504.2	<AP000974.1>	0	0	0	0	0	0	0	0	0	0	0	0	0	0	0	0	0	0	0	0	0	0	0	0	0	0	0	0	0	0	0	0	0	0	0	0	0	0	0	0	0	0	0	0	0	0	0
946	ENSG00000224130.1	<AP001652.1>	0	0	0	0	0	0	0	0	0	0	0	0	0	0	0	0	0	0	0	0	0	0	0	0	0	0	0	0	0	0	0	0	0	0	0	0	0	0	0	0	0	0	0	0	0	0	0
947	ENSG00000254531.1	<AP001816.1>	14.8725	10.5606	14.7854	12.9825	13.2584	11.9854	4.52365	8.97352	9.71707	9.59952	15.1568	6.36234	15.5738	4.90077	9.42197	4.07281	16.659	17.0038	13.0277	1.46784	14.6387	11.9902	14.0435	14.9087	8.09676	3.1943	14.4023	6.64982	16.9333	16.4412	6.5857	21.8325	13.6118	14.2622	10.2723	14.6706	14.4165	6.90532	9.92165	8.78926	15.5467	9.1486	20.1488	18.8353	26.6477	7.26031	10.4986
948	ENSG00000179038.7	<AP001885.1>	0	0	0	0	0	0	0	0	0	0	0	0	0	0	0	0	0	0	0	0	0	0	0	0	0	0	0	0	0	0	0	0	0	0	0	0	0	0	0	0	0	0	0	0	0	0	0
949	ENSG00000204306.2	<AP002348.1>	0	0	0	0	0	0	0	0	0	0	0	0	0	0	0	0	0	0	0	0	0	0	0	0	0	0	0	0	0	0	0	0	0	0	0	0	0	0	0	0	0	0	0	0	0	0	0
950	ENSG00000268472.1	<AP002884.2>	0	0	0	0	0	0	0	0	0	0	0	0	0	0	0	0	0	0	0	0	0	0	0	0	0	0	0	0	0	0	0	0	0	0	0	0	0	0	0	0	0	0	0	0	0	0	0
951	ENSG00000272790.1	<AP002884.3>	0	0	0	0	0	0	0	0	0	0	0	0	0	0	0	0	0	0	0	0	0	0	0	0	0	0	0	0	0	0	0	0	0	0	0	0	0	0	0	0	0	0	0	0	0	0	0
952	ENSG00000268936.1	<AP003062.1>	0	0	0	0	0	0	0	0	0	0	0	0	0	0	0	0	0	0	0	0	0	0	0	0	0	0	0	0	0	0	0	0	0	0	0	0	0	0	0	0	0	0	0	0	0	0	0
953	ENSG00000269089.1	<AP003733.1>	0	0	0	0	0	0	0	0	0	0	0	0	0	0	0	0	0	0	0	0	0	0	0	0	0	0	0	0	0	0	0	0	0	0	0	0	0	0	0	0	0	0	0	0	0	0	0
954	ENSG00000181908.4	<AP003774.4>	0	0	0	0	0	0	0	0	0	0	0	0	0	0	0	0	0	0	0	0	0	0	0	0	0	0	0	0	0	0	0	0	0	0	0	0	0	0	0	0	0	0	0	0	0	0	0
955	ENSG00000138660.7	<AP1AR>	0.117724	1.35575	4.00552	3.42033	1.4116	3.4417	4.80973	4.42554	6.75043	3.43486	0.261646	2.61542	3.2453	1.58089	2.33902	3.87191	1.36999	3.22456	3.22878	4.93887	3.70994	2.97071	1.04027	2.39411	3.09051	3.39624	2.08701	2.13296	1.61703	2.36386	6.12291	3.28564	0.861047	2.02199	0.540648	2.31543	3.44782	0.595287	6.40956	4.58336	1.38777	2.40173	3.44794	2.36505	2.71799	6.81653	3.66732
956	ENSG00000100280.12	<AP1B1>	62.4133	63.7916	96.2802	76.5528	72.0275	68.955	81.0144	57.1821	67.38	62.3517	77.6902	67.5373	45.3617	53.5923	61.2263	84.5427	65.3392	81.5654	71.0895	56.0544	54.8998	52.1307	75.7377	70.7167	81.7449	97.977	107.604	114.409	70.7313	80.9711	79.5624	92.5546	68.3158	60.2445	75.9348	61.0719	69.8853	57.3459	61.0049	55.5754	66.1815	86.5909	75.6211	83.4062	63.16	62.6979	65.8499
957	ENSG00000166747.8	<AP1G1>	6.16089	25.563	30.2722	26.5351	29.5543	45.382	41.5889	34.862	33.4857	27.0631	7.36347	29.3261	67.0998	32.9704	50.5525	33.7331	26.7787	34.7124	10.3058	36.2125	17.5262	26.2354	57.9022	23.3788	25.935	29.9053	22.1862	31.2416	19.5497	57.65	47.0966	28.6013	20.2438	25.3651	34.7933	21.2279	35.1213	10.0405	36.9823	41.8614	23.0669	21.524	30.8338	38.1811	16.7641	32.13	19.4871
958	ENSG00000213983.7	<AP1G2>	64.1399	119.841	124.448	116.144	95.0956	118.004	91.7424	131.612	63.685	124.74	72.4573	68.6502	70.3089	151.59	161.063	66.3703	107.133	104.173	141.429	137.511	67.8205	117.057	98.0865	110.655	100.269	96.7471	75.828	169.311	114.7	100.605	67.8326	129.325	100.211	176.22	112.315	101.064	109.83	57.0483	92.9474	55.7373	136.038	119.207	81.3857	141.392	72.8725	119.218	91.4852
959	ENSG00000072958.4	<AP1M1>	46.3636	42.0639	67.9647	53.1806	57.572	40.9199	43.2518	61.2578	41.4441	29.829	49.0399	52.8835	43.5306	65.8003	80.6303	87.3188	53.7401	61.4075	47.3805	75.9997	41.5768	60.7028	54.211	55.9712	68.1539	48.3185	60.5797	47.8393	38.7904	39.7799	57.9185	59.5545	45.892	75.4816	66.7439	54.3294	40.2663	58.358	44.6562	26.4936	60.049	60.4101	43.3147	86.7922	35.752	59.0765	43.2887
960	ENSG00000129354.7	<AP1M2>	0.176586	0.60652	0.258421	0	0.214421	0	0	0.31486	0.852686	0	0.056067	1.85491	0.416994	0	0	0.894921	0.547994	0.863406	0.337896	0.725288	0.127929	0	0	0.924994	0	0.5691	0	0	1.81688	0	0	0.377041	0.0366403	0.667978	0.976654	0	0	0	0	0.215688	0	0.128337	0.26937	0.187162	0.513187	0.319524	0
961	ENSG00000106367.9	<AP1S1>	18.0314	20.0865	16.8527	14.9134	15.2417	19.82	11.479	26.5532	13.1278	25.1468	15.381	23.4646	7.88663	5.93713	18.5474	26.3728	25.9384	20.2108	24.3285	16.388	8.38847	12.4555	6.99659	16.7043	21.2902	13.126	19.8736	21.9749	23.4196	20.7632	12.228	23.9869	9.76464	23.3071	19.4285	10.4658	15.4705	9.96113	22.9339	8.98698	14.4966	22.0007	16.234	23.9057	24.766	24.2129	14.5074
962	ENSG00000182287.9	<AP1S2>	8.71157	9.70432	17.7387	13.3687	16.8142	36.1292	22.4752	23.4221	23.4666	23.339	8.16709	16.7869	25.5636	11.3824	27.2776	16.7843	13.0422	17.8848	17.3453	27.8199	21.8575	8.98374	23.3388	7.67202	17.0611	18.2663	10.5102	15.1996	14.4624	23.5857	19.4189	17.9903	11.3951	12.7819	17.789	9.20617	19.9366	18.3745	21.933	19.5917	7.72648	18.3523	20.8312	17.5592	6.44335	28.3845	25.9588
963	ENSG00000152056.12	<AP1S3>	0.313931	0.838425	0.627593	0.588443	0.393105	1.67761	1.53768	2.95619	0.7461	2.44056	0.841005	2.87511	0.199432	0.474268	0.873015	0.785339	1.77185	0.881027	0.281579	3.10838	0.731021	0.751628	1.72817	0.0725485	1.42778	1.81745	1.25972	0.537722	1.48985	1.32306	1.69092	1.13112	1.0076	1.44428	1.04642	1.1855	0.678846	0.515915	0.895582	0.754906	1.27525	0.110003	0.754236	1.07193	0.323117	0.372779	0.647173
964	ENSG00000196961.8	<AP2A1>	29.431	30.2725	46.9218	44.9424	46.7437	53.5452	42.1611	35.2818	51.1967	45.9367	26.4823	32.6464	50.7827	36.5362	46.5992	62.9185	39.3826	57.7954	36.8307	40.9615	36.3684	44.3997	51.9795	36.2199	47.5685	35.1741	37.0021	57.124	44.9315	36.3399	39.5676	64.5278	40.5792	58.0239	47.1759	41.2888	39.4981	16.0727	49.8014	42.8139	42.3644	52.6732	45.739	63.7372	27.0469	35.3962	27.3072
965	ENSG00000183020.9	<AP2A2>	102.655	149.882	201.199	154.889	160.744	134.52	126.662	163.098	148.652	144.879	146.391	163.381	144.117	129.826	214.795	178.911	135.83	167.977	139.701	148.753	114.569	131.517	163.506	142.087	172.038	135.96	139.943	175.925	151.547	177.183	106.599	167.944	123.386	161.56	186.942	125.682	156.832	98.6191	173.058	117.909	120.38	151.676	150.65	183.742	119.458	169.011	124.401
966	ENSG00000006125.12	<AP2B1>	10.0262	20.4255	19.2893	12.6515	19.7088	17.7446	10.1201	24.804	16.1655	23.574	18.2965	26.8591	26.8871	15.9143	19.371	25.7883	20.2941	23.4881	16.2378	21.6033	18.5862	20.8666	17.8355	17.7381	16.0489	24.4162	17.7865	17.4759	25.6181	19.8812	22.0532	21.2041	14.7294	16.5731	15.0683	13.7815	25.5281	18.6721	20.5633	24.4266	18.116	25.1174	22.8426	18.8863	17.5244	25.2602	23.8016
967	ENSG00000161203.9	<AP2M1>	248.201	245.034	285.61	226.918	256.215	231.182	234.532	321.367	324.074	224.043	288.689	224.667	220.626	345.741	283.335	246.377	229.482	233.296	249.123	293.794	248.913	241.308	261.441	297.522	273.953	315.85	392.376	373.807	284.269	255.738	320.919	307.683	353.671	303.605	307.489	265.608	240.49	254.426	247.128	344.363	204.321	272.387	295.84	284.877	196.741	241.436	335.577
968	ENSG00000042753.7	<AP2S1>	124.591	46.9518	111.361	25.7076	28.0713	25.562	66.9786	29.0021	23.7331	20.4464	52.0676	16.8055	25.3823	52.9599	70.5001	98.6788	42.3966	52.9849	55.9405	64.6888	53.2367	37.1876	64.6471	43.1483	21.2902	99.5375	41.4393	44.6309	36.2832	24.2737	58.5059	30.253	27.9748	57.6448	44.1587	63.7393	33.1205	111.616	22.7759	59.5118	74.5831	78.8356	15.6773	31.3921	59.6057	14.3431	25.3116
969	ENSG00000132842.9	<AP3B1>	42.8123	45.6674	61.5411	44.593	48.5127	42.3035	41.4459	42.8735	49.74	44.2554	51.5816	57.0756	52.8676	55.8406	45.7427	59.4301	44.4241	37.6374	47.8498	53.1705	40.0234	54.0098	49.0601	36.7277	53.7856	62.9499	50.9155	48.8789	56.1054	48.6356	45.1743	54.6888	48.127	50.0262	50.3501	41.7704	47.0011	48.9127	37.2633	34.9953	61.343	62.7935	51.6472	49.4789	43.6779	55.6328	54.021
970	ENSG00000103723.8	<AP3B2>	5.45454	2.19418	9.59849	11.1436	11.5251	3.0785	3.68329	4.93281	4.24567	10.0696	7.58773	3.95096	1.93993	4.04006	15.6154	8.80311	2.66691	11.2771	2.79703	3.28106	9.35707	7.19415	15.1173	1.45097	5.47616	2.91893	6.9567	7.31302	4.81475	4.46311	3.39964	6.10447	2.78467	6.87837	10.4118	7.68724	3.71578	1.98429	1.79117	2.1389	10.3145	9.60696	5.53106	13.9691	1.3685	4.18933	6.84925
971	ENSG00000065000.11	<AP3D1>	78.5415	118.378	112.708	104.412	137.211	104.808	96.1051	96.0849	100.937	88.4747	94.2673	85.3259	102.798	121.43	140.588	120.613	99.4427	114.11	97.3516	110.312	82.3861	110.543	118.908	95.9455	131.771	121.824	108.524	118.711	122.858	102.757	114.734	115.213	99.7899	121.102	123.459	81.6329	106.775	75.1054	140.185	96.61	81.2594	103.807	91.9988	139.164	70.9338	96.0526	96.8603
972	ENSG00000185009.8	<AP3M1>	3.6102	5.99384	7.03274	5.16727	5.96805	8.69937	7.59901	5.42259	6.14644	10.4311	3.55091	8.94067	8.21298	2.33621	5.76519	5.75307	7.61713	6.6077	4.14861	6.70027	4.98922	5.69089	8.43954	5.93084	5.92799	8.62829	6.73107	9.92993	8.15781	7.00338	9.39797	6.49946	4.06708	5.9757	7.95275	2.16725	3.89443	3.57172	7.25246	6.93795	7.85776	7.9019	5.01029	7.87782	7.1466	11.2898	8.03573
973	ENSG00000070718.7	<AP3M2>	29.6076	33.8402	26.2113	28.8337	38.5243	30.0932	27.9286	28.5473	32.2244	36.4818	25.4357	41.6984	38.3635	37.1685	48.6253	38.025	36.0763	39.611	35.1036	44.2252	34.9063	38.7804	48.9425	21.8371	31.4834	39.1027	28.8985	32.7114	37.773	42.9729	19.2231	34.7416	31.2359	40.1871	39.694	26.044	31.2984	28.4944	32.7678	26.9969	22.8232	39.5279	39.759	36.4286	39.8765	48.3903	37.1765
974	ENSG00000177879.10	<AP3S1>	84.7024	73.4959	84.1529	80.8558	92.0223	70.9786	94.3171	72.0156	89.2833	69.583	98.2294	90.6866	98.2838	106.289	97.0694	108.322	68.7733	59.3283	65.946	84.047	71.8229	98.2663	72.4994	50.1492	75.7084	68.9162	63.5691	57.7334	89.427	69.4517	78.9216	81.5306	86.4895	71.239	64.5638	62.8502	101.237	79.0739	50.7321	73.8729	70.5511	71.5388	73.3046	67.1062	83.9916	102.265	86.8471
975	ENSG00000157823.12	<AP3S2>	19.9935	19.6227	16.1144	20.5036	29.2148	17.3814	21.5097	17.1774	20.8908	18.1686	11.961	39.6394	30.3862	24.1174	10.0314	13.8804	15.6544	16.0876	23.2209	16.7334	20.4686	25.5911	19.4797	16.7224	21.3263	16.4856	16.3765	20.9532	19.3498	15.5591	21.1632	33.6105	15.0408	27.1163	18.382	15.6523	20.9013	28.9508	18.0345	16.3024	11.3084	21.469	17.3474	16.13	27.2749	23.5738	27.0914
976	ENSG00000134262.8	<AP4B1>	23.3093	30.0584	42.2703	29.1096	38.8102	46.5408	28.1432	32.9029	53.3462	33.4266	25.361	52.8279	34.2661	93.4659	99.1943	57.5124	28.1304	40.0162	39.928	74.1175	19.3172	45.7061	97.2644	28.3484	29.5135	47.8778	18.7643	45.0611	47.1663	48.565	30.3654	31.3483	39.1318	43.4006	65.4009	38.7326	58.6129	32.1852	30.9064	18.8906	15.6405	46.0547	47.2834	51.0953	27.7881	58.2068	35.3608
977	ENSG00000081014.6	<AP4E1>	0	1.39143	2.32579	7.2636	2.94829	1.57384	0	3.02616	1.93631	0.0723128	0.990517	0.519375	1.28724	5.9547	0.938903	0.474856	7.69019	2.60784	8.91669	0.241763	0.566542	4.67083	4.78185	0.525977	2.83748	2.91893	0.488849	3.01124	0.0363377	1.37598	0.605172	0.0359086	0.219842	1.64287	0.226723	4.74201	1.19691	0.436543	0.0702417	0.377453	0.150029	3.13509	0.556698	5.3086	4.77073	0.301774	0.251679
978	ENSG00000221838.5	<AP4M1>	26.2328	44.7219	34.2961	38.4143	46.0647	52.4902	29.3054	38.7278	32.3665	37.8377	24.1649	36.7458	31.1295	49.9738	54.9505	32.5094	37.3001	40.2277	33.8272	47.2128	29.9902	39.4605	46.4426	36.0385	58.9185	38.3868	36.0808	61.121	49.9825	43.6609	25.6308	42.049	39.315	29.9327	60.2387	36.269	49.8058	22.74	31.4507	20.2567	24.3047	36.5761	43.2429	55.0427	27.8641	33.0175	45.9133
979	ENSG00000100478.10	<AP4S1>	14.3623	12.1661	12.4596	6.84065	12.3471	10.671	6.59773	11.2125	11.2981	14.0829	9.45663	12.2424	6.545	12.2958	18.7451	11.5427	13.9739	11.9644	12.6711	9.63596	8.88191	11.507	11.812	10.5377	12.6512	9.1974	9.21292	8.6394	9.88385	6.82697	9.71835	11.1855	11.8897	12.1861	9.43517	9.57664	8.89644	12.4217	4.56571	3.21734	7.16388	10.4686	15.1924	14.3604	12.6016	16.4555	14.0221
980	ENSG00000254470.2	<AP5B1>	0	0	0	0	0	0	0	0	0	0	0	0	0	0	0	0	0	0	0	0	0	0	0	0	0	0	0	0	0	0	0	0	0	0	0	0	0	0	0	0	0	0	0	0	0	0	0
981	ENSG00000053770.7	<AP5M1>	1.29496	7.18905	4.63312	5.92121	5.55707	8.00757	13.2491	6.68204	6.83925	4.01336	1.99972	8.82937	6.98012	5.9547	6.62174	5.07731	3.4889	4.10558	3.34141	6.26855	7.25539	4.09815	8.60732	3.55488	5.78341	6.57219	4.53125	7.61772	3.01603	6.06842	10.3591	3.05223	5.89909	1.66092	3.47061	3.81584	3.71578	2.6391	8.09536	6.09316	5.88864	5.29849	5.20782	4.83218	5.03683	8.13012	9.06043
982	ENSG00000125843.6	<AP5S1>	7.29889	5.28029	4.98383	1.34239	4.44923	2.80179	2.4138	2.43142	3.90814	0.668893	2.7099	7.56804	0.797728	0	8.10421	3.79885	4.40223	4.22893	4.67423	1.45057	3.89269	3.84762	3.7248	2.88381	5.6569	2.55178	3.72277	2.72446	6.28642	5.98022	2.88347	6.8765	4.08539	2.88856	7.91788	3.72322	5.25212	5.87349	4.31987	0.647062	3.07559	6.72853	4.3638	6.63574	3.21217	3.94081	0
983	ENSG00000242802.2	<AP5Z1>	23.015	14.5743	30.8628	27.8591	25.0158	29.3842	38.7818	20.8507	26.7885	29.124	23.6977	20.3113	37.4207	28.702	42.5801	33.4774	19.2164	27.999	19.5979	37.6458	25.933	20.5087	47.8688	27.3327	27.0374	28.8406	26.0782	32.7114	25.8542	26.2671	40.9559	28.9603	26.7657	26.9719	34.1654	32.6013	21.1335	20.9938	13.8376	18.1177	26.105	29.3525	24.8	32.2259	15.0155	15.4437	22.2735
984	ENSG00000120868.9	<APAF1>	2.82537	17.5712	15.9852	10.9965	12.49	13.4209	9.79825	16.88	13.714	20.3018	7.69987	19.9588	15.4107	16.2481	16.2908	6.06355	13.9008	11.2948	13.7974	19.0475	8.53468	9.34165	18.4563	7.67202	9.05465	13.8603	6.88149	20.5947	12.8635	16.1236	9.29118	18.1698	8.15247	14.5511	18.9227	7.72429	16.7032	5.35758	17.139	14.5589	7.44518	11.0003	13.4505	17.4231	9.82658	15.6567	19.3074
985	ENSG00000107282.5	<APBA1>	0	2.58663	0	1.19528	1.76897	1.66032	0	0	2.82452	1.80782	2.52301	0.83471	0.9609	1.31741	2.059	1.36978	0.785459	0	0	1.34696	0	2.84545	0	1.10637	0	0.789397	2.85788	0.824506	0	4.14558	1.22814	0.78999	2.5465	0	3.15669	0	1.57206	1.21041	2.96772	1.34805	0.731391	0.641686	3.07082	1.75252	2.29983	1.91714	1.74377
986	ENSG00000034053.10	<APBA2>	1.43231	2.1585	2.84263	1.74694	2.12634	2.81908	1.89528	1.60929	1.35009	2.89251	2.74728	2.48558	1.16033	3.33744	2.56963	3.37879	1.05946	1.92064	4.29878	4.54168	2.33927	2.73807	1.2416	1.94067	1.37356	3.65326	0.902491	2.81408	7.64908	3.43995	1.69092	2.36997	2.5465	3.08715	2.40675	1.46336	4.14453	1.64695	1.17655	1.07844	2.10041	5.55517	1.83171	4.06652	0.627228	3.44377	0.773013
987	ENSG00000011132.7	<APBA3>	28.8031	24.6533	34.2223	31.9782	33.7177	21.2036	28.9835	26.3783	21.8678	23.7728	18.4647	27.6938	57.0376	32.9353	66.9256	44.4904	28.0573	26.748	27.745	40.8578	19.3355	29.224	56.2412	25.7729	30.6159	32.5121	22.2614	22.4409	29.6515	27.8547	24.3136	21.9042	35.7792	33.5072	44.3854	33.7868	28.1364	28.1769	25.006	22.108	11.8898	16.7572	36.1315	45.9398	16.612	27.1241	26.4622
988	ENSG00000166313.14	<APBB1>	49.2282	73.1927	65.9711	82.1614	54.4807	62.21	93.6198	70.9135	45.6365	53.5295	58.6087	44.2582	89.3456	89.742	93.0008	45.2209	61.1014	60.7027	53.4814	74.5837	67.7657	41.0532	83.5229	48.8796	73.7926	38.295	57.3834	67.2332	64.7355	59.0789	66.6935	41.7079	76.3584	81.5836	86.2421	82.911	65.5085	41.9677	70.8564	63.9513	80.528	63.4352	54.3948	71.4789	45.1604	47.1121	40.9697
989	ENSG00000077420.11	<APBB1IP>	20.4447	20.2827	25.5283	10.4265	13.4906	11.0342	14.0179	8.04643	17.711	13.631	13.4374	42.1436	5.7654	15.8968	15.1048	31.4501	9.15151	12.1053	17.8334	18.5293	3.70994	11.507	35.2346	17.1758	10.4282	31.9247	21.0205	24.3768	25.4001	9.22612	16.5532	23.7536	20.0239	11.9514	17.1088	12.4292	12.7195	7.91731	5.35593	4.18793	12.3586	19.1956	13.702	13.3055	17.6575	12.0887	22.741
990	ENSG00000163697.12	<APBB2>	26.5271	90.0861	64.5683	75.8724	97.2577	117.087	25.7472	53.2289	61.2335	89.3786	38.1442	91.1874	103.233	136.027	85.506	36.1804	81.1032	90.6753	60.5021	123.333	44.7386	78.0082	106.056	89.7063	54.2194	25.8299	42.229	105.501	67.6062	104.081	33.7117	75.9108	66.4838	57.5545	75.6209	51.2915	82.6405	9.64365	71.6115	26.17	75.7271	42.4796	61.5061	95.5548	41.0739	85.3841	74.6766
991	ENSG00000113108.13	<APBB3>	73.8325	200.687	167.844	162.888	189.476	259.096	109.408	174.625	167.677	144.354	135.551	208.622	178.709	240.823	339.158	191.605	176.819	170.708	146.365	227.17	190.432	181.107	281.911	155.308	130.705	183.691	113.714	197.505	216.645	209.907	119.575	178.574	188.276	170.569	211.568	150.299	221.786	68.2595	136.849	112.679	132.832	157.269	185.416	293.164	87.4699	185.875	138.657
992	ENSG00000134982.12	<APC>	0.686723	2.51527	2.25195	2.83188	1.84045	1.76409	1.53768	1.52182	1.70537	2.67557	1.98103	3.61708	3.51726	1.9322	0.708295	1.27846	5.27902	2.90738	2.10246	1.00159	2.321	4.16974	2.31542	2.35783	1.37356	2.77207	1.78618	4.71403	3.47025	4.39255	2.79447	2.06475	2.19842	3.52042	2.40675	0.722416	4.71619	1.01198	1.52776	2.58825	3.24437	2.64008	3.48385	2.94355	3.91543	4.15382	1.45614
993	ENSG00000115266.7	<APC2>	27.5474	6.79659	17.868	16.9729	15.6348	20.3216	18.2019	13.9238	20.5888	9.59952	11.2508	6.3067	31.1114	6.42896	43.0413	22.5374	15.1064	8.35213	4.24247	4.64529	11.7877	5.11823	68.4055	4.55242	5.80148	11.4921	22.6186	11.2204	9.66582	9.47309	10.4303	23.4484	7.8227	3.82733	12.3652	11.2438	19.9544	10.2191	6.16372	18.8187	4.72591	16.8305	12.4269	5.00233	14.5593	13.3135	11.8289
994	ENSG00000154856.8	<APCDD1>	46.5206	32.3775	56.3727	58.5317	102.297	80.9232	32.7383	62.6922	51.3743	79.7068	60.0851	40.3258	31.1839	3.8644	22.4843	46.262	36.7887	104.419	34.0712	10.2749	18.4401	26.2712	29.7816	95.5646	78.1483	21.2587	61.9147	22.8352	8.43034	51.5992	55.4444	93.937	22.3139	22.2419	47.4549	21.7095	56.3263	5.07978	67.0808	23.2943	50.616	19.4522	64.7565	73.844	139.169	55.7748	166.215
995	ENSG00000198768.6	<APCDD1L>	0	0	0	0	0	0	0	0.174922	0	0	0	0	0	0	0.774183	0	0.0730659	0	0	0	0	0.196854	0	0	0.0542194	0	0	0	0	0	0.195791	0	0	0.108321	0	0	0	0	0.0702417	0	0	0	0	0	0.0190069	0	0
996	ENSG00000132703.3	<APCS>	0	0	0	0	0	0	0	0	0	0	0	0	0	0	0	0	0	0	0	0	0	0	0	0	0	0	0	0	0	0	0	0	0	0	0	0	0	0	0	0	0	0	0	0	0	0	0
997	ENSG00000164062.8	<APEH>	74.8332	70.3563	73.5023	95.8243	71.1162	76.2708	83.2852	85.9569	70.542	54.56	75.1672	89.6849	53.7016	72.1941	70.9283	87.8849	90.8758	89.8471	62.9237	81.9229	71.9508	53.6698	62.7009	77.8265	94.0707	99.4457	90.4747	80.1385	86.7562	64.6533	90.8826	96.7379	74.9661	66.9242	86.9223	74.2051	75.8699	93.837	64.798	49.0509	57.1234	81.8058	72.2809	85.448	50.4824	85.7568	96.6266
998	ENSG00000100823.7	<APEX1>	134.892	91.4418	103.294	147.883	77.5488	168.384	234.193	95.875	167.819	125.607	122.787	103.096	130.9	111.629	86.1814	155.808	93.9628	133.899	97.7082	116.357	151.815	87.153	100.57	116.35	116.174	135.96	168.578	139.521	107.051	112.125	189.81	117.619	122.195	67.7728	125.221	82.6518	101.148	116.378	75.7206	119.563	94.612	151.914	97.2784	97.4604	70.5917	90.2835	153.093
999	ENSG00000169188.4	<APEX2>	1.66776	0	2.39962	1.74694	1.03637	1.79868	4.25545	1.29443	5.48917	2.80212	3.62567	0	1.95806	1.65115	0	1.8629	2.42945	0.916267	1.18264	0.483525	5.62887	2.79176	1.84563	0	0.777146	3.72669	3.38434	1.84618	2.47096	1.35834	6.14071	1.95702	4.48844	0	2.38931	1.5004	3.30491	3.77015	0	2.39053	0.618869	5.24349	1.29298	0.935811	0.760277	0	1.58198
1000	ENSG00000117362.8	<APH1A>	168.914	192.624	167.512	221.806	186.082	202.939	250.446	199.814	185.37	193.184	242.452	202.389	277.084	217.004	158.905	176.902	188.894	217.42	225.658	151.947	205.764	179.639	164.411	195.863	197.359	176.899	223.968	192.092	175.402	174.75	253.068	172.972	179.189	161.669	202.168	129.887	175.071	136.797	183.998	255.356	156.255	175.088	201.937	190.31	159.373	166.028	195.105
1001	ENSG00000138613.9	<APH1B>	2.06017	1.55198	1.84586	3.40194	3.48434	5.22308	5.91829	1.46935	4.56542	6.81548	3.25189	3.50578	9.08323	6.95593	5.08984	3.36052	1.47959	2.36115	7.1709	6.33763	2.24789	1.89696	6.22479	2.43038	2.83748	3.4146	6.65587	3.02917	4.61489	6.1037	6.47891	5.27857	4.19531	3.24963	2.21491	3.18604	13.4162	2.34146	5.77739	10.2092	7.72648	4.51013	5.26169	6.05725	4.02947	5.50292	5.28525
1002	ENSG00000166181.8	<API5>	5.47416	14.164	10.0969	15.0053	12.3292	17.4506	13.5352	12.7693	15.1707	17.337	7.6438	13.4667	41.8626	17.987	11.3492	13.296	11.3617	12.1406	10.0055	10.2404	13.8163	9.84273	13.8757	12.9862	12.5066	11.7491	12.1272	14.4647	12.6637	18.0818	20.8607	13.771	11.7616	10.4891	8.89453	6.83516	13.6841	8.11574	15.8571	15.9249	14.4403	12.2654	16.9882	14.1053	13.3049	15.7809	25.9768
1003	ENSG00000149089.8	<APIP>	61.6874	43.4019	43.2117	32.5483	45.082	43.7044	50.2786	38.4829	53.8791	31.0041	36.3688	50.5649	44.1651	35.4471	70.6154	51.8507	43.4195	61.0376	55.1521	47.2473	50.276	48.0504	34.8822	48.7345	38.2609	40.5163	44.7861	37.1028	34.3028	31.7887	38.4818	35.6573	51.8277	61.9595	52.5998	50.3468	40.4448	41.7891	63.9551	31.4005	59.3927	37.3278	50.1387	39.4402	46.9661	76.4019	74.4788
1004	ENSG00000175279.17	<APITD1>	11.5369	14.5922	25.8052	18.775	18.3508	14.8218	13.9285	14.4661	16.9649	13.1428	18.8572	13.9118	7.45151	16.9682	10.2126	12.2367	14.9055	17.8848	19.9734	17.096	10.9836	19.3276	13.4898	14.3465	19.9347	14.2275	18.9711	15.0383	23.674	10.7256	14.1859	15.3689	17.5873	15.5079	18.0333	19.709	15.9171	12.7192	3.96866	6.54252	18.9599	15.4004	21.7471	18.7162	19.7862	20.2365	24.9162
1005	ENSG00000251503.3	<APITD1-CORT>	0.90255	1.12385	0.830638	2.13311	2.39437	1.64302	1.788	1.22446	1.97184	1.60896	1.02789	2.63397	1.86741	0.0702619	1.96017	1.75332	2.79477	1.8854	1.55807	1.62326	0.877226	0	1.51005	2.92008	1.2109	0.991336	1.16572	1.07545	0.799429	1.27013	1.06795	2.51361	1.77705	3.23157	2.37188	4.11221	2.57247	2.30177	0.895582	0.59314	4.51962	0.440013	1.75989	2.45012	2.77501	2.68046	0.97076
1006	ENSG00000169621.5	<APLF>	0.706344	0.749231	1.34748	1.85727	0.55392	1.91974	0.1788	3.02616	1.58102	1.77166	1.32692	1.39118	1.3235	1.70385	3.72267	2.13685	0.0913324	1.67395	2.10246	3.83367	0.584817	0.644251	2.953	1.68676	0.939804	2.66192	0.319632	0.824506	2.48913	2.16981	0.533976	1.54407	0.842727	3.59265	2.86021	2.05611	1.73284	0.853244	1.35215	0.413401	3.882	2.53008	2.02926	2.1949	1.80566	3.72779	1.00671
1007	ENSG00000171388.9	<APLN>	0.392413	2.08714	0.701428	0.514888	1.34013	1.0377	2.43168	3.13111	0.37305	0.524268	0.766249	2.42993	1.95806	0.632357	1.46601	2.15512	1.57092	0.31717	0	0.932513	0.219307	1.27061	1.61072	0.562251	0.813291	1.3585	0.507651	2.13296	6.1774	0.317534	1.53073	0.233407	1.11752	0	2.58116	0.963221	1.0004	0.515915	2.1775	1.74348	0.26255	0	2.15496	3.2328	0	1.01183	0.215724
1008	ENSG00000134817.9	<APLNR>	1.92282	16.4652	4.46699	6.65676	4.78873	3.59735	5.34613	2.16904	2.68241	3.8145	5.47588	11.6859	0.562036	25.1011	17.312	1.82637	4.98675	0.916267	24.4223	22.9674	1.90066	55.2088	8.08719	1.99509	5.3858	10.7395	5.35854	9.12335	33.2126	6.03314	1.35274	5.70947	23.9261	4.42311	33.869	0.90765	26.9394	1.68665	1.56288	1.29413	1.48154	10.8903	6.82404	25.4881	0.532193	12.284	2.31904
1009	ENSG00000105290.7	<APLP1>	14.9902	20.033	38.9846	19.4554	48.2804	25.6657	18.5773	40.6345	20.6421	49.4077	30.3136	33.24	10.9688	31.8638	46.4839	23.5419	38.1404	31.5583	9.23582	18.0113	22.2048	22.173	8.48986	19.8602	34.2124	16.4672	27.3755	10.6648	29.161	35.1756	31.1485	20.5218	22.717	19.8046	13.2721	15.0967	17.2212	11.4494	34.0848	11.2697	11.1959	10.1753	25.8774	23.0719	19.8432	37.5264	17.9052
1010	ENSG00000084234.12	<APLP2>	154.493	201.008	206.404	263.016	251.516	240.59	219.03	278.476	202.744	263.996	185.75	269.426	281.58	202.706	177.189	183.587	212.001	217.913	261.062	174.587	239.885	228.334	216.81	238.63	249.03	248.329	284.341	179.438	198.985	197.4	274.713	181.266	152.881	184.308	197.493	132.517	227.699	174.557	271.59	252.875	167.601	226.607	262.69	207.257	231.467	283.472	243.715
1011	ENSG00000101474.7	<APMAP>	23.329	26.6334	23.6086	39.297	20.638	35.3682	58.718	21.9703	39.5611	31.9442	28.6689	21.1274	18.3296	32.6542	47.1099	31.2127	21.591	31.1531	36.2675	27.7854	38.0314	12.8313	38.9762	34.6964	28.4833	58.7825	41.6462	40.347	23.5468	32.9	51.9024	36.8961	27.7733	16.3204	45.8504	19.7461	16.7925	30.0223	15.1722	53.1489	36.8321	52.9116	21.0289	34.574	22.2951	8.52066	34.1204
1012	ENSG00000118137.5	<APOA1>	26.3505	8.58047	20.2676	19.5473	13.3656	24.0573	18.2019	23.562	16.0056	11.1181	26.744	10.3319	6.38183	0.966101	9.27372	49.6225	26.9796	26.6951	6.87055	6.56213	7.93158	4.3487	9.71469	26.1357	18.4888	7.17801	8.19762	10.145	12.9907	14.3772	23.3881	10.8444	23.2849	14.2442	14.8591	20.7648	9.71821	9.42537	12.9772	9.34646	9.41432	3.30009	25.3028	17.0998	46.833	9.42597	16.8804
1013	ENSG00000163382.7	<APOA1BP>	267.312	110.351	138.292	127.085	136.675	121.687	108.568	102.207	117.759	101.003	111.181	96.1215	92.9172	98.4545	109.539	154.328	130.861	122.128	121.342	95.2544	132.717	117.558	97.4657	118.145	156.043	148.039	161.151	139.574	96.8762	112.195	96.6317	162.487	154.255	120.904	136.61	129.998	117.297	187.257	109.507	92.5479	121.317	138.898	134.739	125.381	167.851	122.289	143.115
1014	ENSG00000158874.7	<APOA2>	0	3.62128	0.239962	0.183889	0	2.12728	1.05492	0.15743	2.62911	0.144626	0.691493	0	4.29686	0	0.0823599	0.566175	1.35172	1.60346	0.807196	0	0.219307	1.19902	0.704692	0	2.09649	0.257013	0.206821	0.250937	0	0.141126	0.302586	0.466812	1.61218	0.126375	0.383686	0	0.589524	0	0.140483	0.431375	0	0	2.94511	0.136118	0.969353	0.177514	3.128
1015	ENSG00000110244.5	<APOA4>	0	0	0	0	0	0	0	0	0	0	0	0	0	0	0	0	0	0	0	0	0	0	0	0	0	0	0	0	0	0	0	0	0	0	0	0	0	0	0	0	0	0	0	0	0	0	0
1016	ENSG00000110243.7	<APOA5>	0	0	0	0	0.357368	0.328604	0	0	0	0	0	0	0	0.122958	0	0	0	0	0	0	0	0	0	0	0	0	0	0	0	0	0	0	0	0	0	0	0	0	0	0	0	0	0	0	0	0.106508	0
1017	ENSG00000084674.9	<APOB>	0	0	0	0.0367777	0	0	0	0	0	0	0	0	0	0	0	0	0	0	0	0	0	0	0	0	0	0	0	0	0	0	0	0	0	0	0	0	0	0	0	0	0	0	0	0.0340295	0	0	0
1018	ENSG00000111701.6	<APOBEC1>	0	0	0	0	0	0	0	0.15743	0	0	0	0	0	0	0	0.694021	0	0	0	0	0	0	0	0	0	0	0	0	0	0	0	0	0	0	0	0	0.178644	0	0	0	0	0	0	0	0	0	0
1019	ENSG00000124701.5	<APOBEC2>	0	0	0	0	0	0	0	0	0	0	0	0	0	0	0	0	0	0	0	0	0	0	0	0	0	0	0	0	0	0	0	0	0	0	0	0	0	0	0	0	0	0	0	0	0	0	0
1020	ENSG00000128383.8	<APOBEC3A>	0	0.338938	0	0	0	0.570734	1.77012	0	0.213171	0.307329	0	1.92911	0	0	0.724767	0.913185	0.292264	0.35241	0	0	0	0.82321	2.98656	1.32401	1.80731	2.12953	0	0.627342	0	0.282252	0.213591	0.287269	0.604565	0	0.941773	0	0	0.4167	0	0.197713	0.581362	0	0	0.187162	0.893326	0.51479	0
1021	ENSG00000179750.11	<APOBEC3B>	0	0.535165	0.203045	0	0.250158	0.328604	0	0.279876	0	0.470033	0	0.333884	0	0.0878274	0.32944	0	0.347063	0.581478	0.18772	0.431719	0.402062	0.393709	0.184563	0.471566	0	0.110148	0.357236	0.125469	0.835766	0	0.533976	0.305223	0.146561	0.541605	0.523208	0	0.41088	0.158743	0.105363	0	0.356318	0.385011	0.08979	0	0.361131	0.443784	0.701104
1022	ENSG00000244509.3	<APOBEC3C>	1.09876	1.10601	0.886014	2.42733	1.82258	1.14147	2.235	0.647213	0.408579	1.28355	5.41981	4.71147	0.99716	1.44037	5.35339	4.71204	2.46597	2.43163	2.32772	5.04247	0.895502	5.70878	2.58387	0.961268	1.19282	4.44266	0.9965	2.33013	7.04951	0.493942	2.54528	0.700219	1.83202	3.97177	2.38931	1.96348	5.14493	1.92476	2.51115	1.49184	0	1.92506	2.08312	3.43697	3.2882	3.92305	0
1023	ENSG00000243811.3	<APOBEC3D>	1.56965	0.749231	2.71342	0	1.0185	1.22794	0.536401	0	0.37305	1.93437	0	1.1315	0	2.88074	1.58131	0.712284	0.803726	1.72681	3.15369	0	0.365511	2.45174	0.587244	0	0.63256	2.18461	1.07171	1.20091	0.726754	0	0	0.91567	1.66713	1.0471	0.854573	0.629798	1.17905	0.317486	0	0	0	2.40173	2.0113	0.765663	2.66097	1.24259	0
1024	ENSG00000128394.12	<APOBEC3F>	3.55134	3.81751	1.66128	2.05955	5.95018	2.78449	1.82376	2.2565	2.91334	3.27215	2.85942	2.91221	0.453255	3.93467	3.44264	8.07256	1.93624	1.48013	6.06335	2.97023	1.33412	6.9436	2.73488	2.43038	4.28334	5.94802	0.658066	4.83949	2.48913	4.26906	2.86567	4.61426	6.17389	4.06203	6.29594	2.57476	4.8591	2.53989	3.00283	2.17484	1.06896	4.41846	6.12367	4.28771	4.52364	4.42009	4.69201
1025	ENSG00000239713.3	<APOBEC3G>	16.7953	17.6069	17.7757	8.88181	6.62918	11.5876	12.3909	11.6498	4.28119	16.0896	8.55956	28.1019	2.26627	17.6357	14.9401	12.3463	17.0426	9.51509	26.4873	17.9423	12.2447	11.6681	16.879	2.15832	4.1749	18.0643	8.89329	8.46016	10.8467	9.75534	7.99183	17.5414	16.6713	8.88231	25.1315	6.46469	14.5238	13.3344	4.794	9.36443	8.10155	30.1409	26.4162	16.164	22.9604	20.9288	4.20663
1026	ENSG00000100298.11	<APOBEC3H>	1.39307	2.05146	1.9197	4.89143	4.09186	1.91974	2.07408	3.86578	2.487	0.343486	1.60725	0.797612	4.40564	0.808012	1.77897	2.61171	0.913324	1.11009	2.53422	1.46784	0.804124	0.590564	4.63084	0.362743	0	2.55178	0.112811	2.76031	4.12432	1.58767	2.59868	3.51905	0.421363	0.523551	0.610409	2.09315	0.678846	0.992144	2.26529	2.80394	1.50029	2.03506	3.05286	1.24208	2.10977	1.2781	3.63136
1027	ENSG00000173627.6	<APOBEC4>	0	0	0	0	0	0	0	0	0	0	0	0	0	0	0	0	0	0.475754	0	0	0	0	0	0	0	0	0	0	0	0	0	0	0	0	0	0	0	0	0	0	0	0	0	0	0	0	0
1028	ENSG00000184730.6	<APOBR>	1.98169	2.0693	6.5159	3.80649	1.57242	3.11309	4.59517	2.7113	1.9896	2.45863	4.42929	3.1348	1.64985	1.86194	2.24019	4.14586	1.62572	3.8589	4.37388	1.89956	1.86411	1.62852	3.97647	3.99017	3.705	4.84654	4.71928	6.1838	2.34378	1.67588	5.09057	3.77041	2.07017	2.88856	2.75556	2.22281	3.28704	1.30963	2.51115	1.76145	1.21898	3.90512	1.25706	3.50504	1.02637	1.13609	1.68984
1029	ENSG00000130208.5	<APOC1>	9.08437	17.821	27.5587	25.6892	21.5136	4.8253	17.3079	25.6961	4.49437	0	9.62483	36.7458	2.19375	6.02496	3.98622	20.8571	10.9233	4.01748	3.41651	3.8682	18.1111	16.5358	11.5603	19.6788	44.8033	16.9629	14.4775	42.946	5.45065	8.85566	27.3752	13.5375	10.3142	27.6037	6.38313	20.7648	5.44862	49.1508	1.31703	29.0819	10.4645	7.77356	6.35713	21.898	4.01046	19.2248	11.6312
1030	ENSG00000234906.4	<APOC2>	3.13931	1.58766	1.6059	0.275833	1.08997	0.605324	0.25032	1.74922	0.479636	3.05522	0	1.52103	0.471385	4.40893	0	3.14136	1.60746	0.722441	0	0	0	0.30423	0.251676	1.37842	1.77117	1.21163	0.300831	0.39433	2.72533	0.176408	4.3964	0.520676	0.329763	0.162481	0.64529	3.13047	0.267965	0.218272	0.228286	0	2.96307	0	0.951774	1.97371	0.304111	2.85797	0.215724
1031	ENSG00000110245.7	<APOC3>	0	0	1.66128	0	0	0	0	0	0	1.17508	0	0	0	0	0	0	0	0	2.60931	1.76142	0	0	0	0.689211	0	0	0	0	0	0	0	0	0	0	0	0	0	0	0	0	0	0	0	0	0	0	1.83365
1032	ENSG00000267467.2	<APOC4>	0	0.945458	0	0	0.125079	0	0	0.822135	0	0	0.280335	0.741964	0.543906	0	0	0.858394	0	0	0	0.483525	1.26102	0	1.99663	0	0	0	0	0.412254	1.48985	0	0.106795	0	0.970968	0	0	0.111141	0	0	0	0.17974	0	0	0	0	0.304111	0	0.629196
1033	ENSG00000224916.4	<APOC4-APOC2>	0	0	1.05214	0.441332	1.16145	0	2.10984	0	0	0	0	0	0.870249	0	1.99311	0	0	0	0	0.155419	0	0	1.30871	0	0	0	1.69217	0	0.163519	0	0	1.31067	0	0	0	0	1.44701	0	1.21167	0.485297	0	1.33837	0	0	0	0.248519	1.85164
1034	ENSG00000189058.4	<APOD>	345.029	219.988	3040.52	1860.34	2005.75	1249.8	479.667	3009.07	1589.97	552.994	7624.12	533.305	3326.13	3607.51	475.25	2031.02	570.024	1437.29	4283.28	307.781	8192.52	1882.52	5341.87	5793.68	5636.05	3358.37	528.559	3712.02	3473.82	573.396	1541.35	4804.54	5631.37	7831.49	1093.44	478.202	3036.67	591.02	2703.07	5119.92	3626.68	4630.42	4243.09	6013.71	8191.22	592.416	2447.34
1035	ENSG00000130203.5	<APOE>	31.8443	12.7012	24.107	42.5886	11.6681	12.9539	41.5532	17.7371	22.685	7.35783	14.1289	17.2321	20.3965	16.9507	6.86882	37.9154	31.1443	16.8804	52.0922	7.39102	18.239	19.3454	15.7046	30.7243	11.7114	35.2108	6.14821	11.9554	25.927	7.9207	22.9966	38.4582	11.505	61.5804	21.1376	11.818	6.19894	17.4221	21.8276	30.2682	34.3941	8.56193	10.0745	15.3983	15.9658	26.0767	9.72558
1036	ENSG00000175336.8	<APOF>	0	0	0.0738345	0	0	0	0	0.0874612	0	0	0	0	0	0	0.148248	0	0	0	0	0	0	0	0.083892	0	0	0	0	0	0	0	0	0	0	0	0	0.129664	0	0	0	0.0539219	0	0	0	0.102089	0	0	0
1037	ENSG00000091583.6	<APOH>	0.29431	0.499487	0	0	0	0	0.10728	0.734674	0	0	0	0	0	0	0	0	0.657594	0	0	0	1.02343	0	0.604022	0	0	0	0	0	0	0.0352815	0	0	0	0	0.0174402	0	0	0	0	0	0	0.128337	0.215496	0	0	0.408281	0.521334
1038	ENSG00000100342.16	<APOL1>	18.1099	40.4406	20.8213	39.0395	42.634	24.3167	69.3924	38.1856	17.409	45.9186	27.1925	27.8979	17.55	34.8499	36.9466	46.262	24.8607	24.8274	94.517	37.1451	62.4475	48.1041	30.0501	34.0071	36.0379	89.4773	23.8784	49.7214	58.4492	49.1295	64.5221	35.0109	23.4498	31.3589	33.0144	14.6521	46.8046	42.0669	38.194	37.979	22.5043	78.0473	34.4614	41.7031	25.5073	38.2009	20.5657
1039	ENSG00000128335.9	<APOL2>	57.5278	89.6758	74.9974	83.8164	105.352	114.545	93.3337	154.334	157.747	94.4224	120.301	91.2616	85.3388	94.5725	146.914	93.8206	75.3493	95.098	86.8392	76.1552	163.164	75.3954	121.51	111.761	128.645	116.463	82.3334	128.498	79.961	116.394	142.714	93.7036	59.7787	84.057	87.2535	76.3168	88.8752	98.7779	169.845	180.135	89.6985	107.107	87.4554	128.376	77.6243	98.2361	98.1007
1040	ENSG00000128284.15	<APOL3>	62.3348	47.1658	83.876	190.913	69.2043	72.2757	93.5662	79.4148	166.114	77.682	91.6135	78.741	76.3281	71.5969	69.3964	78.8809	51.0366	105.688	183.477	65.1723	67.3088	65.2842	64.127	102.784	89.2271	94.4707	79.6824	174.025	65.0081	59.8375	74.5964	98.9103	55.1619	84.5986	77.2603	77.4651	47.3942	43.8924	50.2053	67.3305	118.879	120.197	55.131	62.0868	95.9089	69.1949	64.7533
1041	ENSG00000100336.13	<APOL4>	23.8783	32.0385	18.6617	1.59983	21.3349	9.9619	25.8545	7.71408	181.8	17.8613	43.9939	15.303	23.6055	19.3747	17.905	13.369	8.82272	30.272	30.9363	11.4838	74.5459	13.6367	4.27849	45.1433	17.7478	28.1062	19.3283	30.1124	29.6879	15.9472	47.2925	17.326	7.84103	17.0064	14.2835	18.0233	8.44984	38.3365	34.7872	9.68796	36.8134	44.643	7.11137	5.15547	16.327	18.6567	3.97292
1042	ENSG00000128313.2	<APOL5>	0	0	0	0	0	0	0	0	0	0	0	0	0	0	0	0	0	0	0	0	0	0	0	0	0	0	0	0	0	0	0	0	0	0	0	0	0	0	0	0	0	0	0	0	0	0	0
1043	ENSG00000221963.5	<APOL6>	0	0	0	0	0	0	0	0	0	0	0	0	0	0	0	0	0	0	0	0	0	0	0	0	0	0	0	0	0	0	0	0	0	0	0	0	0	0	0	0	0	0	0	0	0	0	0
1044	ENSG00000178878.8	<APOLD1>	83.5448	89.6758	71.3241	111.565	36.3265	161.95	28.8941	55.4154	109.055	345.547	90.0436	56.2223	89.4906	17.425	50.849	104.45	30.5599	73.5129	39.1771	63.6872	71.2563	26.8796	102.6	74.9064	99.0228	76.2594	115.632	126.006	42.079	56.7327	60.7486	68.7112	83.778	34.5904	30.0321	52.2177	64.7404	96.6547	89.4879	64.9938	153.704	115.741	55.5979	45.3953	64.9276	43.7926	143.115
1045	ENSG00000204444.6	<APOM>	9.61412	10.5427	9.13702	23.17	11.6145	17.589	23.5659	5.71996	19.2387	9.88877	12.0731	2.48558	24.2582	11.5405	6.44054	10.7573	17.3166	11.9995	8.61634	12.9861	9.37535	3.9013	11.9127	13.621	8.29557	9.1056	15.6808	9.24881	9.42963	10.0023	20.5758	10.8264	16.4149	6.02986	17.1961	20.9686	8.44984	11.5287	5.75982	14.4151	12.565	9.24028	9.5357	10.311	15.6617	9.69225	11.3974
1046	ENSG00000184831.9	<APOO>	53.329	29.8265	43.6731	17.4326	27.4995	34.6418	32.5774	58.3891	32.0112	28.7805	57.207	31.4036	10.3886	45.5648	25.7951	41.5499	47.9313	29.3734	20.1424	39.1483	36.149	29.5462	18.5401	26.4258	42.7069	48.7958	34.9527	26.0437	35.1022	20.3751	36.5061	30.4146	30.1916	26.5928	19.8295	45.4011	35.8359	39.5866	32.399	18.9446	33.1751	41.7645	37.64	38.6405	36.7213	42.1063	30.2015
1047	ENSG00000155008.9	<APOOL>	0	0	0	0	0	0	0	0	0	0	0	0	0	0	0	0	0	0	0	0	0	0	0	0	0	0	0	0	0	0	0	0	0	0	0	0	0	0	0	0	0	0	0	0	0	0	0
1048	ENSG00000256053.3	<APOPT1>	105.108	62.0077	91.684	29.5877	90.6643	49.1696	26.5697	77.9279	63.383	63.4906	112.115	117.972	27.5941	77.253	66.4644	87.5197	86.4187	69.9887	104.297	78.1929	48.7044	98.0336	62.1472	63.081	59.1714	72.9917	47.0987	74.4207	101.71	68.799	40.0837	70.1117	94.7518	90.3758	71.4876	74.4644	76.2987	73.379	70.312	23.1864	71.4888	79.239	86.2344	69.301	99.0641	65.822	52.475
1049	ENSG00000142192.16	<APP>	293.623	308.469	201.088	391.977	457.02	403.768	325.774	322.382	211.768	485.598	259.291	325.518	353.031	152.995	162.71	185.76	410.704	308.553	365.134	207.38	317.446	284.777	212.364	281.779	323.165	304.083	346.801	162.912	225.73	278.389	426.575	286.82	243.859	265.53	209.859	173.824	317.432	224.859	412.056	342.889	194.55	261.936	427.634	244.093	518.147	485.89	447.7
1050	ENSG00000062725.5	<APPBP2>	1.60889	10.0254	7.08811	2.59283	3.57368	6.65856	4.16605	9.76067	2.50476	5.65848	3.2332	2.52268	3.77108	2.07273	15.286	10.3373	9.88217	12.2991	0.863512	12.6061	6.6523	8.07105	4.47983	5.20536	8.5486	10.8129	8.46085	1.4877	9.22977	3.82804	12.317	5.31448	2.34498	4.9647	2.35444	2.59329	11.8976	2.28194	18.9828	17.0033	7.97028	2.76841	7.16525	13.3225	7.6978	10.1892	8.86268
1051	ENSG00000157500.6	<APPL1>	1.27534	3.24667	3.32255	3.19966	3.85957	3.16498	4.38061	4.12817	4.2279	4.98958	0.971828	1.72507	4.49629	3.35501	2.00958	0.694021	1.84491	2.53736	1.37035	5.5778	6.48781	3.57918	3.75836	2.03136	5.89185	4.44266	1.24092	2.54522	2.54363	2.4697	4.64558	3.12406	1.66713	2.96077	2.11027	2.72295	3.93016	0.595287	6.30419	6.90199	1.83786	3.74011	3.23244	4.35577	3.32622	2.5562	3.32575
1052	ENSG00000136044.7	<APPL2>	7.63244	41.2434	42.4548	50.8636	35.3616	53.3377	44.5213	35.1244	55.922	43.46	30.0706	35.6885	61.3163	58.8795	53.9457	24.7656	31.6558	49.1613	37.8068	64.1534	30.5567	29.5462	62.0465	34.9866	41.3514	19.2576	40.8941	51.6034	36.5557	48.7238	30.4188	50.3618	27.6085	51.4163	36.5024	34.5833	47.8943	19.446	37.2633	27.7338	38.7262	49.1714	37.3706	39.1509	34.3455	42.2127	57.2749
1053	ENSG00000198931.6	<APRT>	246.514	148.473	167.678	197.864	116.859	160.445	221.408	96.6096	152.204	111	133.925	95.1384	150.082	69.4188	99.7214	180.19	98.0545	151.801	103.284	107.982	133.375	107.214	116.426	123.188	136.542	182.571	237.205	218.96	112.429	122.92	172.705	160.17	160.814	115.397	146.76	181.993	92.8589	194.56	103.712	119.994	155.899	236.397	130.321	92.7984	122.557	62.9286	112.23
1054	ENSG00000137074.14	<APTX>	55.8404	53.3381	59.0861	52.2611	68.4538	69.1972	70.2327	66.1382	63.7738	54.3973	57.7864	55.7772	100.949	60.2496	60.7322	64.617	44.0587	63.7687	48.3755	67.5554	59.1214	59.9333	72.6169	55.0281	70.648	55.1844	61.1813	57.9306	51.1816	60.7195	72.0155	67.4903	49.6843	58.4211	63.1163	55.9595	52.6998	70.5415	54.3671	82.4285	55.867	69.9254	60.1593	63.7372	50.1022	65.9641	67.2161
1055	ENSG00000240583.6	<AQP1>	30.7848	11.7023	6.55281	1.19528	2.84108	2.66343	5.04217	7.29426	0.550693	2.29593	4.69094	10.3875	2.37505	234.06	53.4845	114.733	20.2027	2.25542	5.66915	23.1574	13.8712	7.80261	23.6743	2.70243	1.482	22.9843	7.72757	18.5155	7.01317	17.5525	7.22647	10.5931	27.1504	51.4885	20.3877	74.4458	2.98335	21.093	8.42901	5.5899	103.163	125.697	6.82404	16.4703	2.16678	4.70412	3.25385
1056	ENSG00000143595.8	<AQP10>	0	0	0	0	0	0	0	0.15743	0	0	0	0	0	0	0	0.182637	0	0	0.206492	0.397181	0.0548266	0.0894794	0	0	0.162658	0.0550742	0	0.17924	0	0	0	0.161589	0.0366403	0	0	0	0.214372	0.119058	0	0	0	0	0	0.255221	0.24709	0	0
1057	ENSG00000178301.3	<AQP11>	0	0	0	0.514888	0	1.69491	0	0	0	0	0	0	0.688947	0.983667	0	0.566175	0	0	0	0	0	0	0	0	0	0	0	0	0	0	0	0	0	0	0	0.629798	0.446609	0	0	0	0	0.623352	0.287328	0.204177	0.171062	0.284022	0
1058	ENSG00000184945.9	<AQP12A>	0.196207	0	0.81218	0	0.285894	0	0.536401	0.349845	0	0	0	0.612121	0	0	0	0	0	0	0	0.172688	0	0	0	0	0	0	0	0.286785	0	0	0	0	0.109921	0	0.174402	0.129664	0	0	0	0.251635	0.131275	0.293342	0	0	0	0	0
1059	ENSG00000185176.8	<AQP12B>	0.156965	0.0891941	1.01522	0.0183889	0.178684	0.0518849	0.12516	0.0349845	0.195407	0.108469	0	0.0741964	0	0	0	0.0365274	0	0.546236	0	0.310838	0	0.0715835	0	0.0544114	0	0.0367161	0	0.0896203	0	2.48734	0.0177992	0	0.128241	0	0.209283	0.166711	0.0357287	0	0	0	0.337565	0.311676	0	0.102089	0.190069	0	0
1060	ENSG00000167580.3	<AQP2>	0	0	0	0	0	0	0	0	0	0	0	0	0	0	0	0	0	0	0	0	0	0	0	0	0	0	0	0	0	0	0	0	0	0	0	0	0	0	0	0	0	0	0	0.0340295	0	0	0
1061	ENSG00000165272.10	<AQP3>	1.58927	0.214066	0.775262	2.28022	1.94766	7.9211	1.50192	0.839628	17.8886	0.343486	12.4656	1.20569	2.42945	7.30724	1.00479	1.49762	2.9957	6.07908	0.732107	0.846169	0.420338	0.751628	4.14427	2.50293	6.66899	1.02805	2.14342	3.2801	0.763091	0.723271	0.676369	3.932	0.769446	1.08321	1.56962	1.40778	0.446609	0.257957	3.61745	0	0.975187	0.293342	0.80811	0.697604	2.756	1.29585	3.128
1062	ENSG00000171885.9	<AQP4>	0	0	0.350714	0.110333	0	0.847454	0.19668	0.752166	0.550693	0	0	0	0	0.158089	0	0	0.127866	0.387652	0	1.22608	0.182756	0	0	0.0906857	0.415683	0	0.0376038	0	0	0	0	0.179543	0.0183202	0.144428	0.174402	0	0	0	0.140483	0.125818	0	0	0.664446	0	0	0.603546	0
1063	ENSG00000161798.6	<AQP5>	0	0	0.184586	0	0	0	0	0.0349845	0	0	0	0	0	0.210786	0	0	0	0	0	0.241763	0	0	0	0	0	0	0	0.233013	0.145351	0	0	0	0	0	0.767371	0	0.500202	0	0	0	0.318811	0	0.143664	0.306266	0	0	0
1064	ENSG00000086159.8	<AQP6>	0.176586	0.660036	0.775262	0.110333	0.142947	0.536144	0.23244	1.85418	1.20797	0.795441	2.48564	0.352433	0.0362604	0.491833	0.362384	2.24644	0.127866	0.563857	0.18772	0.949781	0.274133	0.0894794	0.352346	0.0544114	1.33741	0.0550742	0.507651	0.466025	0.145351	1.44654	0.551775	0.646355	0.274802	0.108321	0.279044	0.148187	0.303694	0.119058	0.122923	0.161766	0.543855	0.0183339	0.143664	0.238207	0.0570207	0.0887569	1.70782
1065	ENSG00000165269.8	<AQP7>	13.4402	53.5521	37.2864	15.134	2.4301	10.9304	5.56069	2.67631	64.3778	28.3828	5.99917	91.0761	6.01922	15.7914	46.3357	30.2264	6.55767	15.0127	28.7587	13.9877	4.09372	7.15835	36.1407	33.4448	7.73531	5.98473	5.73458	20.1645	4.05165	2.04633	8.02743	14.3455	30.4298	3.66486	27.8173	3.66765	4.37677	1.17073	1.42239	10.0294	24.0983	17.2705	4.00463	21.5066	4.50464	7.42007	11.6312
1066	ENSG00000103375.6	<AQP8>	1.29496	0	0.701428	4.24782	1.76897	0.017295	1.341	0.629721	3.51733	0.632737	3.4014	1.53958	2.93709	2.40647	1.20245	0.438329	0	1.46251	0	0	1.13308	0	4.37916	0.38088	2.53024	0.881188	1.78618	1.34431	0.744922	1.83464	3.47084	1.13112	1.59385	0.180535	1.63938	3.42684	0.857489	0.555601	0.491692	1.00654	1.3315	0.89836	0.466908	0	0.817297	1.10058	2.35499
1067	ENSG00000103569.5	<AQP9>	0	0.481648	0.239962	0.0735554	0.55392	0.553439	0.911881	0	0.106586	0	0	0.148393	0	0	0.0658879	0	0.876792	0.35241	0	0.207225	0.456888	0.196854	0.335568	0.707348	0.63256	0.110148	0.357236	0.340557	0.526896	0.882038	0.0355984	0.448858	0.366403	0.577711	0.0872013	0	0	0	0.175604	0	0	0	0.915858	0.0680589	0.0380138	0.0355027	0.341564
1068	ENSG00000172901.15	<AQPEP>	0.88293	8.33073	4.67003	0.570054	1.32226	3.02662	0.894001	2.37894	6.78596	3.66987	0.317713	32.2198	2.13936	8.06255	16.4555	4.58419	1.33346	1.93826	7.97809	3.24652	0.840674	3.70444	12.0805	5.85829	1.30126	4.00206	1.41015	6.61397	2.63449	1.2525	0.587373	2.15451	3.68235	1.96783	8.16204	1.88939	1.21477	1.76602	1.82628	2.60622	6.77005	5.95851	1.56235	3.26683	1.27346	4.40234	4.26056
1069	ENSG00000021776.6	<AQR>	15.1864	23.7078	22.2426	17.9659	22.9609	32.307	35.0985	27.6028	28.867	23.8994	21.8101	15.8409	32.1992	34.6391	33.3393	21.8617	21.6275	19.9288	20.1987	36.178	20.9073	17.1084	39.8823	15.7249	22.9348	31.8696	17.0909	22.3871	21.9297	34.8228	33.2133	26.2133	24.4574	20.6893	32.6133	24.84	29.9049	20.6564	20.2998	20.3645	24.0233	30.9842	23.5788	23.089	10.7389	25.5975	19.6489
1070	ENSG00000169083.11	<AR>	0	0.124872	0.221504	0.128722	0.214421	0.432374	0.411241	0	0.2487	0.0361564	0.18689	0.315335	0.126911	0.0175655	0.214136	0.127846	0.109599	0.246687	0	0.310838	0.0365511	0.250543	0.318789	0.25392	0.162658	0.458952	0.244425	0.0896203	0.30887	0.511582	0.284787	0.41295	0.0366403	0.126375	0.244163	0.0555704	0.178644	0.158743	0.158044	0.449348	0.393825	0.513349	0.26937	0.170148	0.152055	0.763309	0.521334
1071	ENSG00000078061.8	<ARAF>	129.3	128.404	124.614	144.463	143.733	132.912	135.566	120.749	122.058	132.766	116.545	121.237	102.272	135.342	111.779	117.052	130.606	129.775	118.789	127.409	111.609	132.107	108.354	127.722	137.916	130.71	133.964	142.12	136.121	127.243	138.086	125.339	142.971	124.587	138.057	127.905	126.479	131.221	86.8364	99.7734	144.572	124.432	129.262	128.717	108.054	129.301	136.41
1072	ENSG00000186635.10	<ARAP1>	66.5729	190.019	166.755	85.7656	191.603	105.413	64.9403	124.51	77.2924	96.8811	79.1105	157.278	60.4098	190.638	270.569	111.153	163.741	104.613	155.319	209.263	95.38	236.637	161.643	95.9637	106.704	124.284	83.9504	181.391	242.59	174.379	61.603	120.042	174.957	190.753	276.096	104.917	210.46	42.5035	147.227	74.6278	76.7585	115.87	182.382	258.556	85.3221	187.702	70.3801
1073	ENSG00000047365.7	<ARAP2>	3.29627	3.94238	8.78631	4.89143	6.14673	8.47454	7.45597	12.2271	6.55502	13.866	3.04631	9.53424	4.71385	6.37627	11.3986	3.79885	6.4846	6.02622	13.9288	18.4258	6.41471	7.48048	10.1341	6.76515	4.42792	6.97607	2.12461	5.68193	4.88741	7.63844	6.28311	7.57673	3.90219	6.77006	7.42955	6.11274	6.62768	3.39313	6.6554	5.48206	4.21957	4.98682	7.02157	6.4656	6.32931	9.79876	14.9568
1074	ENSG00000120318.11	<ARAP3>	16.6579	19.3908	23.3132	25.2479	17.7076	25.6484	30.1278	27.2354	20.9974	46.3887	12.8767	15.6369	24.7296	25.7861	37.5891	16.3643	18.5953	22.8714	28.2331	26.3694	25.5126	18.9517	33.9595	19.0258	36.6885	26.9864	23.2579	34.1094	16.6244	28.5781	19.0095	24.8668	22.6254	35.4029	33.991	21.0056	18.4539	16.9259	30.1864	21.1553	20.3852	32.0843	31.7139	36.4286	13.5329	24.3193	20.2781
1075	ENSG00000198576.2	<ARC>	2.41334	0	0	3.47549	0	0.397784	0	0	0	0	1.27085	0.445179	0.652687	0	0.889487	0	1.11425	0	0	0	0	0.554772	1.74495	0	1.33741	0.95462	0	0	0	0	0	3.87813	0	0	0	1.07436	0	0	1.28191	0	0	0	0	0.493427	0.646236	0	0.125839
1076	ENSG00000095139.9	<ARCN1>	95.2191	93.083	112.173	86.1518	98.2405	82.8602	91.4384	78.6276	95.8383	94.8925	111.05	73.6029	170.369	112.349	84.1224	136.284	103.48	95.0275	82.578	103.906	94.119	101.273	85.6537	74.1991	103.92	100.731	101.681	93.3664	102.182	106.797	99.889	93.578	114.061	115.507	106.613	91.9135	108.687	119.038	88.61	94.507	92.1177	110.315	94.4412	87.0304	77.8904	90.1769	100.51
1077	ENSG00000109321.6	<AREG>	12.1452	10.0789	16.059	1.56305	5.5392	5.77652	7.47385	27.7952	6.28856	28.889	5.13947	1.0202	15.5194	0.755315	3.27792	15.305	3.36103	8.44023	1.89597	2.45217	25.8417	0	26.9293	38.7228	8.87391	8.26113	22.9947	18.4259	13.4994	5.60976	58.7729	8.04354	13.2638	5.21746	1.91843	5.07543	10.79	70.7598	11.467	63.6277	102.901	20.3872	6.73425	1.157	53.9986	6.6035	9.09638
1078	ENSG00000205595.3	<AREGB>	0.0981033	0.142711	1.21827	0.441332	0.160816	0.13836	1.6092	1.17198	0.675043	1.22932	0.130823	0	1.9218	0	0.362384	2.6665	0.310531	0.810545	0	0.172688	0.749298	0	0	0.88872	0.740999	0.587459	0.770877	0.949975	0.199857	0.93496	6.44331	0.574539	0.384724	0.397177	0.104642	0.518657	0.28583	1.50806	0.263407	5.32029	3.1131	1.2467	0.107748	0	1.46353	0.230768	0.575266
1079	ENSG00000119682.12	<AREL1>	9.55526	16.0728	17.3696	12.3021	11.2928	19.0591	19.0422	7.69659	18.4571	5.44154	11.2882	10.2206	22.554	15.8968	25.5316	16.3825	10.3571	25.4969	9.63003	15.7664	13.6518	13.1356	22.9864	11.7166	12.6873	20.4509	9.41974	18.6051	19.3135	15.4004	14.5063	20.8629	13.6485	16.212	23.1956	15.9487	13.5054	14.2472	7.21733	10.8023	19.3912	15.9138	15.408	14.5476	6.3103	13.2248	7.46047
1080	ENSG00000143761.9	<ARF1>	16.4814	95.7588	22.3534	66.8251	56.9466	63.4552	46.5238	90.12	34.1607	66.1481	40.8915	22.5928	116.704	17.829	18.5145	46.8099	49.009	31.7874	31.7246	14.7648	46.0544	34.4496	15.4193	50.7658	64.4669	74.699	50.4267	33.8406	40.0986	28.7016	106.421	43.216	34.2587	20.6713	40.2172	20.3758	58.1842	21.1525	91.5425	130.005	21.3978	43.3229	25.9493	88.6978	30.202	79.2243	50.3537
1081	ENSG00000134287.5	<ARF3>	32.0209	16.3939	17.6465	6.6016	15.5098	4.65235	17.7906	25.1363	18.0308	32.4504	41.5643	23.5759	3.35409	3.68875	14.1494	31.4501	10.3388	19.8054	23.1835	4.86979	15.7169	21.9046	3.35568	18.2097	29.2243	26.6376	20.1556	3.71028	34.7933	2.18745	28.8525	14.0583	13.1722	10.0016	6.10409	3.68617	19.7223	38.773	34.4536	33.8091	1.66907	29.2608	33.3839	25.9475	30.7152	27.9584	30.9565
1082	ENSG00000168374.6	<ARF4>	19.4833	9.4189	18.5694	25.8547	15.9029	16.2573	41.2492	15.6381	10.7296	15.7461	8.20447	10.0165	61.7152	18.5667	33.3722	12.4924	17.1157	14.5193	12.9527	14.903	18.3304	17.4843	14.6811	15.5798	19.1937	17.2565	19.1967	15.1279	15.7524	15.5416	33.1599	11.1137	20.6468	18.5228	22.9688	19.357	13.2197	22.74	21.4764	30.5378	15.9405	8.45192	15.1026	10.3279	10.6439	10.7573	13.2311
1083	ENSG00000004059.6	<ARF5>	104.088	105.642	108.943	108.954	137.426	112.054	116.274	147.844	143.305	86.3595	112.695	87.3663	72.6114	100.123	115.716	112.468	133.729	120.436	89.2796	121.659	106.18	90.8753	146.744	71.5511	92.3718	115.931	110.517	104.748	83.4313	138.885	133.618	126.74	128.845	86.422	113.885	127.108	121.495	101	113.019	120.426	126.85	130.958	109.832	164.141	113.224	134.164	142.396
1084	ENSG00000165527.5	<ARF6>	0	0	0	0	0	0	0	0	0	0	0	0	0	0	0	0	0	0	0	0	0	0	0	0	0	0	0	0	0	0	0	0	0	0	0	0	0	0	0	0	0	0	0	0	0	0	0
1085	ENSG00000101199.8	<ARFGAP1>	127.691	250.832	223.46	459.776	274.709	337.909	342.742	293.835	212.621	234.547	149.082	171.264	401.547	293.062	342.37	259.911	191.268	254.793	155.92	331.456	258.526	189.034	375.601	190.041	236.759	271.534	217.989	324.031	237.43	268.898	322.449	198.216	204.288	191.385	312.006	234.508	341.085	138.94	360.164	314.31	178.46	250.735	196.819	300.633	111.59	183.939	170.333
1086	ENSG00000149182.10	<ARFGAP2>	150.137	180.422	207.623	184.385	194.033	213.645	202.974	179.855	212.194	155.852	205.355	224.537	223.727	189.637	227.56	197.12	170.718	221.507	155.188	179.923	136.5	156.213	212.767	188.318	207.281	156.998	171.285	154.523	161.63	171.857	170.943	216.673	148.998	192.649	199.081	171.065	186.022	130.209	179.836	143.648	173.002	142.381	168.428	211.51	148.501	189.514	199.671
1087	ENSG00000242247.6	<ARFGAP3>	2.11903	4.60242	1.84586	9.01054	0.732604	1.85056	13.5173	0	7.19454	1.89821	0	1.03875	12.5642	0.562095	1.92722	0	4.16476	4.24655	0.675792	0	2.81444	3.00651	4.88251	2.08577	1.26512	2.11118	15.5492	9.96578	0.817597	7.09158	29.9204	4.70403	1.68545	0.722139	0.436006	0	0	4.12732	6.49737	14.2353	2.23168	7.11355	3.08878	2.99459	1.29247	1.65088	3.61339
1088	ENSG00000066777.4	<ARFGEF1>	21.3473	44.6327	38.9293	31.1139	44.6174	56.8832	43.4485	37.5908	50.6638	52.3725	37.3406	46.1873	56.2761	61.4265	59.678	46.4994	34.4689	34.7477	33.5643	63.6008	35.6373	45.9209	64.1774	30.5792	41.9116	36.0186	24.7809	48.6279	38.9177	50.6996	35.0822	38.3145	42.576	52.5176	58.4423	37.6582	49.1091	28.4746	33.4	37.7813	37.8073	49.7215	45.4876	42.9623	20.8316	47.7867	38.2551
1089	ENSG00000124198.8	<ARFGEF2>	0	1.92659	2.19658	0	0	3.7703	0	2.16904	0	2.38632	0	0	5.78353	4.72511	0	0	0	2.2378	2.47791	0	2.17479	0	0	0	0	1.76238	0	2.31221	2.05308	4.48076	2.93686	0	0	1.94978	1.81379	0	2.25091	0	0	0	4.01327	1.28337	1.84967	1.0379	1.15942	4.49109	0
1090	ENSG00000164144.10	<ARFIP1>	16.8149	5.92249	5.26071	6.78549	9.84549	6.31266	14.751	8.99101	6.14644	7.43014	11.5311	8.58824	8.95631	5.74391	9.61964	8.96748	9.48031	8.68692	8.72897	2.83207	3.89269	6.29935	12.1643	6.23918	5.87378	10.9047	10.2094	5.37722	10.6106	3.54579	8.6504	6.17629	5.88076	6.62563	9.13869	3.92698	11.0223	7.42124	5.11009	3.14544	4.12579	5.7935	7.5244	6.00621	5.87314	8.39639	10.7863
1091	ENSG00000132254.8	<ARFIP2>	89.5094	94.9204	90.1889	105.442	82.3554	94.4478	112.179	79.0649	79.886	97.2969	73.5786	85.3259	160.615	87.6868	104.762	106.331	83.9162	92.1554	72.9291	86.1711	104.5	88.0299	96.7777	88.201	89.679	95.9393	103.41	92.2373	79.6704	92.5787	128.617	90.4719	90.0985	89.0939	100.125	89.4869	88.3035	86.5944	96.8282	138.616	87.2981	92.8611	89.7721	98.8896	73.5187	75.674	85.9662
1092	ENSG00000101246.15	<ARFRP1>	116.39	107.408	97.7384	88.2849	113.464	80.9405	75.1319	90.9072	83.9718	82.1112	127.758	107.214	36.351	89.0921	125.764	133.946	112.448	115.697	104.767	101.403	112.541	101.041	95.8214	94.9479	122.915	124.137	101.098	87.0392	91.5164	109.69	124.363	101.855	87.0207	92.4879	115.769	94.0808	92.7338	127.451	75.7558	82.7521	73.9267	116.384	91.1727	107.772	98.6649	86.9462	86.7392
1093	ENSG00000118520.9	<ARG1>	0.0981033	0.695714	0.313797	0.275833	1.00063	1.62573	3.23628	0.524767	2.55806	2.62134	0.130823	1.33554	2.08497	0.491833	0.0823599	0.547911	1.18732	0.581478	2.40281	0.915244	0.402062	0	0.738249	0.76176	0.162658	0.0917903	0.150415	0.57357	0	1.71115	1.79771	0.161589	0.641205	0.234695	1.72658	0.463087	1.17905	0.793715	0	0.665036	0.487594	0.641686	0.305286	0.578501	0	0.479287	0.737059
1094	ENSG00000081181.3	<ARG2>	2.55069	6.88579	1.42131	3.36516	2.0906	3.25145	3.14688	2.34396	3.2331	2.45863	3.04631	0.871808	2.62888	2.74021	0.609463	1.78984	3.5985	2.78404	2.38404	1.74415	0.822399	1.18113	1.34227	7.7627	2.58446	3.57983	2.33143	0.645266	2.2166	8.59105	2.36729	1.63384	1.35569	1.01099	0.994094	2.00053	0	1.56759	3.91598	4.81702	18.3786	0.843358	1.36481	1.07193	0	1.18934	0
1095	ENSG00000186103.3	<ARGFX>	0	0	0	0	0	0	0	0	0	0	0	0	0	0	0	0	0	0	0	0	0	0	0	0	0	0	0	0	0	0	0	0	0	0	0	0	0	0	0	0	0	0	0	0	0	0	0
1096	ENSG00000134884.9	<ARGLU1>	247.475	537.716	392.061	510.438	415.387	670.145	539.637	616.007	700.037	567.113	308.069	458.812	749.502	859.004	810.718	401.929	436.751	526.836	554.994	984.525	499.032	451.388	789.39	474.849	428.93	475.438	316.116	643.295	542.94	719.796	471.162	432.358	579.613	545.955	574.15	681.479	537.145	253.612	637.373	496.926	539.26	491.77	526.492	558.747	277.121	638.783	673.186
1097	ENSG00000175220.7	<ARHGAP1>	3.19817	12.8796	17.6649	13.479	14.3305	15.2196	18.4164	11.4924	11.458	15.6196	6.971	12.6134	12.3467	8.78274	17.3615	15.3232	10.9051	18.202	15.6183	17.8041	8.75398	11.5786	16.9966	13.8023	13.6633	9.78485	13.0862	15.3609	18.1507	13.4246	17.283	17.0566	10.241	8.21433	12.4698	5.13101	10.004	6.60768	12.6435	12.2043	8.70168	10.322	12.409	13.5608	8.85722	9.03545	14.4356
1098	ENSG00000071205.7	<ARHGAP10>	36.102	39.513	37.8587	43.2138	58.0366	78.4154	55.2135	52.5642	42.9363	72.7828	58.8517	30.1237	87.9496	18.4437	37.4738	38.9747	25.1712	76.1207	25.8678	39.2692	37.3735	38.1898	40.8219	51.6365	71.2262	16.3938	42.6051	47.6421	36.4103	73.8266	37.2181	55.03	32.5549	42.2271	34.3747	46.4013	33.3706	23.4741	65.957	30.6455	55.6044	31.3509	35.2875	51.8439	43.3358	49.3843	58.1917
1099	ENSG00000198826.6	<ARHGAP11A>	0.235448	0.410293	0.443007	1.36077	0.55392	1.0377	1.1622	1.29443	0.959272	2.72981	1.3643	0.259687	0.779598	0.263482	0.971847	2.61171	0.438395	1.33916	1.91474	1.51965	1.15136	1.00217	2.13086	1.57793	1.08438	1.32179	0.470048	0.376406	1.63519	0.617426	0.640771	1.63384	0.329763	0.613819	1.3429	0.537181	1.26837	1.01198	0.491692	0.934646	0.112522	1.90672	1.52643	1.34416	0.855311	1.18934	2.1932
1100	ENSG00000187951.6	<ARHGAP11B>	0.60824	4.79864	3.04567	2.18827	1.89405	1.81597	2.5926	2.79876	2.70017	1.33779	1.96234	2.24444	2.17562	1.49307	3.98622	2.42907	3.14183	1.77967	2.64685	3.83367	1.16963	5.2435	2.39931	3.69998	2.00612	1.96431	1.56056	2.95747	4.92375	3.31647	1.44173	1.90316	1.97857	2.96077	1.90098	1.77825	4.19812	0.515915	3.74038	1.3121	2.10041	4.18012	1.05952	2.85848	1.50155	1.70413	0.97076
1101	ENSG00000165322.13	<ARHGAP12>	33.257	50.6266	53.3454	32.4563	60.1629	46.2295	31.6298	49.0482	43.4515	38.145	30.5752	77.1086	38.436	76.6382	92.7702	52.3438	53.6121	42.3069	51.867	136.009	51.1898	74.089	66.929	33.8802	45.2913	50.8152	31.9256	50.976	66.2436	64.6886	26.5564	43.9701	60.2733	68.1339	66.4648	51.5137	75.5305	31.2327	49.5029	28.2011	33.3252	46.8248	63.697	62.325	40.6938	105.869	56.0164
1102	ENSG00000075884.8	<ARHGAP15>	125.67	68.3584	53.0132	40.0693	106.085	71.2726	38.8891	57.2696	35.1733	91.9095	34.3691	42.5331	16.9699	92.2714	121.283	6.88542	90.0903	29.4263	109.816	90.7818	63.4709	43.8091	104.277	35.5306	34.4835	56.4144	23.3707	29.5388	73.2749	86.5632	46.9542	59.0697	85.5551	108.321	62.2268	84.7634	106.811	21.4303	76.9323	40.9447	54.5355	75.0773	142.982	78.7102	184.577	129.958	30.3992
1103	ENSG00000140750.12	<ARHGAP17>	56.1151	152.094	113.225	123.941	129.725	127.948	104.133	128.166	104.117	120.202	78.4004	107.696	152.547	149.254	189.658	121.326	106.695	113.089	128.513	171.479	117.823	151.113	153.791	112.613	118.74	128.873	89.6662	146.26	152.691	152.398	102.701	112.268	114.849	146.703	176.094	122.699	134.643	75.3235	200.347	170.069	96.5061	136.441	104.605	175.167	75.0583	122.857	123.107
1104	ENSG00000146376.6	<ARHGAP18>	0	0	1.34748	1.83889	0	0	0	0	0	3.92297	0.878383	0	0	0	0	0	0	0	0	0	0	0	0	0	0	0	0	0	0.0181688	2.78724	1.17475	0	0	0	0	0	0	0	0	0.988567	1.68782	0	0	1.24208	0.0760277	0	3.61339
1105	ENSG00000213390.6	<ARHGAP19>	31.4912	102.912	72.6716	70.0799	117.949	149.844	95.533	122.865	120.815	70.74	109.032	169.335	29.4434	98.5599	114.431	88.5972	107.261	91.6444	27.1818	135.767	72.6818	67.5212	80.4021	67.1981	95.5527	68.4389	62.4599	53.0194	85.9931	92.0848	119.948	41.3847	64.3037	55.1534	48.3444	88.5051	116.457	19.8429	146.84	42.0231	73.2328	24.4024	78.0814	116.976	27.1799	144.762	83.3954
1106	ENSG00000137727.8	<ARHGAP20>	2.276	7.99179	5.1315	3.97199	6.41476	2.36941	4.47001	6.10479	4.44107	3.92297	2.78466	15.1175	9.46396	13.0511	10.7233	7.45159	8.53045	4.77516	10.4935	23.5027	5.79335	8.17841	11.3757	4.33477	3.10858	7.12293	2.93309	6.91869	7.19486	5.27458	4.64558	8.25899	10.2043	10.9585	15.1556	3.76026	11.7369	1.74617	4.00378	4.81702	4.33209	6.78354	11.2597	10.1238	5.55002	13.9171	4.09876
1107	ENSG00000107863.12	<ARHGAP21>	32.8254	100.433	98.7537	70.4109	98.169	105.672	59.0577	81.2689	86.0857	90.2102	60.7206	111.165	67.5893	93.1848	151.114	92.4874	85.7429	104.313	79.3305	152.449	54.5525	112.887	108.087	85.8975	87.1667	79.16	66.4834	117.958	88.7548	122.392	53.7535	83.9006	80.1506	88.9494	107.659	56.6078	113.546	34.6656	71.5237	59.0803	52.8289	74.3989	101.607	125.229	52.7062	118.153	143.026
1108	ENSG00000128805.10	<ARHGAP22>	6.20013	7.2604	14.8223	7.52104	24.3725	21.4976	13.2133	7.99395	6.05762	3.6518	10.335	13.9304	5.72914	15.1766	47.9005	10.8669	14.8872	13.7793	9.93038	19.4964	7.7671	16.5537	34.0099	7.70829	9.2896	19.9552	10.7923	17.8524	16.0249	24.0091	9.45137	11.6882	13.7951	26.8816	21.2597	14.615	22.7234	5.37743	15.98	3.63073	5.00721	13.6954	14.1329	21.3705	5.09385	17.5383	6.84925
1109	ENSG00000225485.3	<ARHGAP23>	6.33747	36.3198	17.2034	23.2067	11.8646	17.6582	30.3603	38.0456	20.6066	47.2564	19.3057	31.348	29.2077	19.9895	24.0491	17.5149	18.9789	25.1974	12.6524	18.8229	21.4555	29.0808	25.6206	21.3474	20.0612	16.5222	21.9042	21.1146	19.6769	19.6871	33.8718	19.3727	17.5324	13.2693	20.6144	18.0604	21.3837	12.3224	25.4626	17.7223	15.5093	16.0788	27.0448	28.4316	11.1761	24.9584	25.0959
1110	ENSG00000138639.13	<ARHGAP24>	29.0974	53.124	49.6168	31.2978	80.9081	50.9683	62.0794	60.2433	38.8683	81.2073	27.4168	39.454	58.7056	50.6764	79.362	23.7246	78.5459	38.589	32.2315	65.6558	49.8922	59.0385	69.278	39.7748	49.1771	72.184	31.9068	31.9765	64.463	68.4815	52.2762	47.7226	33.5625	67.5561	43.0077	46.6976	54.7899	51.5915	52.6462	65.0117	30.4371	67.0653	76.7704	73.3336	59.9668	69.8161	38.6506
1111	ENSG00000163219.7	<ARHGAP25>	9.96729	6.77875	11.0567	12.0999	9.13075	10.204	12.3015	9.77816	11.6356	4.86303	7.84938	11.9642	13.7427	16.5642	13.4906	7.17764	9.6995	8.42261	25.9804	16.0945	6.12231	8.75109	12.6509	6.51123	6.63284	16.3387	6.18582	16.8486	12.9181	8.67925	10.4481	11.7421	8.88527	10.9585	17.3356	13.2999	11.5047	4.24638	6.35688	7.1716	5.96364	13.8237	12.5706	14.2923	7.64078	11.2721	9.29413
1112	ENSG00000145819.11	<ARHGAP26>	13.2047	21.0498	21.3382	30.5255	38.8102	71.8087	42.4829	41.9464	36.7898	57.5429	24.9685	20.0516	53.3209	40.506	37.4079	35.4316	21.7371	31.9813	17.6832	30.5139	32.5853	18.3611	30.9226	34.5694	33.128	50.1727	20.4941	42.3546	28.1253	47.3654	37.9123	30.8635	16.708	28.6869	27.9044	24.7658	29.7084	21.7479	72.3841	41.7355	28.1117	41.9112	26.6856	32.5662	24.9941	23.4851	45.1404
1113	ENSG00000159314.7	<ARHGAP27>	19.2479	24.3678	38.837	45.1814	26.3559	45.849	51.6018	26.0285	33.3613	31.3657	28.5007	35.1506	34.4111	29.2465	44.3426	48.1614	21.0795	30.3601	45.203	33.4842	21.0534	21.4393	56.9962	28.9468	31.8087	56.5062	29.425	71.2302	41.9336	38.104	32.697	37.1475	36.2006	28.6509	48.5537	24.6547	34.5854	13.9496	23.5661	25.3972	23.4608	37.6211	32.5578	36.6668	18.1897	25.2602	22.669
1114	ENSG00000088756.8	<ARHGAP28>	1.02027	6.10088	3.13797	1.87566	2.46584	2.24835	1.1622	2.44891	3.4818	1.53665	0.74756	10.3319	2.19375	5.30477	4.33213	1.60721	2.31984	2.02636	6.81423	8.18539	3.10684	6.56779	4.46305	2.6843	2.07841	3.96535	1.20332	2.88577	9.82934	2.98129	1.24594	4.52449	4.52507	5.27161	2.86021	1.70416	3.6622	0.654816	4.02134	2.49837	2.5505	3.81344	3.28632	6.3465	6.42434	7.86386	1.77973
1115	ENSG00000137962.8	<ARHGAP29>	2.58993	14.8241	10.2261	23.8136	9.20223	15.0466	14.1789	21.3055	15.5438	12.2209	3.45746	11.9642	13.0175	17.0209	13.9682	8.23693	13.5172	16.6514	6.66405	19.8764	11.7877	12.0439	14.1106	14.6367	7.51843	11.382	7.55836	15.4326	11.1375	17.0409	15.5564	12.4244	6.7235	11.789	14.0569	8.57637	13.434	4.78214	12.8718	16.8956	12.2086	13.0538	11.6907	14.9389	6.69044	22.562	15.9636
1116	ENSG00000186517.9	<ARHGAP30>	6.47482	3.79967	9.65386	5.75571	9.11288	8.2497	13.1061	5.24767	7.99393	5.36922	6.72804	6.02846	8.88379	7.72881	10.262	7.63423	4.53009	7.43586	8.72897	7.87455	5.09888	2.79176	15.7381	5.82202	1.15668	12.3182	3.38434	14.8232	7.01317	6.98574	8.25882	6.75083	9.41656	6.89643	9.7491	7.16858	6.50263	3.55188	5.77739	5.76964	8.0828	11.3304	10.5054	10.1238	4.3716	5.46742	6.6515
1117	ENSG00000031081.6	<ARHGAP31>	0	0	0	0	0	0	0	0	0	0	0	0	0	0	0	0	0	0	0	0	0	0	0	0	0	0	0	0	0	0	0.765364	0	0	0	0	0	0	0	0	0	0	0	0	0	0	0	0
1118	ENSG00000134909.14	<ARHGAP32>	3.55134	10.9352	10.3184	7.87043	14.7593	12.6945	5.36401	7.85402	5.66681	10.9915	2.84073	6.38089	10.9688	6.65731	11.6622	4.25544	12.476	11.5239	2.87211	16.5089	8.31537	10.3975	17.3992	6.27545	6.3256	7.56353	5.33974	8.81864	6.59529	14.9594	6.67469	9.33625	4.28692	10.9404	10.9699	7.53905	10.9151	3.09549	17.7009	14.4151	8.98298	8.59859	12.3731	12.8461	3.72535	17.0945	11.9728
1119	ENSG00000004777.14	<ARHGAP33>	35.2191	77.2778	52.1272	28.1901	65.6128	92.0265	36.1177	55.2755	39.9164	85.4918	52.6656	63.1041	28.7364	97.5059	113.904	54.0788	65.9603	56.3857	54.5889	114.336	37.538	46.1177	83.6906	45.1252	47.1167	50.2828	35.028	47.1403	72.0213	84.5169	28.7635	44.5088	75.8271	49.0694	78.8474	50.7728	83.0871	12.2034	54.2266	17.0752	33.8878	46.073	96.2729	106.7	51.0715	66.035	48.4122
1120	ENSG00000160007.13	<ARHGAP35>	3.78679	14.164	5.37146	7.96237	4.68152	2.26564	8.54665	7.85402	4.06802	7.75555	9.8491	2.85656	9.7903	3.88197	10.6574	10.045	8.43912	9.58556	5.91318	5.5778	5.02577	5.18981	10.6542	6.18476	12.8681	7.36159	6.9755	5.50269	2.96152	8.32644	8.79279	4.54245	5.58764	5.09108	14.9637	11.7068	7.43157	5.73459	13.9781	10.2811	1.59405	7.05854	4.50746	12.6079	2.96508	8.37865	3.88304
1121	ENSG00000147256.6	<ARHGAP36>	0.137345	0.107033	0.221504	0	0.428842	0.13836	0.0715201	0.139938	0	2.72981	0.112134	0.0741964	0	0.210786	0.0494159	0.0365274	0.42013	0.105723	0	0.069075	0.0913777	0	0.0503352	0	0.216878	0.0367161	0.0376038	0	0	0.335174	0.195791	0.0359086	0.0183202	0.343016	0.505767	0.203758	0.250101	0.198429	0.105363	0.0359479	0.206289	0.256674	0.556698	0.0680589	0.285104	0.230768	0.66515
1122	ENSG00000147799.7	<ARHGAP39>	36.7103	72.8716	60.7474	70.558	108.479	162.728	183.538	100.545	65.7634	113.405	68.4204	67.8897	36.8043	73.3359	137.689	62.0783	91.0768	74.1824	52.0548	106.22	141.928	42.628	199.16	43.0394	78.5097	85.3651	62.9111	46.7101	67.5517	114.964	166.316	60.7216	70.3494	59.0349	99.2002	74.9089	110.437	37.3046	56.808	83.3452	42.5332	90.1844	148.89	108.639	54.949	100.349	67.5577
1123	ENSG00000089820.11	<ARHGAP4>	75.9516	40.7439	96.0403	66.016	59.0193	89.4842	124.499	55.8877	49.7222	73.3613	54.142	66.2203	33.9941	73.3885	115.518	74.8264	58.0326	58.9936	67.1662	81.2495	71.0735	33.1074	134.395	53.3594	64.7018	106.532	73.8162	141.08	92.9518	94.0076	78.8681	79.6454	78.6118	88.7329	102.06	75.2238	81.5865	51.9685	40.1256	39.8482	78.7276	127.421	80.0568	89.7358	50.5014	38.6624	40.2865
1124	ENSG00000124143.6	<ARHGAP40>	0.0981033	0	0	0	0.142947	0	0	0	0.0710572	0	0.149512	0	0	0	0	0	0.292264	0.158584	0.150176	0	0	0.0894794	0.117448	0	0	0	0.112811	0.358481	0	0	0	0	0.219842	0.306909	0	0.111141	0	0	0	0	0	0.0733356	0	0.102089	0	0	0
1125	ENSG00000165895.13	<ARHGAP42>	7.57357	29.1665	9.34007	7.5946	17.3323	8.5783	10.0486	16.4077	15.2418	11.8231	6.52246	25.1711	16.2628	21.8163	26.9317	8.47436	29.5004	9.77939	12.5772	34.4857	16.1373	33.1074	11.51	21.9822	10.6631	17.3484	10.2094	11.2026	26.254	21.6628	12.1035	13.5375	21.288	20.3102	16.1323	11.6883	27.5826	5.91318	10.2026	11.2517	29.8932	9.71696	23.5969	21.8129	11.6512	34.0294	10.121
1126	ENSG00000006740.12	<ARHGAP44>	2.23676	13.5575	4.20857	5.46149	8.16586	6.90069	3.98725	4.60046	8.18934	7.19512	7.66249	9.03342	6.16426	10.8379	8.56543	4.58419	5.09635	8.96885	8.5788	10.2749	4.3313	12.3839	3.75836	9.12298	5.54846	8.09591	4.08001	12.2959	11.4827	6.89753	3.09706	4.68608	6.92502	5.68684	7.95275	3.66765	9.53956	2.75816	4.93448	3.77453	5.7386	5.77517	5.11803	9.06885	3.53529	8.96444	3.82911
1127	ENSG00000100852.8	<ARHGAP5>	26.5271	36.0879	33.3732	40.4739	45.9933	41.1274	38.8533	50.6225	43.1672	48.6123	33.9953	70.3568	97.4498	67.8554	48.6418	35.1942	48.7532	40.5096	58.625	54.4829	40.5717	54.2425	52.3989	31.9032	37.9717	44.8855	29.7069	29.969	39.3719	54.5452	37.0579	46.6274	33.0862	56.8504	41.2636	37.7879	45.3218	30.8557	56.3514	40.4414	35.4256	49.1714	51.6472	41.7031	57.6289	78.0705	65.0949
1128	ENSG00000047648.17	<ARHGAP6>	12.6161	17.4285	26.7281	25.4869	13.4906	22.5699	17.3436	34.1449	20.0559	25.671	18.5021	22.3331	33.6315	13.0687	11.2504	36.4544	9.66297	20.3341	25.6425	17.9423	20.7428	23.1931	16.7784	51.1104	20.0612	21.6442	29.2181	28.6964	23.2561	18.9991	28.3007	22.0838	13.0073	13.1069	12.243	20.9315	17.0962	27.1848	35.6476	37.7273	49.0782	27.8858	10.6312	19.4479	10.1877	17.7159	31.6036
1129	ENSG00000241484.5	<ARHGAP8>	2.15827	10.8817	11.2598	17.0832	13.0261	43.5487	35.7958	40.1622	28.4406	6.58046	13.9981	27.1559	10.3523	11.4703	21.2818	11.4696	18.1935	10.9247	7.5088	23.4682	17.8735	7.99946	15.4193	9.26808	9.19923	5.41563	12.8229	8.94411	14.1717	8.00891	32.6793	3.69859	16.2866	7.56441	7.91788	16.6526	17.7572	2.38115	30.0108	22.7011	15.2655	3.57511	9.17654	19.9753	4.1245	16.3313	6.59757
1130	ENSG00000123329.13	<ARHGAP9>	22.2106	24.9208	46.6634	21.6253	16.5997	18.6786	30.5748	25.6086	17.2136	16.7946	10.8209	13.3925	18.3478	23.1513	37.062	28.0348	21.5179	27.0476	33.3203	20.2735	27.0113	13.1535	30.2347	21.9822	20.1877	60.0493	33.3357	44.1291	51.7267	30.642	21.7684	38.925	22.0941	57.9697	37.1303	30.7675	30.691	19.6047	35.3316	19.7894	18.6786	40.7746	26.9909	32.7534	18.8358	23.2721	13.9682
1131	ENSG00000141522.7	<ARHGDIA>	210.275	232.244	322.509	200.181	201.984	247.872	444.176	288.377	306.967	264.195	202.589	165.588	222.385	164.378	212.176	455.369	246.616	272.026	207.111	214.081	315.363	199.038	274.931	237.669	294.972	340.524	300.417	273.235	198.022	217.246	353.687	272.134	208.044	275.514	223.183	232.34	224.126	299.707	191.374	330.379	308.478	330.34	217.598	211.136	204.819	209.75	258.546
1132	ENSG00000111348.4	<ARHGDIB>	13.1655	8.27721	12.7734	9.7277	5.21757	2.97473	0.536401	10.093	6.7149	6.83356	13.4374	8.32855	1.54107	2.91587	9.65258	11.9262	5.88181	2.64308	14.0602	5.38785	3.87441	0.894794	9.81536	6.25731	7.04853	8.66501	3.23392	9.17712	14.4987	8.34408	4.20061	20.0011	6.55861	4.26062	6.85402	5.22362	6.21679	6.23066	5.12764	2.15688	4.50087	8.12191	11.6368	9.47721	9.44644	3.08874	7.56833
1133	ENSG00000242173.4	<ARHGDIG>	3.13931	1.23088	3.71018	1.17689	0.911288	1.55655	0.697321	1.03204	1.54549	1.86205	0.37378	2.02185	2.1031	3.65362	2.93201	1.07756	2.42945	0.475754	1.03246	1.51965	3.47235	1.34219	4.31205	0.344605	0.795218	0.275371	0.827283	0.699039	4.54221	1.39362	0.498377	0.628401	0.512965	3.26768	4.09846	1.11141	2.32236	0.595287	1.63312	1.76145	0.431333	0.385011	0.484866	1.6164	3.45926	6.5325	1.00671
1134	ENSG00000076928.13	<ARHGEF1>	114.075	209.089	248.269	236.039	210.74	234.105	214.918	215.557	205.16	245.357	151.998	169.428	175.736	248.903	270.668	256.97	184.419	243.992	227.085	248.618	174.604	196.228	288.085	214.236	222.48	278.052	194.656	354.251	252.22	240.779	247.604	238.918	217.478	259.789	309.233	192.83	230.718	138.364	212.078	168.182	179.247	253.925	211.868	257.518	138.883	193.756	203.213
1135	ENSG00000104728.11	<ARHGEF10>	139.542	235.383	202.214	295.031	264.256	374.229	184.111	328.172	222.729	240.277	143.943	251.415	204.98	276.481	412.87	226.433	246.799	230.072	215.897	375.284	244.929	204.997	410.399	198.747	200.268	198.139	166.998	180.872	179.49	262.106	203.213	220.91	202.657	250.619	281.799	225.19	342.888	99.3533	352.491	163.401	147.047	227.139	358.083	250.525	251.366	316.046	287.938
1136	ENSG00000074964.12	<ARHGEF10L>	49.5814	78.2411	71.3057	74.2358	79.2821	59.0104	52.013	61.5552	44.2331	52.9872	48.6475	53.1432	68.6953	70.2619	99.3754	56.2522	59.7863	59.0112	61.2717	91.2653	61.3693	91.788	91.3248	70.4266	67.449	73.6894	58.3046	106.97	82.5592	81.3945	43.6614	70.4527	78.74	87.9024	114.582	47.7721	77.5849	16.1918	57.3348	46.1212	54.9106	76.1589	74.2743	90.2802	48.4486	79.7569	52.7986
1137	ENSG00000132694.14	<ARHGEF11>	21.6612	48.2362	51.1858	46.0089	45.9039	45.6414	51.9057	43.6431	43.3449	41.8872	41.2653	38.0628	42.8235	52.0992	70.4671	50.4809	40.9352	55.3285	44.3582	51.1846	32.2015	43.2902	60.6875	47.483	52.882	55.6984	45.463	56.9089	51.0908	52.8164	51.9024	47.579	38.967	52.1384	68.8541	32.3976	52.95	27.8594	31.3805	32.443	36.6258	55.1483	50.9109	57.0674	26.2486	50.8222	47.8908
1138	ENSG00000196914.4	<ARHGEF12>	5.59189	25.1706	14.73	32.2357	37.2913	27.5855	15.5556	35.9116	30.448	44.5628	8.54087	30.7915	23.4423	16.2481	29.5507	18.9212	26.0662	30.3426	27.8576	22.9502	22.0403	29.6893	24.0602	23.415	27.7422	31.0618	25.2133	23.4626	20.2764	31.9121	35.99	21.5991	12.9707	23.5598	20.3702	12.4477	32.5131	12.7192	34.8575	49.5003	18.2285	22.514	30.9057	32.7704	35.0298	48.3014	28.4756
1139	ENSG00000198844.6	<ARHGEF15>	19.5814	37.5686	13.0318	58.1639	13.312	27.0839	22.1176	25.4512	27.2149	47.9434	27.043	20.7194	26.325	32.5137	22.3854	28.1992	24.6781	8.08783	37.6378	26.991	49.5998	24.9648	38.5735	22.2361	19.9708	27.7758	18.0122	44.1828	27.126	22.9859	33.3023	30.5044	25.7032	9.60445	42.0659	13.7815	22.0982	25.2799	20.7916	65.3713	47.4842	19.6539	15.7671	20.9451	13.761	31.2779	19.0736
1140	ENSG00000130762.10	<ARHGEF16>	64.4146	46.9696	48.2324	31.5737	80.8366	111.103	37.0832	58.5115	43.4692	18.2771	40.0879	62.5105	6.69004	86.7383	119.85	62.9915	44.6068	43.3289	16.5757	138.478	50.7695	45.5271	39.8654	31.214	82.3051	59.2965	35.2911	34.5218	131.107	59.0612	34.1566	21.8325	70.5692	27.5496	80.4867	58.5157	101.184	8.77055	93.439	11.683	15.9781	23.6874	112.705	105.968	17.9045	72.9758	26.0487
1141	ENSG00000110237.3	<ARHGEF17>	50.7194	114.418	98.6614	142.127	85.5182	155.015	128.718	139.973	108.611	102.738	52.4974	75.8102	142.739	173.775	178.853	108.359	80.5735	108.085	76.1955	137.218	106.473	112.404	147.549	89.543	117.313	90.8908	91.1703	94.639	109.74	115.141	148.694	100.49	87.094	135.491	122.361	95.5811	106.435	43.7734	208.565	88.9891	64.6811	113.083	97.4042	140.644	41.0739	85.1	75.6474
1142	ENSG00000104880.13	<ARHGEF18>	10.4186	12.9331	14.7669	15.9615	14.0982	13.4901	12.7306	12.5769	11.831	12.2751	16.2594	10.7214	10.3342	13.4903	17.7733	18.7203	13.371	17.1447	14.5107	14.4712	11.0567	12.1155	15.52	13.2583	15.1814	13.1077	15.6056	14.6798	14.6441	15.0123	12.7976	17.1644	13.0989	14.4969	17.2485	11.3734	13.8985	7.57999	9.76361	9.58012	11.721	14.2088	12.3731	17.6273	9.88359	13.5088	10.0492
1143	ENSG00000142632.12	<ARHGEF19>	11.8901	5.76194	27.0788	12.5044	14.8308	11.7952	12.9094	14.7285	18.4216	10.7927	21.6232	14.2457	14.9393	8.50169	10.6244	36.8927	7.34313	20.3341	9.14196	13.5733	15.8266	16.5716	12.0134	10.5195	32.3509	23.5901	18.9335	23.5522	17.9871	8.06183	12.4772	22.2454	15.4805	17.7827	10.0456	11.8365	11.8084	32.2447	8.04268	7.78272	7.10762	21.2856	10.3618	14.6497	12.0884	13.1005	13.6266
1144	ENSG00000116584.13	<ARHGEF2>	95.6115	246.675	132.016	167.449	201.806	235.557	164.264	246.763	165.172	182.319	155.38	220.196	129.703	265.274	281.424	447.625	183.085	167.166	155.882	319.697	220.568	234.615	223.623	146.222	174.442	216.974	156.902	176.946	182.215	190.573	258.284	141.39	199.177	172.049	209.37	162.951	215.962	115.763	210.936	187.738	106.708	140.804	190.642	276.864	102.277	252.389	175.222
1145	ENSG00000240771.2	<ARHGEF25>	49.8169	150.631	84.6882	98.8952	113.947	99.9476	56.6439	78.4527	87.0628	104.239	95.6316	126.264	62.2953	184.332	176.267	50.4261	131.373	114.568	147.379	149.91	90.0801	165.251	132.516	107.88	79.7929	53.0732	60.2788	100.321	113.537	121.545	60.0545	83.9904	132.95	133.144	159.508	110.659	167.603	35.4791	67.0458	54.479	68.7132	69.907	111.789	200.417	75.7426	165.957	102.793
1146	ENSG00000114790.8	<ARHGEF26>	178.94	32.2704	111.306	155.184	114.143	196.851	125.107	85.3971	159.452	183.132	89.1839	67.9825	122.451	40.5938	77.5007	78.4791	51.3471	134.55	64.9886	45.5895	92.7118	34.6822	96.6603	87.6024	161.646	67.1905	126.8	53.342	29.597	125.743	182.567	193.62	42.2279	94.6905	47.141	46.4198	62.1144	140.11	106.96	97.9939	64.6624	120.142	76.2497	34.8291	152.853	60.6742	207.455
1147	ENSG00000214944.5	<ARHGEF28>	35.9254	70.0887	58.68	59.1385	77.5131	91.2137	40.3195	53.9985	67.3444	59.7123	42.8726	57.0756	43.0592	74.2668	104.136	37.3858	75.9155	72.4028	47.9437	99.9342	43.8795	59.3606	82.0799	37.0179	41.9297	31.3923	45.2561	55.4033	68.4784	83.4232	41.5077	63.8097	59.8519	74.8136	83.6783	56.6448	67.956	25.8752	61.163	28.345	51.2723	42.718	80.0568	76.0728	44.001	84.532	71.3689
1148	ENSG00000163947.7	<ARHGEF3>	3.94375	13.9143	8.28792	8.25659	5.5392	4.58317	10.7101	5.14272	9.80589	8.02672	4.14896	8.21725	6.01922	15.9319	7.643	6.33751	7.21526	3.98224	10.5874	12.4162	12.9757	27.7028	7.44961	11.5352	8.07869	13.5115	5.18933	17.9958	13.1724	7.03866	6.5501	8.99512	7.87767	12.1681	9.33054	5.18657	8.05683	6.25051	5.74226	7.40527	4.51962	13.7137	7.5244	7.55455	7.22263	10.9349	11.9547
1149	ENSG00000214694.6	<ARHGEF33>	1.55003	4.88784	3.67327	2.18827	4.55644	3.28604	2.73564	3.11362	2.07842	2.92867	2.84073	3.37594	8.57558	9.09892	6.14405	2.68476	5.38861	5.19806	2.04614	6.9593	1.88238	5.15401	6.39257	3.53675	4.55443	1.63387	3.45954	3.36972	5.68685	4.63952	2.2783	1.38248	4.28692	3.10519	5.11	3.01933	4.89483	1.05168	1.91409	0.647062	1.66907	2.18174	3.84301	6.5847	5.16988	4.63311	1.68984
1150	ENSG00000213214.3	<ARHGEF35>	0	2.1585	0.424548	1.01139	3.25205	1.29712	1.37676	2.13405	0.941507	1.88013	1.08396	1.55812	0.852119	2.33621	2.30608	0.529647	0	1.90302	1.82089	3.26379	1.07825	1.62852	0	2.33969	0	2.88222	1.74857	1.88202	2.5073	2.36386	0	2.26225	1.06257	3.08715	3.01717	2.76	4.05521	0	0	2.53433	0.0375072	1.41171	0.62853	4.44085	1.59658	2.13016	0.773013
1151	ENSG00000183111.7	<ARHGEF37>	0.529758	8.25937	8.39868	3.03416	2.50158	5.53439	2.21712	5.8599	3.69497	4.89919	5.28899	4.73002	2.77392	4.76024	6.98412	5.57043	13.7364	3.82366	2.15878	5.43966	4.22165	7.46259	3.90937	8.16172	5.90992	3.32281	3.21512	2.07919	7.92161	5.45099	2.72328	5.92493	3.95716	2.0942	7.44699	2.79704	9.28946	1.26994	2.80967	4.09806	3.20687	2.49341	9.15858	10.5492	12.5256	2.96448	2.8224
1152	ENSG00000236699.4	<ARHGEF38>	0.156965	0	0	0.0183889	0.214421	0	0	0.419814	0.0177643	0	0	0	0.0181302	0	0.214136	0.0913185	0.0547994	0.528616	0	0.0518063	0.310684	0	0.352346	0	0.0903657	0.0917903	0.282028	0.215088	0.199857	0	0.338184	0.0179543	0.0183202	0	0	0.037047	0.339422	0.238115	0.0175604	0.59314	0	0.0916694	0.305286	0.204177	0.209076	0.159762	0.377517
1153	ENSG00000137135.13	<ARHGEF39>	2.96272	3.3537	1.31056	2.24344	2.16208	4.1162	5.43553	3.51594	2.70017	2.67557	0.485914	2.72672	1.45042	2.19568	2.73435	2.8674	1.84491	4.31703	2.02737	2.46943	0.566542	1.91486	3.27179	1.07009	1.51814	3.83684	4.36204	1.75656	4.59671	2.96365	3.15045	3.26769	2.7297	2.78024	3.22644	2.22281	2.07227	0.654816	1.03606	1.88727	2.21293	4.19846	3.2504	3.82832	2.35686	4.43784	3.3617
1154	ENSG00000136002.12	<ARHGEF4>	31.1184	42.5634	39.3169	87.439	37.2913	24.1784	17.6118	53.7886	29.9506	101.816	18.3713	19.087	40.9198	35.3417	50.4866	33.3313	35.4552	53.8307	26.1118	35.919	36.4779	40.9458	55.268	36.0929	32.6943	36.0369	47.6816	124.285	34.3209	42.7965	20.0953	96.3968	35.5411	87.3247	54.9717	25.4883	33.5135	15.4973	40.8104	17.8122	30.6809	63.4719	35.916	53.1371	44.8564	38.4317	53.1221
1155	ENSG00000165801.5	<ARHGEF40>	152.492	189.323	184.937	122.102	207.381	185.61	204.905	212.881	169.347	193.617	119.909	132.515	119.061	219.094	318.502	245.245	199.105	196.962	152.841	252.003	180.216	154.065	257.062	99.845	320.256	171.409	196.856	161.693	197.477	212.73	224.857	176.706	181.205	200.213	291.462	170.434	244.438	109.651	212.692	171.238	101.851	159.065	270.303	266.995	147.55	220.241	161.685
1156	ENSG00000050327.10	<ARHGEF5>	1.2361	2.90773	4.8177	1.19528	3.07336	2.50777	6.24013	2.78127	2.00736	2.42248	4.29847	5.45344	2.68327	2.66995	0.691823	3.52489	2.77651	3.1717	2.3465	3.97181	5.62887	1.7001	2.26509	2.8294	5.34965	3.50639	3.13992	3.10086	4.08799	0.176408	8.11643	2.87269	4.2686	4.09814	3.64502	3.81584	0.839625	3.05581	3.51208	4.25983	7.764	4.85848	3.84301	2.53519	0.760277	0.426033	1.20446
1157	ENSG00000129675.11	<ARHGEF6>	17.894	40.4049	35.6621	39.9406	59.198	75.0948	27.9644	43.5207	39.6321	59.8569	22.3147	51.8819	57.4727	58.3174	59.678	21.4964	43.7847	40.2629	61.1028	69.2822	34.4128	40.4089	89.5463	31.4861	35.8752	30.6763	24.8561	51.4959	35.9198	62.7482	28.6388	47.166	47.1011	51.0914	66.2556	37.1952	60.6137	11.7271	52.8394	36.4332	30.4371	28.5825	63.5534	52.048	62.5897	64.8635	60.7085
1158	ENSG00000102606.13	<ARHGEF7>	50.0915	142.639	108.186	118.277	115.662	258.179	155.967	151.815	158.831	149	109.069	100.481	157.279	120.973	253.306	107.263	96.1548	138.216	118.433	201.561	91.926	132.196	134.177	104.615	120.819	109.762	77.4637	190.371	152.328	177.907	115.784	123.311	113.365	119.424	128.465	94.3957	160.351	49.2699	217.029	160.094	121.636	101.79	128.436	228.1	66.1061	158.626	115.628
1159	ENSG00000131089.9	<ARHGEF9>	6.72989	10.0968	13.0687	6.16026	11.4179	17.5717	11.7651	9.98807	17.6755	12.1305	12.9889	19.9032	9.21014	14.7023	9.38903	9.73455	11.8549	12.3696	10.456	22.6566	12.1532	7.44468	16.8119	9.6671	11.4764	12.6303	6.9003	12.4035	11.2646	15.1005	3.86242	13.5375	9.21504	9.91136	16.3415	9.22469	8.55703	2.34146	8.95582	8.62749	13.0525	9.77196	10.3797	14.1732	8.19198	13.8638	13.8244
1160	ENSG00000117713.13	<ARID1A>	9.96729	22.6553	20.8029	27.1236	26.2129	28.0697	31.0934	21.1306	26.4155	32.1973	21.0999	21.3315	15.3381	17.2142	15.8625	23.7428	19.3442	22.8362	17.9084	4.36899	16.2835	21.0814	14.463	23.415	27.3627	30.86	31.7	23.3013	18.4414	19.8459	39.9592	25.7285	7.98759	15.526	21.0503	14.7632	28.708	9.96113	34.3834	24.4445	11.1772	19.0489	26.9011	29.0782	23.8537	27.2483	17.4377
1161	ENSG00000049618.17	<ARID1B>	14.1661	44.936	31.6566	35.6928	42.8484	31.7882	24.3347	43.1184	36.5767	41.9595	26.0898	37.1168	36.9675	44.6339	43.9143	27.1399	34.9986	38.307	34.1462	42.1876	31.6532	46.8515	39.1439	36.3649	36.5078	29.3546	33.6554	36.4754	40.2803	41.0147	34.7618	35.6932	23.0834	42.1188	40.3218	26.6553	39.7839	16.9259	44.0591	30.5557	31.131	29.6642	33.6712	40.41	27.2939	44.0411	39.7292
1162	ENSG00000189079.11	<ARID2>	7.45585	15.1273	11.5182	10.6471	17.4038	17.5544	19.6859	15.4981	19.2032	16.5958	16.5585	23.6872	28.1199	21.0434	14.4624	16.693	14.3392	11.9291	10.944	19.7209	19.3172	13.6367	16.9797	12.0794	8.76547	11.4187	12.1084	13.9449	12.2639	17.9583	20.0419	13.4478	14.6561	13.6664	16.638	18.8569	13.8091	9.04836	14.1888	22.3776	13.6902	13.0538	13.0375	13.0333	6.32931	17.7336	20.8534
1163	ENSG00000116017.6	<ARID3A>	2.15827	3.13963	6.18364	9.17604	0.768341	1.62573	5.13157	2.34396	2.04289	3.07329	1.1961	1.42828	3.69856	2.93343	4.71099	9.93545	0.401863	4.17606	4.67423	3.97181	2.24789	7.3731	4.02681	3.60929	4.91589	5.67265	2.29383	2.49145	5.50516	3.03422	5.62454	1.95702	2.76634	5.90349	2.52884	4.77906	2.73325	4.64323	7.2349	7.47717	5.23225	6.67353	2.99899	6.1253	2.60395	2.02365	0.287633
1164	ENSG00000179361.13	<ARID3B>	0.88293	2.67582	1.67974	2.86866	0.125079	1.81597	2.71776	0.682197	1.2435	1.91629	1.00921	2.81946	3.2453	5.04129	1.99311	1.71679	2.21024	2.59022	1.48299	2.19314	1.24274	2.98862	2.08052	0.816172	1.64466	2.01939	0.940094	2.84993	2.68899	1.86992	1.31714	0.628401	1.70378	2.65386	3.41829	1.40778	1.75071	0.0396858	1.66824	2.6242	2.26918	1.04503	2.04721	2.50117	1.00736	1.17159	1.68984
1165	ENSG00000205143.2	<ARID3C>	0	0	0	0	0	0	0	0	0	0	0	0	0	0	0	0	0	0	0	0	0	0	0	0	0	0	0	0	0	0	0	0	0	0	0	0	0	0	0	0	0	0	0	0	0	0	0
1166	ENSG00000032219.14	<ARID4A>	8.57423	28.6135	23.9039	37.4029	21.9424	31.9611	32.0231	33.6901	37.7669	32.6492	20.5205	39.7507	48.734	30.0897	25.6798	18.6655	21.7189	33.0209	27.3133	29.8232	25.202	26.7364	27.6005	29.5635	21.0371	17.6972	25.8714	23.5522	24.1464	30.6773	28.3719	23.7536	20.317	29.6799	28.0439	19.1903	27.2075	12.8185	32.9259	45.2944	18.5285	21.4873	26.7754	25.7093	22.9604	33.1418	44.2055
1167	ENSG00000054267.16	<ARID4B>	17.5801	25.5452	31.6196	43.1035	24.2474	43.6871	31.3437	36.1914	40.4315	39.5189	28.8558	51.4552	54.8438	62.4101	42.4483	11.7253	23.8195	34.1486	36.7368	43.1546	46.7306	23.3362	38.0199	36.238	15.8502	23.9022	25.909	34.1453	21.3483	40.3974	35.545	31.1866	27.8649	30.4201	24.8175	33.9906	24.6349	25.2799	36.2447	42.4006	24.7172	37.2728	30.367	18.7672	24.557	33.4081	46.5785
1168	ENSG00000196843.11	<ARID5A>	63.9437	120.341	31.0843	71.9004	57.4826	73.9014	125.822	63.3919	50.4506	122.733	49.0399	27.1188	70.8528	28.5263	62.0664	39.9245	76.0982	57.3549	31.5369	56.6588	190.358	53.9382	68.8754	70.4083	65.1176	68.3104	64.3777	61.6409	65.4442	70.8806	163.86	33.8619	74.5996	42.877	46.1992	51.8657	77.835	96.3372	64.7102	172.604	87.6168	60.0985	61.165	57.2206	39.4203	48.1417	35.0013
1169	ENSG00000150347.10	<ARID5B>	1.72662	17.3929	1.66128	5.02016	5.68215	4.89448	7.56325	13.1017	11.8488	13.0705	6.41033	1.24279	6.07361	2.24838	5.38634	4.85815	7.16046	7.70018	3.22878	3.12565	6.56092	9.71747	6.37579	14.7274	10.6631	3.68997	3.62877	5.98664	13.4268	10.5845	7.74264	3.44723	2.21674	2.04004	1.32546	3.81584	9.218	3.29392	25.2343	35.4446	19.5037	5.53683	4.34584	5.24054	3.95344	7.11829	5.0156
1170	ENSG00000166233.8	<ARIH1>	19.5422	49.6811	45.5374	33.9642	46.976	66.5683	72.8611	54.8732	56.4549	61.3393	44.349	63.2525	76.5275	77.13	58.6073	51.8507	39.3095	54.9408	41.8991	84.3751	41.6865	54.5466	74.1773	51.9992	46.3215	44.2614	26.3791	52.2845	37.664	67.3525	63.81	46.7172	42.6493	60.6958	47.2631	49.8282	59.9528	29.4468	47.2025	72.2373	64.8499	57.8434	51.4676	48.7982	28.7385	55.189	57.7063
1171	ENSG00000177479.15	<ARIH2>	35.3564	61.7045	60.5074	58.5501	56.6071	50.1727	60.059	61.6601	65.6213	65.2623	41.3774	56.5562	61.2438	52.8194	82.7387	77.3833	44.5154	77.7242	66.5092	75.7408	52.6336	67.0559	67.5666	57.7124	62.2981	79.6373	57.7406	67.6634	50.6002	54.5805	77.6578	59.7879	41.7883	52.337	57.2389	34.5277	68.8135	52.3058	82.7096	66.6834	53.3727	56.34	51.719	68.4673	44.1151	64.5085	58.9287
1172	ENSG00000221883.2	<ARIH2OS>	0	0	0	0	0	0	0	0	0	0	0	0	0	0	0	0	0	0	0	0	0	0	0	0	0	0	0	0	0	0	0	0	0	0	0	0	0	0	0	0	0	0	0	0	0	0	0
1173	ENSG00000120805.9	<ARL1>	27.0961	26.4907	22.6672	19.198	25.4267	16.24	32.3092	27.5678	21.0329	25.2552	23.1183	8.81083	30.0599	34.2878	19.6017	35.669	21.6641	16.1052	20.0673	21.1024	24.1237	42.7175	23.6072	25.3376	33.1642	38.6071	32.2076	15.9524	21.9843	25.438	41.8815	15.8896	17.5141	27.8927	12.4174	11.5216	29.2618	30.0619	36.2623	37.4038	24.0422	26.3274	26.3983	25.0968	26.9328	28.6152	34.2642
1174	ENSG00000175414.6	<ARL10>	6.88685	8.97293	6.64511	8.20143	10.8282	8.90691	5.31037	9.32336	8.75779	16.3969	5.66277	4.80422	0.852119	12.331	13.8365	7.65249	9.8091	2.59022	11.8451	17.4069	8.47986	4.52766	6.04022	3.88135	7.75338	5.5625	8.91209	5.16212	7.24937	6.43888	9.21997	10.4494	9.48983	9.96552	7.11563	2.94523	5.77018	2.99628	8.00755	4.38564	4.2008	3.37343	9.5357	13.1354	2.54692	7.43783	4.94368
1175	ENSG00000152213.3	<ARL11>	0	0	0	0	0	0	0	0	0	0	0	0	0	0	0	0	0	0	0	0	0	0	0	0	0	0	0	0	0	0	0	0	0	0	0	0	0	0	0	0	0	0	0	0	0	0	0
1176	ENSG00000174225.10	<ARL13A>	0.156965	0.196227	0.110752	0.128722	0.232289	0.155655	0	0.122446	0.177643	0	0	0	0.108781	0.281048	0.214136	0.182637	0.109599	0.246687	0.131404	0.518063	0.201031	0	0.083892	0.108822	0.0903657	0.238655	0	0.125469	0.163519	0.141126	0.302586	0.215451	0.439683	0.198588	0.401126	0	0.267965	0.119058	0.158044	0.17974	0.0750144	0.0733356	0.197538	0.391339	0.0570207	0	0
1177	ENSG00000169379.11	<ARL13B>	7.73054	14.7349	7.99259	12.3389	15.6885	12.3659	10.9962	17.5622	13.3232	12.1124	14.7456	24.355	13.0719	12.6823	10.0644	15.1771	9.91871	15.9465	17.4392	22.104	16.8134	25.6806	5.13419	7.36368	17.2237	16.1918	22.6186	12.26	12.2276	14.4478	27.1972	17.703	11.1752	10.9765	8.61548	12.6886	16.1136	14.3861	9.79872	16.8596	9.86439	5.88518	9.69732	16.13	11.6892	14.3963	25.9229
1178	ENSG00000179674.2	<ARL14>	0	0	0	0	0	0	0	0	0	0	0	0	0	0	0	0	0	0	0	0	0	0	0	0	0	0	0	0	0	0	0	0	0	0	0	0	0	0	0	0	0	0	0	0	0	0	0
1179	ENSG00000152219.4	<ARL14EP>	3.86527	7.20688	12.8841	9.52542	12.0076	9.21822	13.6961	19.8012	25.3319	15.1676	15.9791	34.8538	34.538	17.7763	5.07337	9.91719	9.13324	13.0039	10.0618	17.8386	17.9649	15.1578	15.5033	10.8097	10.88	12.1163	11.5068	12.4751	19.7677	12.7189	12.406	8.70784	6.74181	11.1029	2.31956	8.59489	11.5583	11.9256	12.8542	20.1128	9.48932	14.5938	10.4875	6.53366	12.3355	8.96444	15.2445
1180	ENSG00000185305.6	<ARL15>	4.8463	4.74513	4.43007	4.87305	7.07589	5.03284	1.8774	11.8772	3.78379	7.629	3.70042	7.56804	1.88554	4.26841	3.44264	2.31949	6.17408	4.36989	15.2804	2.78027	5.04404	7.4089	2.58387	2.75685	8.98235	10.1704	6.18582	9.55352	8.17597	3.75749	3.75563	5.35039	3.44418	5.56047	3.05204	3.38979	6.39544	2.46052	5.49642	5.96735	8.15782	2.86009	8.44026	5.75099	9.42743	7.11829	8.3773
1181	ENSG00000214087.4	<ARL16>	55.4284	55.6928	34.3146	47.0938	46.5293	47.8379	52.8534	40.0222	51.25	45.1955	58.4405	89.6664	54.7713	62.0061	54.8023	28.9662	48.5158	34.8886	36.962	58.1784	40.7728	53.4192	49.664	44.3634	31.2485	45.1058	49.9378	41.6913	38.0092	33.3058	44.6048	54.0066	39.9013	53.4022	48.7978	54.0885	38.319	57.088	24.6549	38.6619	45.2525	50.9865	51.6293	43.5067	51.7178	43.4554	43.3246
1182	ENSG00000185829.11	<ARL17A>	5.00327	28.2567	13.5486	9.35992	41.008	40.3492	17.7906	22.9148	10.9961	19.199	8.70907	32.5166	26.8871	15.8968	37.2596	28.4183	17.134	25.6379	17.12	27.3019	27.9433	16.4106	19.7985	22.4538	14.9645	15.2372	15.9628	23.3909	32.1771	13.0718	16.0727	26.1774	20.8117	10.7238	32.0552	22.0614	16.5603	10.1	21.4764	16.4821	16.3344	18.9572	30.8338	40.0527	6.50036	35.8045	32.3946
1183	ENSG00000228696.4	<ARL17B>	4.6501	13.95	6.4236	9.48865	20.1377	21.8435	14.6259	11.3	5.24047	16.1438	12.3347	14.524	12.8724	10.4866	24.955	18.7568	9.49857	16.0876	15.1678	26.5075	12.5005	18.8444	7.03015	7.41809	14.332	14.1541	19.8924	13.5148	25.182	7.86778	5.73133	14.9739	12.2195	5.72295	24.3814	14.2075	14.1128	7.87763	12.3274	10.1913	13.24	15.2904	18.6224	15.3133	10.4919	14.0769	20.4579
1184	ENSG00000213465.3	<ARL2>	157.044	57.6194	94.5451	69.5282	107.907	77.5852	55.1599	92.8838	60.0611	76.8866	104.266	63.4008	35.0457	72.4927	121.959	114.97	84.6652	96.6838	86.7266	88.0533	77.0131	95.0808	53.7412	63.3167	118.253	78.7561	58.7371	65.2257	126.019	97.5534	55.0529	68.6933	90.5748	97.4526	80.4345	95.4144	57.5589	87.8048	121.518	78.5822	84.41	102.395	79.4462	105.594	103.645	67.9168	54.9019
1185	ENSG00000102931.3	<ARL2BP>	0	0	1.0706	2.28022	1.48308	1.74679	1.28736	1.10201	0	1.95245	1.32692	3.0977	1.66798	0	0	1.35151	0	3.06597	2.77826	1.20881	2.10168	1.68221	0	2.92008	0	0	0	0	0.708585	0	0	2.20838	0.934328	1.19153	0	0	0	0.873087	0	1.40197	0	2.07173	0	0	4.1055	4.34909	1.77973
1186	ENSG00000138175.8	<ARL3>	0	0	0	0	0	0	0	0	0	0	0	0	0	0	0	0	0	0	0	0	0	0	0	0	0	0	0	0	0	0	0	0	0	0	0	0	0	0	0	0	0	0	0	0	0	0	0
1187	ENSG00000122644.8	<ARL4A>	50.9745	40.4406	60.0644	25.2295	41.8835	35.4547	29.7881	55.4504	45.9029	44.8701	50.5164	32.7206	38.019	67.8906	35.5959	46.262	25.9384	50.289	58.8126	44.8988	37.9401	82.2137	33.1877	55.1732	40.8453	35.8717	28.0525	40.2216	67.3882	43.7138	17.817	58.585	32.5	60.9846	34.4619	59.9975	30.2622	43.9124	33.8741	28.7404	35.7443	46.8064	28.0683	40.1378	50.4633	32.5028	47.6571
1188	ENSG00000188042.5	<ARL4C>	4.45389	11.1849	11.1859	6.12349	12.5079	7.33307	6.81229	21.9178	10.2145	8.56907	7.49429	17.1394	4.94954	4.21571	10.2291	16.4921	13.1518	7.20679	9.46108	12.8652	18.3852	13.404	9.19456	12.3151	7.98832	17.2933	10.8863	14.2496	21.1486	8.97914	16.0015	11.2035	10.4058	8.05185	8.72013	8.16885	12.7909	6.58784	13.4865	15.9429	9.47057	8.56193	11.0801	16.6914	7.20362	13.6686	3.81114
1189	ENSG00000175906.4	<ARL4D>	0	0	0	0	0	0	0	0	0	0	0	0	0	0	0	0	0	0	0	0	0	0	0	0	0	0	0	0	0	0	0	0	0	0	0	0	0	0	0	0	0	0	0	0	0	0	0
1190	ENSG00000162980.12	<ARL5A>	10.0458	12.0234	14.8592	8.53243	11.1856	8.87232	7.75993	17.8596	13.0568	18.6748	7.75593	14.8207	11.6033	14.3686	21.2818	12.328	14.1017	10.3785	19.185	10.7584	18.5131	24.392	9.81536	14.3646	18.2719	23.8105	11.864	11.1488	21.3847	15.2593	13.2426	9.53374	11.9264	18.6673	12.3477	8.83569	18.4003	9.54443	19.1584	19.6994	13.6713	14.7405	17.0601	19.2436	15.1485	15.6567	24.0173
1191	ENSG00000165997.4	<ARL5B>	0	0	0	0	0	0	0	0	0	0	0	0	0	0	0	0	0	0	0	0	0	0	0	0	0	0	0	0	0	0	0	0	0	0	0	0	0	0	0	0	0	0	0	0	0	0	0
1192	ENSG00000141748.8	<ARL5C>	0	0.856263	0.5353	0.588443	0.214421	0.328604	0.25032	0.349845	0.159879	0.524268	0	0.389531	0.253823	1.68629	1.03773	0.0365274	0.255731	0	0.769652	0.483525	0.712746	0.143167	0.989925	0.25392	0.0361463	0.257013	0.0376038	2.4556	0.78126	0.176408	0.195791	0.215451	1.66713	0.198588	0.73249	0.222281	1.41128	0	0	0.251635	0	0.110003	0.844026	0.765663	0	0.656801	0.0719082
1193	ENSG00000113966.5	<ARL6>	12.4199	8.84806	12.0904	5.25921	11.7753	6.79692	4.04089	9.49829	9.09532	5.36922	6.57853	9.14471	4.55068	15.0185	13.3423	13.8987	12.5308	13.7616	9.70512	14.6439	4.38613	19.8823	10.3523	8.1073	8.85584	12.7405	11.5819	9.66106	10.756	7.35619	5.48215	10.0365	8.55551	9.73082	11.7024	10.0582	11.5403	11.2906	6.35688	3.3072	6.52625	8.25024	6.98566	15.8577	9.40843	17.2366	14.7771
1194	ENSG00000170540.10	<ARL6IP1>	0.470896	0.713553	1.62436	3.67777	2.53731	2.80179	2.36016	1.99412	2.78899	0.39772	0.616737	1.44683	3.60791	1.24715	1.77897	1.13235	1.02292	1.65633	2.55299	1.26061	2.48547	1.23481	1.30871	2.37596	2.72904	1.06477	4.34324	4.21216	1.67153	3.01657	2.99026	2.78292	0.806087	0	0.784811	0.685369	0	0.476229	2.37066	2.26472	0.712637	0.421679	2.55003	1.99073	1.00736	1.31361	0.826944
1195	ENSG00000182196.9	<ARL6IP4>	788.103	465.058	477.285	449.074	455.966	501.796	472.211	410.42	431.85	416.937	509.257	414.053	412.788	436.906	498.788	540.003	480.08	441.765	456.065	501.278	539.841	463.575	442.145	437.232	507.349	485.883	461.323	469.126	454.366	449.451	416.822	438.642	540.738	468.344	481.717	607.292	457.917	473.908	425.12	373.068	455.488	503.632	469.242	476.361	522.197	421.754	393.985
1196	ENSG00000144746.6	<ARL6IP5>	1.21648	2.22985	4.2824	1.655	0.661131	3.83948	3.52236	3.39349	1.58102	1.75359	1.30823	2.57833	0.634557	5.4453	3.36028	2.59345	2.72171	0.740062	1.74579	0.621675	3.2896	3.65076	2.51676	0.598526	1.42778	0.844472	0.545255	1.21884	1.67153	0.423378	0.747565	1.14907	2.71138	0.88462	2.9474	6.35355	3.46569	1.92476	2.5287	3.00165	0.993941	3.57511	1.40072	3.89637	1.52055	3.9763	0
1197	ENSG00000177917.6	<ARL6IP6>	21.6023	22.0666	29.2569	19.198	25.0872	29.609	18.2376	23.2122	26.682	33.9689	21.3055	24.7816	37.7108	35.4823	24.0491	13.1316	25.3356	21.0389	27.1068	41.8076	19.4817	29.4745	26.6945	25.5734	18.8684	16.7059	19.2155	20.4693	29.052	26.6905	18.4221	25.7465	26.5825	33.8142	36.4153	26.5812	33.6029	15.2592	19.5272	11.755	19.7101	20.9006	29.074	20.6389	20.5084	44.4317	61.3736
1198	ENSG00000143862.3	<ARL8A>	16.0693	26.9901	19.9353	11.4563	32.5026	40.3319	33.7754	27.9176	11.1737	38.2896	15.2502	18.1967	26.6514	17.5303	33.3887	7.83513	13.0422	23.3649	3.82949	15.7664	19.4452	21.6719	29.8656	9.46759	19.8623	25.3709	13.1425	19.9315	19.586	26.9904	23.8331	6.49946	18.0454	17.7466	22.1491	18.542	20.3296	9.86191	42.8299	13.786	5.83237	13.2554	30.8338	39.0999	8.55311	9.33722	16.8265
1199	ENSG00000134108.8	<ARL8B>	1.05952	13.2899	16.945	3.21805	6.73639	14.2165	6.04345	16.1104	10.3566	12.1305	1.14003	4.67437	16.0996	6.74514	14.4953	10.7756	8.71312	10.5547	3.43528	10.672	7.58435	19.2202	20.6709	11.5533	9.36189	14.5396	13.9886	8.72902	12.2094	16.6353	10.0743	17.4696	9.83792	10.0919	14.2138	4.44563	7.53876	10.1596	11.3792	13.0132	7.67023	8.78192	11.6009	9.66437	6.6144	14.7337	12.4222
1200	ENSG00000196503.2	<ARL9>	0	0	0	0	0	0	0	0	0	0	0	0	0	0	0	0	0	0	0	0	0	0	0	0	0	0	0	0	0	0	0	0	0	0	0	0	0	0	0	0	0	0	0	0	0	0	0
1201	ENSG00000104442.5	<ARMC1>	0	0	0	0.992998	1.37587	0	0.30396	0.227399	0.177643	0	0	0.185491	2.37505	0.19322	0	0.456593	2.75823	0.264308	0	0	0.347235	0.841107	0.218119	0	0.234951	0.844472	1.9554	3.31595	0	0	0.640771	0.233407	0.109921	0.397177	0.854573	0	0	0.238115	0.860461	0	0.412579	0	0.197538	0.408354	1.67261	0	1.43816
1202	ENSG00000170632.9	<ARMC10>	66.3571	48.8427	53.5854	48.1604	58.7692	47.4401	40.6234	59.0713	57.9826	45.6294	56.1791	82.5806	55.8954	59.6699	42.3824	63.9412	49.9954	50.5357	56.4662	54.5693	48.3023	75.9501	47.9862	45.5786	54.7978	69.3751	54.3938	39.666	66.3708	46.554	48.3781	45.1193	47.8523	46.7765	49.7048	46.5125	47.1083	72.5258	57.1768	41.6995	48.9094	51.7566	53.5328	46.9436	59.9668	69.0883	64.3757
1203	ENSG00000157343.4	<ARMC12>	0	0.660036	0	0.919443	0.929157	0.484259	0	0.682197	0.266464	0.415799	0.523292	0.0185491	3.22717	0	1.03773	0.566175	1.68052	0.828165	0.844739	0.759825	0	0	1.12416	0	0.361463	0	0	0.483949	0.872104	0	0.355984	0.718173	0.714486	0	1.13362	0.963221	0.821761	0	2.86235	0.611114	1.10646	1.43004	0.466908	0.289251	0.24709	0	0
1204	ENSG00000118690.8	<ARMC2>	2.19751	11.0779	7.75262	5.38793	6.37902	10.7056	4.86337	10.3554	4.61872	6.94203	6.03655	4.2292	3.49913	7.21941	10.0314	6.53841	5.07809	4.93375	8.67266	11.4664	6.78023	10.0038	10.9228	6.94653	5.15085	6.27847	3.96719	7.27717	9.37512	6.86226	4.3252	8.25899	4.39683	7.14918	7.08075	4.6494	5.28785	3.11534	7.46319	4.45754	7.82025	6.94854	6.73425	6.43158	4.08649	9.49698	4.60213
1205	ENSG00000165309.9	<ARMC3>	0.137345	0.0713553	0.12921	0.0367777	0.0357368	0	0.464881	0.227399	0.2487	0.144626	0.149512	0.0927455	0.761468	0	0.0494159	0.0365274	0.036533	0.193826	0.412984	0.103613	0.127929	0.0357918	0.134227	0.0544114	0	0.0917903	0.244425	0.0716963	0.127182	0	0.409381	0.0359086	0.219842	0.0722139	0.191843	0.333423	0.803896	0.0595287	0	0.413401	0.375072	0	0.44895	0.510442	0.0190069	0	0.323587
1206	ENSG00000169126.11	<ARMC4>	0.372793	1.39143	0.313797	0.183889	0.625394	0.743684	0.911881	0.69969	0.159879	0.325408	0.392469	0.63067	1.06968	2.82804	0.609463	0.219164	0.712394	0.35241	2.02737	1.79595	0.164479	1.37799	0.93959	0.525977	0.397609	0.550742	0.958897	0.250937	2.5073	0.740912	0.249189	0.664311	0.934328	0.686033	1.67427	0.240806	0.518066	0.119058	0.755098	0.611114	0.600116	0.89836	0.305286	1.07193	0.209076	1.88165	0.449426
1207	ENSG00000140691.12	<ARMC5>	12.6749	15.9301	26.3958	12.5412	15.885	12.7291	12.5518	11.4749	11.227	11.6243	13.8859	7.73498	6.59939	17.1088	17.2626	14.5196	13.4258	12.7396	11.1881	17.6314	7.65745	11.6502	15.0335	11.6259	15.3622	15.8247	9.72058	13.1383	14.4624	13.3188	12.228	10.3776	13.8134	18.0174	11.2665	12.1699	12.916	10.5168	8.3412	7.20756	15.5093	10.5053	14.5998	12.9652	9.56048	9.30172	6.83127
1208	ENSG00000105676.9	<ARMC6>	32.5114	28.1497	28.0017	17.2855	28.1606	20.0622	17.3257	23.3696	27.6945	19.4341	25.0246	19.1983	5.13084	23.8012	35.1841	40.9655	25.847	30.4835	24.3285	29.5296	18.4401	21.8687	22.3488	19.2979	29.2062	44.9589	30.5719	25.1295	33.2853	21.8569	27.3396	25.6388	24.9704	22.7113	23.6839	17.1342	27.7433	28.7523	15.3127	6.36277	16.5406	36.7594	26.955	26.6111	22.5612	29.627	15.8378
1209	ENSG00000125449.2	<ARMC7>	4.63048	7.38527	5.09458	8.5692	5.41412	4.4794	5.04217	4.53049	6.05762	7.50245	8.50349	5.32359	4.13368	4.76024	3.16262	6.97673	5.97315	4.91613	8.07196	4.36899	6.30506	8.10683	3.15434	5.7132	4.42792	9.27083	7.16352	5.84324	8.66654	5.55683	4.2896	10.1801	6.87006	4.13424	5.92969	4.8902	8.69994	7.26249	8.90314	6.90199	4.46336	6.19685	7.30891	6.39754	6.12023	5.07689	7.69418
1210	ENSG00000114098.13	<ARMC8>	34.552	47.4156	49.4507	79.3295	58.9836	96.7135	99.6811	57.9518	84.5935	95.8144	65.2994	56.3707	143.029	81.9605	58.0637	62.4071	39.7479	70.5173	68.9495	67.6935	53.5291	54.0993	86.1906	62.8452	60.7438	47.7677	65.3366	60.0815	47.3843	77.2842	101.829	83.5415	43.1806	46.3072	66.9357	44.4934	55.9869	57.3063	55.3505	79.8043	58.8676	60.0251	51.5754	48.7472	51.5277	67.0114	82.7124
1211	ENSG00000135931.13	<ARMC9>	1.8051	7.77773	4.43007	7.61298	9.2737	6.72774	6.27589	4.2856	6.51949	7.53861	4.11158	5.101	4.89515	6.76271	6.35818	6.48361	3.50716	8.93361	5.08721	12.209	7.10919	11.4175	6.42613	3.9539	12.0006	7.4901	6.11061	6.2555	13.2269	6.63292	12.4416	4.3629	4.94644	6.66174	7.09819	3.46389	3.80511	3.77015	2.47602	5.14055	6.2262	7.97524	4.65112	9.08587	5.51201	8.00587	11.9907
1212	ENSG00000126947.7	<ARMCX1>	0	0	0	0	0	0	0	0	0	0	0	0	0	0	0	0	0	0	0	0	0	0	0	0	0	0	0	0	0	0	0	0	0	0	0	0	0	0	0	0	0	0	0	0	0	0	0
1213	ENSG00000184867.9	<ARMCX2>	50.2485	60.6163	51.6657	75.3759	59.7519	53.3896	46.649	64.5289	34.6404	85.8714	41.8634	64.0315	48.6977	137.748	74.931	86.0038	66.6909	61.6013	112.538	84.0125	33.0605	60.8997	47.9191	49.8046	42.3454	94.9296	48.2081	69.4558	66.2436	71.2158	42.9139	53.6475	62.4351	80.6088	94.875	55.663	73.1188	43.456	57.247	48.3859	33.1001	52.4899	82.8941	85.9074	80.4563	86.4847	50.8211
1214	ENSG00000102401.15	<ARMCX3>	54.5258	98.1135	89.4321	69.0134	88.9668	86.9245	44.2888	81.4963	67.5754	93.6089	47.8252	107.603	97.6855	86.3343	86.2143	92.1952	86.2727	70.9755	97.9522	91.4552	70.0501	95.7429	101.845	68.3589	76.3048	101.3	74.5683	84.4402	95.1865	110.837	65.2696	90.2743	72.2181	81.3129	88.4395	65.6472	92.9661	59.2112	102.289	96.6999	66.8941	81.9708	104.264	103.364	87.0517	113.804	91.7009
1215	ENSG00000196440.7	<ARMCX4>	25.2518	40.1017	33.1148	24.5859	42.902	47.5958	31.898	42.1563	33.8587	47.4191	18.0723	25.7091	26.1437	47.339	70.6154	28.4183	29.884	41.4963	34.6719	67.3308	36.076	43.1112	71.5934	27.3689	25.3747	23.9573	18.6515	31.4208	35.7744	59.4317	28.9771	38.5659	45.1775	54.016	54.0299	34.4907	46.1257	14.2671	26.4109	28.0933	27.6804	26.4191	38.5918	58.2754	19.8242	52.8991	64.1061
1216	ENSG00000125962.10	<ARMCX5>	9.57488	13.6824	11.7397	16.219	12.6866	16.5167	18.2376	14.8684	15.3483	16.2885	12.4843	16.2305	21.5024	16.3359	10.855	11.0495	12.5308	14.6779	18.2463	16.4398	12.7929	12.5629	12.3322	16.0877	11.4764	9.30754	14.7407	13.1562	9.26611	15.5944	15.9125	13.7889	14.308	13.2693	14.1266	11.0029	12.1835	9.86191	12.8542	16.2844	10.352	14.7588	14.2766	12.7101	15.4146	17.6094	22.669
1217	ENSG00000198960.6	<ARMCX6>	58.4696	68.4297	47.6417	55.9573	62.4679	73.936	52.7461	48.2436	37.5892	63.8703	58.6087	52.5311	47.9725	54.4881	48.9712	41.8787	86.8024	38.448	76.0078	57.6431	55.9963	42.807	57.5667	47.2835	43.3936	63.2069	57.5902	59.9201	73.4929	75.5377	49.6953	49.4103	74.1783	52.8425	73.1095	60.4791	89.2325	41.8487	57.528	57.8761	43.2646	61.8952	86.2163	76.9066	88.6482	57.3192	42.9291
1218	ENSG00000254636.1	<ARMS2>	0	0	0	0	0	0	0	0	0	0	0	0	0	0	0	0	0	0	0	0	0	0	0	0	0	0	0	0	0	0	0	0	0	0	0	0	0	0	0	0	0	0	0	0	0	0	0
1219	ENSG00000143437.16	<ARNT>	34.4146	88.0524	77.1386	81.6097	80.0326	67.1737	54.8202	101.193	72.0697	73.3252	55.9736	79.7055	111.936	80.8012	87.8945	78.5339	67.9696	73.9357	68.9495	80.2997	74.1622	85.936	88.3383	87.149	72.2203	71.1009	68.3073	66.5162	76.2909	72.5212	88.7289	76.683	56.3345	78.2979	82.8586	60.5162	83.9803	55.064	120.026	126.033	78.7089	63.3985	68.3302	91.2841	54.6639	77.2718	94.1817
[truncated: 18,211 more rows]
[truncated: 15 more columns]
